# Supplementary material for: Identifying feasible metabolic routes in Mycobacterium smegmatis and possible alterations under diverse nutrient conditions
Source: BMC Microbiol. 2014 Nov 18;14:276. doi: 10.1186/s12866-014-0276-5 (PMC4248442; doi:10.1186/s12866-014-0276-5)
Supplement: Additional file 1: — Functional categories for the M. smegmatis MC 2 155 genome. [file 12866_2014_276_MOESM1_ESM.xlsx]

## Sheet: Sheet1
Locus	Cell wall and cell processes		Locus	conserved hypotheticals		Locus	information pathways		Locus	insertion seqs and phages		Locus	intermediary metabolism and respiration		Locus	lipid metabolism		Locus	PE-PPE families		Locus	regulatory proteins		Locus	Virulence, detoxification and adaptation		Locus	Unassigned
MSMEG_5102	ABC transporter ATP-binding protein		MSMEG_5097	hypothetical protein		MSMEG_5450	redox-sensitive transcriptional activator SoxR		MSMEG_6146	ISMsm3, transposase		MSMEG_5100	pyruvate ferredoxin/flavodoxin oxidoreductase family protein		MSMEG_5114	acyl-CoA synthase		MSMEG_5455	pe family protein		MSMEG_6824	MarR-family protein regulatory protein		MSMEG_5810	putative monooxygenase		MSMEG_5462	RarD protein
MSMEG_5107	secreted protein		MSMEG_5099	hypothetical protein		MSMEG_5458	cyclic nucleotide-binding protein		MSMEG_6148	IS1096, tnpA protein		MSMEG_5117	proline dehydrogenase		MSMEG_5798	phosphoribosylformylglycinamidine cyclo-ligase		MSMEG_6144	pe family protein		MSMEG_0246	sensor-type histidine kinase PrrB		MSMEG_6478	putative cytochrome P450 135B1		MSMEG_6483	methyltransferase type 11
MSMEG_5456	MK35 lipoprotein		MSMEG_5098	hypothetical protein		MSMEG_5465	transcriptional regulator, AraC family protein		MSMEG_6149	IS1096, tnpR protein		MSMEG_5119	1-pyrroline-5-carboxylate dehydrogenase		MSMEG_6835	Fatty acid desaturase		MSMEG_0618	pe family protein		MSMEG_0936	sensor histidine kinase SenX3		MSMEG_6822	beta-lactamase		MSMEG_6485	ATP binding protein
MSMEG_5464	integral membrane transport protein		MSMEG_5101	hypothetical protein		MSMEG_5811	transcriptional regulator, TetR family protein		MSMEG_6155	IS1096, tnpA protein		MSMEG_5447	dolichyl-phosphate-mannose-protein mannosyltransferase		MSMEG_6838	putative esterase		MSMEG_0619	ppe family protein		MSMEG_5487	sensor histidine kinase		MSMEG_1974	propane monooxygenase coupling protein		MSMEG_6492	GAF domain protein, putative
MSMEG_5807	D-methionine transport ATP-binding protein MetN		MSMEG_5105	hypothetical protein		MSMEG_6137	non-ribosomal peptide synthetase		MSMEG_0237	ISMsm3, transposase		MSMEG_5457	shikimate 5-dehydrogenase		MSMEG_1982	acyl-CoA synthase		MSMEG_0620	pe family protein		MSMEG_0596	bacterial regulatory protein, GntR family protein		MSMEG_1979	antibiotic biosynthesis monooxygenase		MSMEG_6825	caax amino protease family protein, putative
MSMEG_5808	binding-protein-dependent transport systems inner membrane component		MSMEG_5108	hypothetical protein		MSMEG_6139	putative HTH-type transcriptional regulator		MSMEG_2338	IS1096, tnpR protein		MSMEG_5463	6-phosphogluconate dehydrogenase, NAD-binding		MSMEG_2328	probable enoyl-CoA hydratase		MSMEG_2737	ppe family protein		MSMEG_1305	TetR family protein regulatory protein		MSMEG_1980	monooxygenase		MSMEG_0586	stas domain, putative
MSMEG_5809	lipoprotein YaeC, putative		MSMEG_5109	hypothetical protein		MSMEG_6480	putative transcriptional regulatory protein		MSMEG_2339	IS1096, tnpA protein		MSMEG_5466	oxidoreductase		MSMEG_2343	methylesterase		MSMEG_0063	PE family protein		MSMEG_2009	regulatory protein GntR, HTH:GntR, C-		MSMEG_1989	phenoxybenzoate dioxygenase beta subunit		MSMEG_0929	ErfK/YbiS/YcfS/YnhG family protein
MSMEG_6482	secreted protein		MSMEG_5111	hypothetical protein		MSMEG_6479	putative transcriptional regulator		MSMEG_2675	ISMsm8, transposase		MSMEG_5799	nucleoside-diphosphate-sugar epimerase		MSMEG_2672	acyl-CoA synthase		MSMEG_0064	ppe family protein		MSMEG_3743	SpoOJ regulator protein		MSMEG_2685	metallo-beta-lactamase superfamily protein		MSMEG_0932	ROK family protein
MSMEG_6494	ABC nitrate/sulfonate/bicarbonate family protein transporter, inner membrane subunit, putative		MSMEG_5112	hypothetical protein		MSMEG_6828	transcriptional regulator		MSMEG_2676	IS1137, transposase orfA		MSMEG_5800	amidophosphoribosyltransferase		MSMEG_3381	acyl carrier protein phosphodiesterase		MSMEG_5350	PPE family protein, putative		MSMEG_4431	putative regulatory protein		MSMEG_2688	antibiotic biosynthesis monooxygenase domain protein		MSMEG_1275	HNH nuclease, putative
MSMEG_6495	ABC nitrate/sulfonate/bicarbonate family protein transporter, inner membrane subunit, putative		MSMEG_5115	hypothetical protein		MSMEG_6829	transcriptional regulatory protein		MSMEG_4072	ISMsm5, transposase		MSMEG_5802	oxidoreductase, short chain dehydrogenase/reductase family protein		MSMEG_4065	feruloyl-CoA synthetase		MSMEG_5759	pe family protein		MSMEG_4779	probable regulatory protein		MSMEG_3039	monooxygenase		MSMEG_1278	death-on-curing protein
MSMEG_6496	nitrate/sulfonate/bicarbonate ABC transporter ATPase subunit		MSMEG_5116	hypothetical protein		MSMEG_6839	transcriptional regulator, AraC family protein		MSMEG_4081	Transposase IS116/IS110/IS902 family protein		MSMEG_5812	carveol dehydrogenase		MSMEG_4074	peroxisomal trans-2-enoyl-CoA reductase					MSMEG_5158	sensor histidine kinase		MSMEG_3040	beta-lactamase		MSMEG_1284	PIN domain protein
MSMEG_6826	L-lactate permease		MSMEG_5445	hypothetical protein		MSMEG_6840	LysR-family protein transcriptional regulator		MSMEG_4402	IS1096, tnpR protein		MSMEG_5813	carveol dehydrogenase		MSMEG_4075	CoA-binding protein					MSMEG_6869	regulatory protein		MSMEG_3376	beta-lactamase		MSMEG_1634	probable forkhead-associated protein
MSMEG_0226	MmpS5 protein		MSMEG_5449	hypothetical protein		MSMEG_0227	transcriptional regulator, TetR family protein		MSMEG_4403	IS1096, tnpA protein		MSMEG_6134	NADP-dependent fatty aldehyde dehydrogenase		MSMEG_4077	enoyl-CoA hydratase					MSMEG_0981	two-component system regulator		MSMEG_3378	beta-lactamase		MSMEG_1638	Roadblock/LC7 domain protein
MSMEG_0232	sugar transporter family protein		MSMEG_5452	hypothetical protein		MSMEG_0244	two component response transcriptional regulatory protein prra		MSMEG_6156	IS1096, tnpR protein		MSMEG_6141	N-acyl-D-glutamate amidohydrolase		MSMEG_4756	holo-(acyl-carrier-protein) synthase					MSMEG_0983	two-component system response regulator		MSMEG_3710	cytochrome b561 family protein		MSMEG_1993	MaoC like domain protein
MSMEG_0233	lipoprotein Lpps		MSMEG_5453	hypothetical protein		MSMEG_0592	putative rhamnose catabolism operon transcriptional regulator		MSMEG_6161	IS1096, tnpA protein		MSMEG_6142	nucleoside-diphosphate-sugar epimerase		MSMEG_4772	acyl-CoA synthase					MSMEG_2724	regulatory protein RecX		MSMEG_4776	glyoxalase/bleomycin resistance protein/dioxygenase		MSMEG_2329	methyltransferase, UbiE/COQ5 family protein
MSMEG_0236	putative conserved transmembrane protein		MSMEG_5459	hypothetical protein		MSMEG_0937	DNA-binding response regulator RegX3		MSMEG_6162	IS1096, tnpR protein		MSMEG_6150	4-carboxymuconolactone decarboxylase		MSMEG_4775	enoyl-CoA hydratase/isomerase family protein					MSMEG_3415	MarR-family protein regulatory protein		MSMEG_5818	virulence factor Mce family protein		MSMEG_2669	hydrolase
MSMEG_0241	MmpL11 protein		MSMEG_5460	hypothetical protein		MSMEG_1283	probable ribbon-helix-helix transcription factor, family protein		MSMEG_2002	IS1096, tnpR protein		MSMEG_6486	oxidoreductase, FAD/FMN-binding		MSMEG_5469	acetyltransferase, GNAT family protein					MSMEG_3423	probable IclR family protein regulator		MSMEG_5834	metallo-beta-lactamase superfamily protein		MSMEG_4079	putative hydrolase
MSMEG_0245	probable conserved transmembrane protein		MSMEG_5461	hypothetical protein		MSMEG_1626	putative DNA-binding protein		MSMEG_2003	IS1096, tnpA protein		MSMEG_6491	aldehyde dehydrogenase		MSMEG_6852	putative carboxylesterase/lipase					MSMEG_4457	regulatory protein, AsnC/Lrp		MSMEG_0610	beta-lactamase		MSMEG_4406	UsfY protein
MSMEG_0575	MmpS1 protein		MSMEG_5793	hypothetical protein		MSMEG_1631	DNA-binding protein		MSMEG_4790	IS1096, tnpA protein		MSMEG_6823	short-chain dehydrogenase/reductase SDR		MSMEG_0257	acyl-CoA synthase					MSMEG_5174	regulatory protein GntR, HTH		MSMEG_1299	oxidoreductase, 2OG-Fe(II) oxygenase family protein		MSMEG_4420	cupin 2, conserved barrel
MSMEG_0576	MmpL4 protein		MSMEG_5794	hypothetical protein		MSMEG_1640	ATP/GTP-binding protein		MSMEG_4791	IS1096, tnpR protein		MSMEG_6833	alcohol dehydrogenase		MSMEG_0259	enoyl-CoA hydratase/isomerase					MSMEG_5177	regulatory protein, TetR		MSMEG_1660	oxidoreductase, 2-nitropropane dioxygenase family protein		MSMEG_5125	YceI like family protein
MSMEG_1293	xanthine/uracil permeases family protein		MSMEG_5797	hypothetical protein		MSMEG_1985	transcriptional regulator, LysR family protein		MSMEG_5181	IS1549, transposase		MSMEG_6834	alcohol dehydrogenase		MSMEG_0267	esterase					MSMEG_5870	sensor histidine kinase PhoR		MSMEG_2006	2,3-dihydroxybiphenyl 1,2-dioxygenase		MSMEG_6505	NfnB protein
MSMEG_1625	amino acid transporter, putative		MSMEG_5803	hypothetical protein		MSMEG_2682	transcriptional regulator		MSMEG_1002	IS1096, tnpR protein		MSMEG_6836	putative oxidoreductase		MSMEG_0599	acyl-CoA synthase					MSMEG_1696	regulatory protein, MarR		MSMEG_4082	monoxygenase		MSMEG_6861	cupin domain protein
MSMEG_1637	periplasmic sensor signal transduction histidine kinase		MSMEG_5804	hypothetical protein		MSMEG_3025	alanyl-tRNA synthetase		MSMEG_1003	IS1096, tnpA protein		MSMEG_0578	acyl-CoA dehydrogenase, middle domain protein		MSMEG_0611	para-nitrobenzyl esterase					MSMEG_3447	two-component system response regulator		MSMEG_4083	putative monooxygenase		MSMEG_0261	p40 protein
MSMEG_1642	ABC transporter, ATP-binding protein		MSMEG_5805	hypothetical protein		MSMEG_3035	translation elongation factor P		MSMEG_3433	IS1549, transposase		MSMEG_0582	succinic semialdehyde dehydrogenase		MSMEG_0947	acyltransferase					MSMEG_3448	two-component system sensor kinase		MSMEG_4085	nitrilotriacetate monooxygenase component A		MSMEG_0607	methyltransferase, putative, family protein
MSMEG_1983	major facilitator family protein transporter		MSMEG_5806	hypothetical protein		MSMEG_3036	transcription antitermination factor NusB		MSMEG_5891	ISMsm5, transposase		MSMEG_0587	L-rhamnose 1-epimerase		MSMEG_1651	homoserine O-acetyltransferase					MSMEG_4487	ferric uptake regulation protein		MSMEG_4086	nitrilotriacetate monooxygenase component A		MSMEG_0614	methyltransferase
MSMEG_2326	ABC-type molybdenum transport system, ATPase component		MSMEG_6135	hypothetical protein		MSMEG_3365	transcriptional regulator, AraC family protein		MSMEG_1716	IS3 family protein element, transposase orfA		MSMEG_0590	rhamnulose-1-phosphate aldolase/alcohol dehydrogenase		MSMEG_2356	acyltransferase					MSMEG_5201	regulatory protein GntR, HTH		MSMEG_4091	nitrilotriacetate monooxygenase component A		MSMEG_1301	NanT3
MSMEG_2680	amino acid transporter		MSMEG_6143	hypothetical protein		MSMEG_3372	transcriptional regulator, ArsR family protein		MSMEG_1717	ISMsm8, transposase		MSMEG_0930	serine 3-dehydrogenase		MSMEG_2360	4-coumarate:CoA ligase					MSMEG_6236	two-component system, regulatory protein		MSMEG_4092	alkanal monooxygenase		MSMEG_1307	EthD protein
MSMEG_2690	DNA translocase FtsK		MSMEG_6145	hypothetical protein		MSMEG_3382	transcriptional regulator, ArsR family protein		MSMEG_1720	IS1137, transposase orfA		MSMEG_0935	2,3-bisphosphoglycerate-dependent phosphoglycerate mutase		MSMEG_2691	acetyltransferase, gnat family protein					MSMEG_6238	putative two-component system sensor kinase		MSMEG_4095	putative monooxygenase		MSMEG_1310	TnpC protein
MSMEG_3364	RhtB family protein transporter		MSMEG_6147	hypothetical protein		MSMEG_4057	transcriptional regulator, GntR family protein		MSMEG_1721	IS1137, transposase orfB		MSMEG_1291	putative oxidoreductase		MSMEG_2692	CDP-diacylglycerol--glycerol-3-phosphate 3-phosphatidyltransferase					MSMEG_6568	regulatory protein, LuxR, putative		MSMEG_4096	nitrilotriacetate monooxygenase component A		MSMEG_1650	methyltransferase type 11
MSMEG_3369	putative transport protein		MSMEG_6481	hypothetical protein		MSMEG_4061	translation initiation inhibitor		MSMEG_1728	ISMsm1, transposase orfA		MSMEG_1292	FAD binding domain in molybdopterin dehydrogenase protein		MSMEG_3059	esterase					MSMEG_0316	putative NagC regulator		MSMEG_4437	cytochrome c oxidase, subunit I		MSMEG_2007	putative HpcE protein
MSMEG_3719	sodium/calcium exchanger protein		MSMEG_6488	hypothetical protein		MSMEG_4062	glutamyl-tRNA(Gln) amidotransferase subunit A		MSMEG_1730	ISMsm1, transposase orfB		MSMEG_1628	oxidoreductase, short chain dehydrogenase/reductase family protein		MSMEG_3390	enoyl-CoA hydratase					MSMEG_2064	two-component system response regulator		MSMEG_4780	cytochrome p450		MSMEG_2363	amino acid-binding ACT
MSMEG_4761	ABC transporter ATP-binding protein		MSMEG_6493	hypothetical protein		MSMEG_4070	transcriptional regulator, TetR family protein, putative		MSMEG_1732	Transposase IS116/IS110/IS902 family protein		MSMEG_1630	2,5-dichloro-2,5-cyclohexadiene-1,4-diol dehydrogenase		MSMEG_4439	acetyltransferase					MSMEG_2426	nitrogen regulatory protein P-II		MSMEG_4785	mce-family protein mce1f		MSMEG_2369	LppZ protein
MSMEG_4762	ABC transporter binding protein		MSMEG_6497	hypothetical protein		MSMEG_4765	transcriptional regulator, MerR family protein		MSMEG_1731	IS6120, transposase		MSMEG_1977	alcohol dehydrogenase		MSMEG_5492	acetyl-CoA carboxylase carboxyltransferase					MSMEG_3115	regulatory protein, DeoR		MSMEG_4786	virulence factor mce family protein		MSMEG_2370	DoxX subfamily protein, putative
MSMEG_4763	ABC transporter permease protein		MSMEG_6827	hypothetical protein		MSMEG_4768	transcriptional regulator		MSMEG_4159	IS6120, transposase		MSMEG_1986	tartrate dehydrogenase		MSMEG_5495	enoyl-CoA hydratase					MSMEG_3460	ferric uptake regulation protein		MSMEG_4787	virulence factor mce family protein		MSMEG_2695	35 kDa protein
MSMEG_4764	ABC transporter permease protein		MSMEG_6830	hypothetical protein		MSMEG_4774	AMP-dependent synthetase and ligase		MSMEG_6589	ISMsm5, transposase		MSMEG_1991	isovaleryl-CoA dehydrogenase		MSMEG_5851	putative esterase superfamily protein					MSMEG_3807	TetR-type regulator		MSMEG_4792	virulence factor mce family protein		MSMEG_2702	hydrogenase expression/formation protein HypD
MSMEG_4767	major facilitator superfamily protein permease		MSMEG_6832	hypothetical protein		MSMEG_5132	GTP-binding protein TypA/BipA		MSMEG_1404	IS1096, tnpA protein		MSMEG_1994	HpcH/HpaI aldolase		MSMEG_6538	3-oxoacyl-(acyl-carrier-protein) reductase, putative					MSMEG_5206	regulatory protein		MSMEG_4793	virulence factor Mce family protein		MSMEG_2705	hydrogenase expression/formation protein HypE
MSMEG_5130	bacterial extracellular solute-binding protein, family protein 5		MSMEG_6841	hypothetical protein		MSMEG_6160	ATP-dependent rna helicase, dead/deah box family protein		MSMEG_4522	ISMsm2, transposase		MSMEG_2344	dehydrogenase		MSMEG_0269	3-oxoacyl-[acyl-carrier-protein] reductase					MSMEG_6243	response regulator receiver domain protein		MSMEG_4794	virulence factor		MSMEG_3063	LemA protein
MSMEG_5141	nitrate/nitrite transporter protein		MSMEG_0230	hypothetical protein		MSMEG_6174	transcriptional regulator, IclR family protein		MSMEG_0724	IS1137, transposase orfA		MSMEG_2347	phytoene dehydrogenase		MSMEG_0283	3-oxoacyl-[acyl-carrier-protein] reductase					MSMEG_2447	regulatory protein		MSMEG_5853	cytochrome P450		MSMEG_3401	LamB/YcsF family protein
MSMEG_5473	transporter		MSMEG_0231	hypothetical protein		MSMEG_6503	transcriptional regulator, TetR family protein		MSMEG_0725	IS1137, transposase orfB		MSMEG_2667	HpcH/HpaI aldolase/citrate lyase family protein, putative		MSMEG_1331	enoyl-CoA hydratase					MSMEG_2793	sensor-type histidine kinase PrrB		MSMEG_6190	metallo-beta-lactamase family protein		MSMEG_3735	YtnM protein
MSMEG_6509	ABC-type drug export system, ATP-binding protein		MSMEG_0240	hypothetical protein		MSMEG_6508	MarR-family protein transcriptional regulator		MSMEG_1058	IS1096, tnpR protein		MSMEG_2671	dihydrofolate reductase		MSMEG_2021	lipopolysaccharide biosynthesis acyltransferase, M					MSMEG_3822	regulatory protein GntR, HTH		MSMEG_6194	beta-lactamase related protein		MSMEG_3742	segregation and condensation protein A
MSMEG_6510	ABC-type drug export system, membrane protein		MSMEG_0242	hypothetical protein		MSMEG_6849	LysR-family protein transcriptional regulator		MSMEG_1059	IS1096, tnpA protein		MSMEG_2683	thymidylate synthase, flavin-dependent		MSMEG_2024	hydroxymethylglutaryl-CoA lyase					MSMEG_0363	TetR-family protein regulatory protein		MSMEG_6530	cytochrome c oxidase subunit III family protein		MSMEG_3745	MutT/nudix family protein
MSMEG_6513	membrane transport protein		MSMEG_0243	hypothetical protein		MSMEG_6857	putative transcription regulator		MSMEG_1405	IS1096, tnpR protein		MSMEG_2687	carveol dehydrogenase		MSMEG_2029	3-ketoacyl-ACP/CoA redutase					MSMEG_1068	regulatory protein		MSMEG_6872	beta-lactamase		MSMEG_4434	Cof protein
MSMEG_6844	trap-t family protein transporter, dctp		MSMEG_0580	hypothetical protein		MSMEG_6862	putative transcription regulator		MSMEG_2805	ISMsm5, transposase		MSMEG_3028	shikimate-5-dehydrogenase		MSMEG_3075	acetyltransferase, GNAT family protein					MSMEG_1763	leucine-responsive regulatory protein		MSMEG_0968	cytochrome P450		MSMEG_4441	cupin domain protein
MSMEG_6845	trap dicarboxylate transporter, dctm subunit		MSMEG_0584	hypothetical protein		MSMEG_0252	tRNA (guanine-N(7)-)-methyltransferase		MSMEG_2818	ISMsm1, transposase orfB		MSMEG_3367	short-chain dehydrogenase/reductase SDR		MSMEG_3767	acyl-CoA synthase					MSMEG_2804	two-component system sensor kinase		MSMEG_0972	cytochrome C biogenesis protein transmembrane region		MSMEG_5846	NikQ protein
MSMEG_6846	putative C4 decarboxylate transport protein		MSMEG_0593	hypothetical protein		MSMEG_0260	DNA-binding protein		MSMEG_2819	ISMsm1, transposase orfA		MSMEG_3375	alcohol dehydrogenase		MSMEG_4111	alpha-methylacyl-CoA racemase					MSMEG_2806	two-component system response regulator		MSMEG_0974	cytochrome c-type biogenesis protein CcsB		MSMEG_0624	subtilase family protein
MSMEG_0247	secreted peptidase		MSMEG_0925	hypothetical protein		MSMEG_0268	transcriptional regulator, GntR family protein		MSMEG_2824	IS1549, transposase		MSMEG_3379	2-deoxy-D-gluconate 3-dehydrogenase		MSMEG_4112	cyclohexanecarboxylate-CoA ligase					MSMEG_2807	two-component system response regulator		MSMEG_1334	metallo-beta-lactamase family protein		MSMEG_0634	PAP2 superfamily protein
MSMEG_0250	membrane protein, MmpL family protein		MSMEG_0926	hypothetical protein		MSMEG_0606	transcriptional regulator, TetR family protein		MSMEG_3165	IS1096, tnpR protein		MSMEG_3726	alcohol dehydrogenase		MSMEG_4119	3-hydroxybutyryl-CoA dehydratase					MSMEG_3154	membrane protein implicated in regulation of membrane protease activity		MSMEG_1672	succinate dehydrogenase, cytochrome b556 subunit		MSMEG_0633	PAP2 superfamily protein
MSMEG_0264	transmembrane transport protein		MSMEG_0927	hypothetical protein		MSMEG_0612	transcriptional regulator, TetR family protein		MSMEG_3166	IS1096, tnpA protein		MSMEG_4064	zinc-binding alcohol dehydrogenase		MSMEG_4800	3-oxoacyl-(acyl-carrier-protein) reductase, putative					MSMEG_1082	putative response regulator		MSMEG_1682	flavin-containing monooxygenase FMO		MSMEG_0986	RemM protein
MSMEG_0959	putative conserved transmembrane protein		MSMEG_0931	hypothetical protein		MSMEG_0952	glutamyl-tRNA reductase		MSMEG_3510	ISMsm2, transposase		MSMEG_4067	zinc-containing alcohol dehydrogenase superfamily protein		MSMEG_5521	acetyl-CoA acetyltransferase					MSMEG_2125	glycerol operon regulatory protein		MSMEG_4103	alkanesulfonate monooxygenase		MSMEG_1319	Asp/Glu racemase
MSMEG_0960	putative transmembrane protein		MSMEG_0933	hypothetical protein		MSMEG_0962	TetR-family protein transcriptional regulator		MSMEG_0397	IS1096, tnpA protein		MSMEG_4076	butyryl-CoA dehydrogenase		MSMEG_5524	succinyl-CoA synthetase, alpha subunit					MSMEG_5304	two-component sensor kinase		MSMEG_4451	probable monooxygenase		MSMEG_1322	ErfK/YbiS/YcfS/YnhG family protein
MSMEG_1311	oligopeptide transporter, OPT family protein		MSMEG_0934	hypothetical protein		MSMEG_1303	putative transcriptional regulator		MSMEG_0398	IS1096, tnpR protein		MSMEG_4411	oxidoreductase FAD-binding region		MSMEG_5525	succinyl-CoA synthetase, beta subunit					MSMEG_5306	two-component system response regulator		MSMEG_4455	beta-lactamase		MSMEG_1679	AmiB
MSMEG_1313	secreted protein		MSMEG_0938	hypothetical protein		MSMEG_1646	ribosomal RNA adenine dimethylase family protein		MSMEG_2828	IS1096, tnpA protein		MSMEG_4412	oxidoreductase, molybdopterin binding		MSMEG_5858	3-oxoacyl-[acyl-carrier-protein] reductase					MSMEG_5987	two-component regulator		MSMEG_4803	cytochrome P450 superfamily protein		MSMEG_2022	GntT protein, putative
MSMEG_1315	transporter, small conductance mechanosensitive ion channel (MscS) family protein		MSMEG_0940	hypothetical protein		MSMEG_1648	putative transcriptional regulator		MSMEG_2829	IS1096, tnpR protein		MSMEG_4415	transaldolase		MSMEG_6208	palmitoyl-CoA hydrolase					MSMEG_6688	regulatory protein		MSMEG_4818	putative cytochrome P450 123		MSMEG_2023	CAIB/BAIF family protein
MSMEG_1661	D-alanyl-D-alanine carboxypeptidase		MSMEG_0942	hypothetical protein		MSMEG_1656	exodeoxyribonuclease III		MSMEG_2830	ISMsm4, transposase		MSMEG_4419	glucose-1-dehydrogenase		MSMEG_6558	putative enoyl-CoA hydratase					MSMEG_0429	putative ferric uptake regulator		MSMEG_5182	2-Nitropropane dioxygenase		MSMEG_2377	P49 protein
MSMEG_2001	sugar transporter		MSMEG_0945	hypothetical protein		MSMEG_1657	tryptophanyl-tRNA synthetase		MSMEG_0054	ISMsm2, transposase		MSMEG_4422	oxidoreductase		MSMEG_6560	acyl dehydratase					MSMEG_1125	regulatory protein, ArsR		MSMEG_5519	monooxygenase		MSMEG_3411	MOSC domain protein
MSMEG_2353	secreted protein		MSMEG_1276	hypothetical protein		MSMEG_1658	ribonuclease, putative		MSMEG_0074	IS1549, transposase		MSMEG_5121	aminotransferase, classes I and II		MSMEG_0290	acyltransferase, ws/dgat/mgat subfamily protein					MSMEG_1493	sensor histidine kinase		MSMEG_5861	cytochrome P450 109		MSMEG_3753	hydrolase
MSMEG_3056	ABC transporter ATP-binding protein		MSMEG_1277	hypothetical protein		MSMEG_1663	transcriptional regulator, AsnC family protein		MSMEG_4926	IS1096, tnpA protein		MSMEG_5471	UTP-glucose-1-phosphate uridylyltransferase		MSMEG_0294	3-oxoacyl-(acyl-carrier-protein) reductase					MSMEG_4968	two-component system sensor kinase		MSMEG_5863	cytochrome P450 51		MSMEG_3761	putative Clp protease subunit
MSMEG_3057	ABC-type metal ion transport system, permease component		MSMEG_1279	hypothetical protein		MSMEG_1995	transcriptional regulator MdcY family protein		MSMEG_4927	IS1096, tnpR protein		MSMEG_5478	hydroxypyruvate isomerase, putative		MSMEG_0304	acyl-CoA synthase					MSMEG_5663	sensor-type histidine kinase PrrB		MSMEG_5864	cytochrome P450 51		MSMEG_4120	CAIB/BAIF family protein
MSMEG_3058	lipoprotein, nlpa family protein		MSMEG_1280	hypothetical cytosolic protein		MSMEG_2011	transcriptional regulator, LacI family protein		MSMEG_4945	IS1096, tnpA protein		MSMEG_5814	4-carboxymuconolactone decarboxylase domain protein		MSMEG_0305	acyltransferase domain protein					MSMEG_6700	regulatory protein		MSMEG_6540	virulence factor Mce family protein		MSMEG_4463	CalR5 protein
MSMEG_3386	shikimate transporter		MSMEG_1281	hypothetical protein		MSMEG_2358	tRNA (5-methylaminomethyl-2-thiouridylate)-methyltransferase		MSMEG_4946	IS1096, tnpR protein		MSMEG_5815	betaine aldehyde dehydrogenase		MSMEG_0306	arylamine N-acetyltransferase					MSMEG_6705	regulatory protein		MSMEG_6890	antibiotic biosynthesis monooxygenase domain protein		MSMEG_5176	methyltransferase type 11
MSMEG_3398	integral membrane transport protein		MSMEG_1282	hypothetical cytosolic protein		MSMEG_2364	glutamyl-tRNA(Gln) amidotransferase, C subunit		MSMEG_0430	ISMsm4, transposase		MSMEG_5826	pyruvate decarboxylase		MSMEG_1001	acetyltransferase, gnat family protein, putative					MSMEG_0106	sensory histidine kinase		MSMEG_0291	dioxygenase, TauD/TfdA family protein		MSMEG_5179	DoxX subfamily protein, putative
MSMEG_3402	cytosine permease, putative		MSMEG_1288	hypothetical protein		MSMEG_2365	glutamyl-tRNA(Gln) amidotransferase subunit A		MSMEG_5330	SIS domain protein		MSMEG_6176	2-dehydro-3-deoxy-6-phosphogalactonate aldolase		MSMEG_1350	cyclopropane-fatty-acyl-phospholipid synthase 1					MSMEG_0458	two-component system sensor kinase		MSMEG_0992	2-nitropropane dioxygenase, NPD		MSMEG_5511	von Willebrand factor, type A
MSMEG_4098	ABC transporter ATP-binding protein		MSMEG_1289	hypothetical protein		MSMEG_2367	aspartyl/glutamyl-tRNA(Asn/Gln) amidotransferase subunit B		MSMEG_5669	ISMsm2, transposase		MSMEG_6511	acyl-CoA dehydrogenase domain protein		MSMEG_1351	cyclopropane-fatty-acyl-phospholipid synthase 1					MSMEG_0459	two-component system response regulator		MSMEG_1009	cytochrome p450		MSMEG_5871	HIT family protein
MSMEG_4099	ABC transporter permease protein		MSMEG_1627	hypothetical protein		MSMEG_2368	transcriptional regulator, TetR family protein domain protein, putative		MSMEG_6697	IS1096, tnpA protein		MSMEG_6512	acyl-CoA dehydrogenase domain protein		MSMEG_1689	3-oxoacyl-[acyl-carrier-protein] reductase					MSMEG_2196	sensory box/response regulator		MSMEG_1698	putative ammonia monooxygenase superfamily protein		MSMEG_6214	GatB/Yqey domain protein
MSMEG_4100	ABC transporter permease protein		MSMEG_1629	hypothetical protein		MSMEG_2694	transcriptional regulator, XRE family protein		MSMEG_6698	IS1096, tnpR protein		MSMEG_6843	NAD-dependent epimerase/dehydratase		MSMEG_2047	probable enoyl-CoA hydratase					MSMEG_2915	sensor histidine kinase		MSMEG_1699	pentachlorophenol 4-monooxygenase		MSMEG_6542	B12 binding domain protein
MSMEG_4101	ABC-type transporter, substrate binding protein		MSMEG_1632	hypothetical protein		MSMEG_3396	transcriptional regulator, IclR family protein		MSMEG_0801	IS1096, tnpR protein		MSMEG_6848	putative oxidoreductase		MSMEG_3429	O-acyl transferase					MSMEG_3239	two-component system sensor kinase		MSMEG_2038	monooxygenase, flavin-binding family protein		MSMEG_6906	putative hydrolase
MSMEG_4427	transmembrane efflux pump		MSMEG_1639	hypothetical protein		MSMEG_3400	glutamyl-tRNA(Gln) amidotransferase subunit A		MSMEG_0802	IS1096, tnpA protein		MSMEG_6859	oxidoreductase		MSMEG_3437	putative esterase family protein					MSMEG_3246	response regulator		MSMEG_2045	monoxygenase		MSMEG_0644	cupin domain protein
MSMEG_4426	secreted protein		MSMEG_1641	hypothetical protein		MSMEG_3406	putative transcriptional regulator, TetR family protein		MSMEG_1865	IS1549, transposase		MSMEG_0255	phosphoenolpyruvate carboxykinase		MSMEG_3787	D-aminoacylase					MSMEG_4969	two-component system response regulator		MSMEG_4823	cytochrome p450		MSMEG_1005	methyltransferase type 11
MSMEG_4795	ABC-transporter integral membrane protein		MSMEG_1643	hypothetical protein		MSMEG_3738	GTP-binding protein EngA		MSMEG_3984	Transposase IS116/IS110/IS902 family protein		MSMEG_0258	oxidoreductase, short chain dehydrogenase/reductase family protein		MSMEG_4474	acyl-CoA oxidase					MSMEG_4989	sensor histidine kinase		MSMEG_4829	cytochrome P450		MSMEG_1341	MaoC family protein
MSMEG_5145	extracellular solute-binding protein, family protein 1		MSMEG_1644	hypothetical protein		MSMEG_3740	ribosomal large subunit pseudouridine synthase B		MSMEG_5378	IS1096, tnpA protein		MSMEG_0600	dehydrogenase		MSMEG_4835	3-oxoacyl-[acyl-carrier-protein] reductase					MSMEG_5338	regulatory protein, MarR		MSMEG_5895	virulence factor mce family protein		MSMEG_1349	dgpf domain family protein
MSMEG_5146	binding protein dependent transport protein		MSMEG_1976	hypothetical protein		MSMEG_3741	transcriptional regulator		MSMEG_5379	IS1096, tnpR protein		MSMEG_0603	putative acyl-CoA dehydrogenase		MSMEG_4836	FadE12_1					MSMEG_5339	nitrile hydratase regulator1		MSMEG_5896	virulence factor Mce family protein		MSMEG_1688	cupin domain protein
MSMEG_5147	sugar ABC-transporter integral membrane protein		MSMEG_1981	hypothetical protein		MSMEG_4090	putative IclR family protein transcriptional regulator		MSMEG_5398	ISMsm4, transposase		MSMEG_0946	NAD dependent epimerase/dehydratase family protein		MSMEG_5184	alpha-methylacyl-CoA racemase, putative					MSMEG_5688	regulatory protein, MarR		MSMEG_5897	virulence factor mce family protein		MSMEG_1707	phosphatase YfbT
MSMEG_5149	conserved transmembrane protein		MSMEG_1987	hypothetical protein		MSMEG_4424	endoribonuclease L-PSP		MSMEG_1222	ISMsm6, transposase		MSMEG_0954	uroporphyrinogen-III synthase		MSMEG_5185	enoyl-CoA hydratase PaaB					MSMEG_6371	GntR-family protein regulator		MSMEG_5898	virulence factor Mce family protein		MSMEG_2046	GlcNAc-PI de-N-acetylase family protein
MSMEG_5161	transmembrane transport protein		MSMEG_1988	hypothetical protein		MSMEG_4430	transcriptional regulator		MSMEG_0202	IS1096, tnpA protein		MSMEG_1306	aldehyde dehydrogenase (NAD) family protein		MSMEG_5198	carnitinyl-CoA dehydratase					MSMEG_1515	two-component sensor histidine kinase		MSMEG_6575	beta-lactamase		MSMEG_2413	putative methyltransferase
MSMEG_5504	conserved secreted protein		MSMEG_1990	hypothetical protein		MSMEG_5143	HTH-type transcriptional regulator DegA		MSMEG_0203	IS1096, tnpR protein		MSMEG_1645	NADH:flavin oxidoreductase/nadh oxidase		MSMEG_5878	serine esterase, cutinase family protein					MSMEG_1875	sensor histidine kinase MtrB		MSMEG_0332	2-nitropropane dioxygenase, NPD		MSMEG_3100	OpcA protein
MSMEG_5845	putative C4-dicarboxylate transporter		MSMEG_2334	hypothetical protein		MSMEG_5159	DNA-binding response regulator, putative		MSMEG_0547	ISMsm5, transposase		MSMEG_1647	tetrahydrofolate dehydrogenase/cyclohydrolase FolD		MSMEG_5886	enoyl-CoA hydratase					MSMEG_4304	regulatory protein		MSMEG_0675	putative cytochrome P450 144		MSMEG_4127	TnpC protein
MSMEG_5848	amino acid permease-associated region		MSMEG_2333	hypothetical protein		MSMEG_5488	DNA-binding response regulator		MSMEG_1239	ISMsm4, transposase		MSMEG_1649	FAD dependent oxidoreductase		MSMEG_6230	probable acyltransferase					MSMEG_5724	bacterial regulatory protein, MarR family protein		MSMEG_1021	glyoxalase/bleomycin resistance protein/dioxygenase		MSMEG_4145	cupin 2 protein
MSMEG_6178	D-galactonate transporter		MSMEG_2340	hypothetical protein		MSMEG_5489	ribosomal protein L32		MSMEG_1249	ISMsm7, transposase orfB		MSMEG_1654	isocitrate dehydrogenase, NADP-dependent		MSMEG_6577	methylmalonyl-CoA carboxyltransferase 12S subunit					MSMEG_0500	regulator of polyketide synthase expression, putative		MSMEG_1030	monooxygenase		MSMEG_4475	LppP protein
MSMEG_6180	secreted protein		MSMEG_2341	hypothetical protein		MSMEG_5838	TetR-family protein transcriptional regulator		MSMEG_1250	ISMsm7, transposase orfA		MSMEG_1662	taurine-pyruvate aminotransferase		MSMEG_0319	acyltransferase					MSMEG_0844	multiple resistance and pH regulation protein F		MSMEG_2075	homogentisate 1,2-dioxygenase		MSMEG_5186	HicB family protein
MSMEG_6193	anion-transporting ATPase		MSMEG_2678	hypothetical protein		MSMEG_5850	transcriptional regulator, TetR family protein		MSMEG_2282	IS1096, tnpR protein		MSMEG_1665	aldehyde dehydrogenase (NAD) family protein		MSMEG_0320	putative phosphotriesterase					MSMEG_0854	two-component system sensor kinase		MSMEG_3117	cytochrome aa3 controlling protein		MSMEG_5188	caax amino protease family protein
MSMEG_6195	ion-transporting ATPase		MSMEG_2679	hypothetical protein		MSMEG_5854	transcriptional regulator, TetR family protein		MSMEG_2283	IS1096, tnpA protein		MSMEG_1997	N-acyl-D-glutamate amidohydrolase		MSMEG_0666	acetyl-CoA synthetase, putative					MSMEG_2248	two-component system sensor kinase		MSMEG_4152	phenoxybenzoate dioxygenase beta subunit		MSMEG_5196	fasciclin domain protein
MSMEG_6196	gaba permease		MSMEG_2686	hypothetical protein		MSMEG_6189	transcriptional regulator, Crp/Fnr family protein		MSMEG_3341	Transposase IS116/IS110/IS902 family protein		MSMEG_2005	sugar phosphate isomerase/epimerase		MSMEG_1026	putative acetyltransferase					MSMEG_2251	nitrate/nitrite response regulator protein		MSMEG_4153	cytochrome P450		MSMEG_5203	DoxX subfamily protein, putative
MSMEG_6522	ABC transporter, inner membrane subunit		MSMEG_2689	hypothetical protein		MSMEG_6191	translation initiation inhibitor		MSMEG_6462	IS1096, tnpA protein		MSMEG_2012	histidinol dehydrogenase		MSMEG_2072	3-hydroxy-3-methylglutaryl-CoA lyase					MSMEG_2600	regulatory protein		MSMEG_4856	cytochrome P450		MSMEG_5551	stas domain protein
MSMEG_6523	ABC transporter, membrane spanning protein		MSMEG_3020	hypothetical protein		MSMEG_6527	transcriptional regulator, TetR family protein		MSMEG_6463	IS1096, tnpR protein		MSMEG_2013	oxidoreductase, short chain dehydrogenase/reductase family protein		MSMEG_2422	acylphosphatase					MSMEG_3290	regulatory protein		MSMEG_5899	virulence factor Mce family protein		MSMEG_5553	CheR methyltransferase, SAM binding domain protein
MSMEG_6524	ABC Polyamine/Opine/Phosphonate transporter, periplasmic ligand binding protein		MSMEG_3024	hypothetical protein		MSMEG_6532	transcriptional regulatory protein		MSMEG_1257	IS1096, tnpR protein		MSMEG_2354	oxidoreductase		MSMEG_3463	putative esterase					MSMEG_3975	regulatory protein, putative		MSMEG_5900	virulence factor Mce family protein		MSMEG_5887	intersectin-EH binding protein Ibp1
MSMEG_6865	ABC transporter solute binding lipoprotein		MSMEG_3026	hypothetical protein		MSMEG_6535	translation elongation factor EF-G		MSMEG_1258	IS1096, tnpA protein		MSMEG_2362	DNA ligase, NAD-dependent		MSMEG_3465	acyl-CoA synthase					MSMEG_5019	regulatory protein		MSMEG_5913	dioxygenase		MSMEG_6563	dihydrokaempferol 4-reductase
MSMEG_6866	dipeptide transport system permease protein DppB		MSMEG_3027	hypothetical protein		MSMEG_6537	transcriptional regulator, TetR family protein		MSMEG_3696	IS1096, tnpR protein		MSMEG_3387	aldehyde dehydrogenase (NAD) family protein		MSMEG_3797	putative esterase family protein					MSMEG_6091	negative regulator of genetic competence ClpC/mecB		MSMEG_0339	FMN-dependent monooxygenase		MSMEG_6572	methyltransferase
MSMEG_6867	oligopeptide ABC transporter integral membrane protein		MSMEG_3032	hypothetical protein		MSMEG_6864	putative transcription regulator		MSMEG_3697	IS1096, tnpA protein		MSMEG_3388	S-(hydroxymethyl)glutathione dehydrogenase/class III alcohol dehydrogenase		MSMEG_3812	acyl-CoA thioesterase					MSMEG_6757	glycerol operon regulatory protein		MSMEG_0346	virulence factor		MSMEG_6927	MutT/nudix family protein
MSMEG_6876	branched chain amino acid transport ATP-binding protein		MSMEG_3038	hypothetical protein		MSMEG_6875	endoribonuclease L-PSP family protein		MSMEG_5093	IS1096, tnpR protein		MSMEG_3392	acyl-CoA dehydrogenase domain protein		MSMEG_4163	3-oxoacyl-[acyl-carrier-protein] reductase					MSMEG_1561	LysR-family protein trancsriptional regulator		MSMEG_0347	virulence factor Mce family protein		MSMEG_0333	Carboxyl transferase domain protein
MSMEG_6877	branched-chain amino acid transport system ATP-binding protein		MSMEG_3368	hypothetical protein		MSMEG_6881	transcriptional regulator, GntR family protein		MSMEG_5094	IS1096, tnpA protein		MSMEG_3393	putative acyl-CoA dehydrogenase		MSMEG_4164	3-hydroxybutyryl-CoA dehydratase					MSMEG_1918	sensor histidine kinase		MSMEG_0348	mce-family protein mce3c		MSMEG_0674	ErfK/YbiS/YcfS/YnhG family protein
MSMEG_6879	integral membrane protein of the ABC-type Nat permease for neutral amino acids NatD		MSMEG_3370	hypothetical protein		MSMEG_6882	LysR-family protein transcriptional regulator		MSMEG_5096	ISMsm1, transposase orfA		MSMEG_3395	short chain dehydrogenase		MSMEG_4846	probable enoyl-CoA hydratase					MSMEG_1928	regulatory protein		MSMEG_0349	virulence factor mce family protein		MSMEG_1012	alkaline phosphatase
MSMEG_6880	hydrophobic amino acid ABC transporter, putative		MSMEG_3374	hypothetical protein		MSMEG_0285	transcriptional regulator TetR family protein		MSMEG_0944	DNA binding domain, excisionase family protein		MSMEG_3403	formamidase		MSMEG_4852	enoyl-CoA hydratase, putative					MSMEG_2971	regulatory protein		MSMEG_0350	virulence factor Mce family protein		MSMEG_2065	YceI like family protein
MSMEG_0279	amino acid permease		MSMEG_3377	hypothetical protein		MSMEG_0286	GntR-family protein transcriptional regulator		MSMEG_1285	tetratricopeptide repeat family protein		MSMEG_4084	putative acyl-CoA dehydrogenase		MSMEG_5220	esterase/lipase/thioesterase					MSMEG_3298	response regulator receiver domain protein		MSMEG_0351	virulence factor mce family protein		MSMEG_2067	methyltransferase type 12
MSMEG_0639	oligopeptide transport ATP-binding protein AppF		MSMEG_3383	hypothetical protein		MSMEG_0622	putative DNA-binding protein		MSMEG_4088	transposase		MSMEG_4093	oxidoreductase, aldo/keto reductase family protein		MSMEG_5221	GCN5-related N-acetyltransferase					MSMEG_3997	regulatory protein		MSMEG_0702	monooxygenase		MSMEG_2073	CAIB/BAIF family protein
MSMEG_0984	trap transporter, 4tm/12tm fusion protein		MSMEG_3385	hypothetical protein		MSMEG_0980	signal transduction histidine kinase		MSMEG_4089	transposase subunit		MSMEG_4094	acyl-CoA dehydrogenase		MSMEG_5908	acyl-CoA synthase					MSMEG_3998	MmsAB operon regulatory protein		MSMEG_1749	putative monooxygenase		MSMEG_2769	TrkB protein
MSMEG_0985	sugar transporter family protein		MSMEG_3707	hypothetical protein		MSMEG_1317	transcriptional regulator		MSMEG_3754	TPR-repeat-containing protein		MSMEG_4097	acyl-CoA dehydrogenase domain protein		MSMEG_5914	acyl-CoA synthase					MSMEG_5760	GntR-family protein regulator		MSMEG_3134	cytochrome P450 107B1		MSMEG_2771	TrkA protein
MSMEG_1683	cytosine/purine/uracil/thiamine/allantoin permease family protein		MSMEG_3709	hypothetical protein		MSMEG_1325	exodeoxyribonuclease V, alpha subunit		MSMEG_4105	transposase subunit		MSMEG_4423	oxidoreductase		MSMEG_5915	enoyl-CoA hydratase					MSMEG_0193	putative glucokinase regulator		MSMEG_3832	4-hydroxyacetophenone monooxygenase		MSMEG_3810	hydrolase
MSMEG_1686	NPL/P60-family protein secreted protein		MSMEG_3711	hypothetical protein		MSMEG_1327	exodeoxyribonuclease V, beta subunit		MSMEG_4106	transposase		MSMEG_4425	putative oxidoreductase		MSMEG_0335	enoyl-CoA hydratase/isomerase					MSMEG_0538	regulatory protein, MarR		MSMEG_3841	monooxygenase, FAD-binding		MSMEG_4495	CBS domain protein
MSMEG_2015	molybdate ABC transporter, permease protein		MSMEG_3712	hypothetical protein		MSMEG_1328	exodeoxyribonuclease V, gamma subunit		MSMEG_6888	transposase subunit		MSMEG_4433	dehydrogenase		MSMEG_0340	enoyl-CoA hydratase/isomerase family protein					MSMEG_0895	bacterial regulatory protein, GntR family protein		MSMEG_5920	FMN-dependent monooxygenase		MSMEG_4509	MbtG protein
MSMEG_2016	molybdate ABC transporter, periplasmic molybdate-binding protein		MSMEG_3713	hypothetical protein		MSMEG_1330	MarR-family protein transcriptional regulator		MSMEG_6889	transposase		MSMEG_4440	glucose-1-dehydrogenase		MSMEG_0356	acetyltransferase					MSMEG_2636	regulatory protein, LacI		MSMEG_6278	metallo-beta-lactamase superfamily protein, putative		MSMEG_4851	caib/baif family protein
MSMEG_2380	sugar transporter family protein		MSMEG_3714	hypothetical protein		MSMEG_1335	transcriptional regulator, BadM/Rrf2 family protein		MSMEG_4132	putative transposase		MSMEG_4442	zinc-binding oxidoreductase		MSMEG_1034	putative esterase family protein					MSMEG_4368	putative regulatory protein, FmdB family protein		MSMEG_6622	cytochrome P450 monooxygenase		MSMEG_5210	hydrolase
MSMEG_2725	glutamate transporter permease protein GluD		MSMEG_3716	hypothetical protein		MSMEG_1678	transcriptional regulator, LysR family protein		MSMEG_4133	transposase		MSMEG_5491	putative acyl-CoA dehydrogenase		MSMEG_1048	probable enoyl-CoA hydratase					MSMEG_4370	regulatory protein		MSMEG_0022	L-ornithine 5-monooxygenase		MSMEG_5554	antar domain protein
MSMEG_2726	glutamate permease		MSMEG_3718	hypothetical protein		MSMEG_1681	endoribonuclease L-PSP superfamily protein		MSMEG_1725	putative transposase		MSMEG_5494	acyl-CoA dehydrogenase fadE12		MSMEG_1388	enoyl-CoA hydratase					MSMEG_4378	two-component system response regulator		MSMEG_3162	beta-lactamase		MSMEG_5561	HPP family protein
MSMEG_2728	glutamate transport ATP-binding protein GluA		MSMEG_3727	hypothetical protein		MSMEG_2017	transcriptional regulator, MerR family protein		MSMEG_1726	transposase		MSMEG_5835	fumarate reductase/succinate dehydrogenase flavoprotein		MSMEG_1390	enoyl-CoA hydratase					MSMEG_6128	two-component system response regulator		MSMEG_3850	alkanesulfonate monooxygenase family protein		MSMEG_5570	infor
MSMEG_3069	aminoglycosides/tetracycline-transport integral membrane protein		MSMEG_3728	hypothetical protein		MSMEG_2025	putative IclR family protein transcriptional regulator		MSMEG_3802	tetratricopeptide repeat family protein		MSMEG_6863	class II aldolase/adducin domain protein		MSMEG_1739	enoyl-CoA hydratase/isomerase family protein					MSMEG_6130	two-component sensor protein		MSMEG_4539	alkanesulfonate monooxygenase		MSMEG_5574	substrate binding protein
MSMEG_3078	excinuclease ABC, C subunit		MSMEG_4066	hypothetical protein		MSMEG_2030	transcriptional regulator, TetR family protein		MSMEG_4154	transposase, Mutator family protein		MSMEG_6874	aldehyde dehydrogenase		MSMEG_1743	Fatty acid desaturase					MSMEG_3008	putative sigma 54 type regulator		MSMEG_4551	monoxygenase		MSMEG_5901	TrnB2 protein
MSMEG_3416	protein of unknown function DUF6, transmembrane, putative		MSMEG_4068	hypothetical protein		MSMEG_2383	glutamyl-tRNA synthetase		MSMEG_4155	transposase A		MSMEG_6884	NADP oxidoreductase, coenzyme f420-dependent:6-phosphogluconate dehydrogenase, nad-binding, putative		MSMEG_2095	serine esterase, cutinase family protein					MSMEG_3363	regulatory protein, TetR		MSMEG_4552	nitrilotriacetate monooxygenase component A		MSMEG_6593	ATP-binding protein
MSMEG_3421	inner membrane metabolite transport protein YdfJ		MSMEG_4069	hypothetical protein		MSMEG_2386	transcriptional regulator, IclR family protein		MSMEG_4156	putative transposase		MSMEG_0276	aldehyde-alcohol dehydrogenase		MSMEG_2097	Acyl-coenzyme A:6-aminopenicillanic acid acyl-transferase					MSMEG_5474	universal stress protein family protein		MSMEG_4887	cytochrome P450		MSMEG_6940	methyltransferase GidB
MSMEG_3762	ABC transporter ATP-binding protein		MSMEG_4078	hypothetical metabolite transport protein YaaU		MSMEG_2389	DNA-binding protein HU		MSMEG_4157	putative transposase		MSMEG_0277	putative aminotransferase		MSMEG_2789	acetyltransferase, GNAT family protein					MSMEG_6167	bacterial type II secretion system protein F domain		MSMEG_4902	metal-dependent hydrolase of the beta-lactamase superfamily protein III		MSMEG_0696	alanine-rich protein
MSMEG_3763	ABC transporter efflux protein, DrrB family protein		MSMEG_4404	hypothetical protein		MSMEG_2729	tRNA-I(6)A37 thiotransferase enzyme MiaB		MSMEG_4158	putative transposase		MSMEG_0281	choline dehydrogenase		MSMEG_3139	enoyl-CoA hydratase/isomerase					MSMEG_6168	bacterial type II secretion system protein F domain		MSMEG_5605	cytochrome bd ubiquinol oxidase, subunit I		MSMEG_1385	PAP2 superfamily protein
MSMEG_3768	macrolide-transport ATP-binding protein abc transporter		MSMEG_4407	hypothetical protein		MSMEG_2734	tRNA delta(2)-isopentenylpyrophosphate transferase		MSMEG_6600	transposase		MSMEG_0284	ribosyldihydronicotinamide dehydrogenase (quinone)		MSMEG_3490	putative membrane acyltransferase					MSMEG_2010	stress responsive A/B Barrel Domain superfamily protein		MSMEG_5606	cytochrome bd-I oxidase subunit II		MSMEG_1751	norsolorinic acid reductase
MSMEG_4104	transporter, major facilitator family protein		MSMEG_4409	hypothetical protein		MSMEG_3064	methionyl-tRNA formyltransferase		MSMEG_2120	tetratricopeptide repeat family protein		MSMEG_0288	FAD dependent oxidoreductase, putative		MSMEG_3823	3-oxoacyl-[acyl-carrier-protein] reductase					MSMEG_3744	tyrosine recombinase XerD		MSMEG_5609	carotenoid oxygenase		MSMEG_2091	SsrA-binding protein
MSMEG_4122	major facilitator family protein transporter		MSMEG_4410	hypothetical protein		MSMEG_3065	ribosomal RNA small subunit methyltransferase B		MSMEG_4550	transposase		MSMEG_0637	iron-sulfur binding oxidoreductase		MSMEG_3825	3-oxoacyl-[acyl-carrier-protein] reductase					MSMEG_0275	bacterial microcompartments protein family protein		MSMEG_5616	glyoxalase/bleomycin resistance protein/dioxygenase		MSMEG_2094	56kDa selenium binding protein
MSMEG_4458	transmembrane transport protein		MSMEG_4413	hypothetical protein		MSMEG_3410	transcriptional regulator, TetR family protein		MSMEG_4917	tetratricopeptide repeat domain protein		MSMEG_0969	glutamate-1-semialdehyde-2,1-aminomutase		MSMEG_3829	esterase					MSMEG_5513	serine/threonine-protein kinase PknE		MSMEG_6641	nitrilotriacetate monooxygenase component A		MSMEG_2792	Clp amino terminal domain protein
MSMEG_4466	ABC transporter, permease protein UspA		MSMEG_4414	hypothetical protein		MSMEG_3424	transcriptional regulator, MerR family protein		MSMEG_2151	transposase IstA protein, putative		MSMEG_0978	aminotransferase, class V superfamily protein		MSMEG_3830	3-oxoacyl-[acyl-carrier-protein] reductase					MSMEG_6206	serine/threonine protein kinase PksC		MSMEG_0043	extradiol ring-cleavage dioxygenase, class III enzyme, subunit B		MSMEG_3127	conserved protein, DUF59
MSMEG_4467	ABC transporter, permease protein UspE		MSMEG_4416	hypothetical protein		MSMEG_3425	TetR-family protein transcriptional regulator		MSMEG_6023	transposase		MSMEG_1669	succinate dehydrogenase, iron-sulfur protein		MSMEG_4168	propionate CoA-transferase					MSMEG_0993	histidine kinase		MSMEG_1429	cytochrome P450-terp		MSMEG_3478	tena/thi-4 family protein
MSMEG_4468	Bacterial extracellular solute-binding protein UspC		MSMEG_4421	hypothetical protein		MSMEG_3758	tyrosyl-tRNA synthetase		MSMEG_1855	tetratricopeptide repeat protein, putative		MSMEG_1670	succinate dehydrogenase, flavoprotein subunit		MSMEG_4169	3-oxoacyl-[acyl-carrier-protein] reductase					MSMEG_2750	iron-dependent repressor IdeR		MSMEG_1431	cytochrome P450-terp		MSMEG_3483	mosc domain protein
MSMEG_5163	ABC proline/glycine betaine family protein transporter, periplasmic ligand binding protein		MSMEG_4758	hypothetical protein		MSMEG_3765	transcriptional regulator		MSMEG_1857	transposase IstA protein, putative		MSMEG_1671	succinate dehydrogenase hydrophobic membrane anchor protein SdhD		MSMEG_4512	polyketide synthetase mbtd					MSMEG_6567	iron-dependent peroxidase		MSMEG_1775	cytochrome P450 monooxygenase		MSMEG_3484	cupin domain protein
MSMEG_5526	peptidoglycan-binding LysM		MSMEG_4759	hypothetical protein		MSMEG_4121	GntR-family protein transcriptional regulator		MSMEG_1862	transposase		MSMEG_2019	short-chain dehydrogenase/reductase SDR		MSMEG_4513	polyketide synthase					MSMEG_3811	universal stress protein family protein, putative		MSMEG_2485	monooxygenase, FAD-binding		MSMEG_3835	YesF protein
MSMEG_5530	putative aliphatic sulfonates transport permease protein SsuC		MSMEG_4769	hypothetical protein		MSMEG_4448	transcriptional modulator of MazE		MSMEG_1863	putative transposase		MSMEG_2026	short chain dehydrogenase		MSMEG_4514	Thioesterase domain protein					MSMEG_5245	universal stress protein family protein		MSMEG_2841	putative monooxygenase		MSMEG_4519	NrtC protein
MSMEG_5531	ABC transporter ATP-binding protein		MSMEG_4770	hypothetical protein		MSMEG_4449	putative transcriptional regulator		MSMEG_1864	transposase		MSMEG_2033	oxidoreductase, zinc-binding dehydrogenase family protein		MSMEG_4873	enoyl-CoA hydratase/isomerase					MSMEG_6621	bacterial luciferase family protein		MSMEG_2842	nitrilotriacetate monooxygenase component A		MSMEG_4877	CaiB/BaiF family protein
MSMEG_5867	nuclear transport factor 2 (NTF2) domain superfamily protein		MSMEG_4771	hypothetical protein		MSMEG_5522	transcriptional Regulator, TetR family protein		MSMEG_1866	transposase B		MSMEG_2034	aryl-alcohol dehydrogenase		MSMEG_4876	acyl-CoA synthase					MSMEG_1411	universal stress protein family protein		MSMEG_2843	nitrilotriacetate monooxygenase component A		MSMEG_5233	RmlD substrate binding domain superfamily protein
MSMEG_6202	secreted protein		MSMEG_5120	hypothetical protein		MSMEG_5860	transcriptional regulator, TetR family protein		MSMEG_1867	transposase		MSMEG_2375	NAD(P)H:quinone oxidoreductase, type IV		MSMEG_4880	methylmalonyl-CoA mutase C-terminal domain protein					MSMEG_2813	sensor kinase		MSMEG_3519	oxidoreductase, 2-nitropropane dioxygenase family protein		MSMEG_5241	GAF family protein
MSMEG_6218	secreted protein		MSMEG_5127	hypothetical protein		MSMEG_5872	DNA-binding response regulator PhoP		MSMEG_3957	conserved 13e12 repeat family protein		MSMEG_2378	D-3-phosphoglycerate dehydrogenase		MSMEG_4881	methylmalonyl-CoA mutase, N-terminus of large subunit					MSMEG_4207	universal stress protein family protein		MSMEG_3524	linalool 8-monooxygenase		MSMEG_5580	Ku protein
MSMEG_6544	transport-associated, putative		MSMEG_5128	hypothetical protein		MSMEG_6198	DNA-binding protein, putative		MSMEG_2267	tetratricopeptide repeat domain protein		MSMEG_2379	3-isopropylmalate dehydrogenase		MSMEG_5242	acyltransferase, ws/dgat/mgat subfamily protein					MSMEG_4211	two component system histidine kinase		MSMEG_3870	alpha-ketoglutarate-dependent taurine dioxygenase		MSMEG_6262	FwdC/FmdC family protein
MSMEG_6553	ABC transporter ATP-binding protein		MSMEG_5131	hypothetical protein		MSMEG_6546	transcriptional regulatory protein		MSMEG_2269	NHL repeat protein		MSMEG_2719	hydrogen:quinone oxidoreductase		MSMEG_5923	acetyl-CoA acetyltransferase					MSMEG_5955	protein-tyrosine kinase, putative		MSMEG_4213	cytochrome P450 hydroxylase		MSMEG_6268	putative ScnB protein
MSMEG_0640	oligopeptide transport ATP-binding protein OppD		MSMEG_5133	hypothetical protein		MSMEG_6555	transcriptional regulator, TetR family protein, putative		MSMEG_4339	tetratricopeptide repeat family protein		MSMEG_2720	NADH ubiquinone oxidoreductase, 20 kda subunit		MSMEG_0373	3-ketoacyl-CoA thiolase					MSMEG_0030	serine/threonine protein kinase PknA		MSMEG_5280	cysteine dioxygenase type I superfamily protein		MSMEG_6282	KanY protein
MSMEG_0641	binding-protein-dependent transport systems inner membrane component		MSMEG_5134	hypothetical protein		MSMEG_6556	putative transcriptional regulator		MSMEG_2646	mini-circle putative transposase for		MSMEG_2727	glutamate binding protein		MSMEG_0715	3-oxoacyl-[acyl-carrier-protein] reductase					MSMEG_0379	nitrile hydratase activator P14k		MSMEG_5625	cyclododecanone monooxygenase		MSMEG_6610	protein of unknown function DUF58, putative
MSMEG_0643	extracellular solute-binding protein, family protein 5, putative		MSMEG_5135	hypothetical protein		MSMEG_6886	transcriptional regulator		MSMEG_1266	ankyrin-repeat containing protein		MSMEG_3066	ribulose-phosphate 3-epimerase		MSMEG_0718	acetyl-CoA synthetase					MSMEG_3532	serine/threonine dehydratase family protein		MSMEG_5638	metallo-beta-lactamase family protein		MSMEG_0014	Formyl transferase
MSMEG_0646	putative transporter		MSMEG_5468	hypothetical protein		MSMEG_6892	replicative DNA helicase		MSMEG_5088	tetratricopeptide repeat family protein		MSMEG_3067	riboflavin biosynthesis protein RibD		MSMEG_1062	O-succinylbenzoic acid--CoA ligase					MSMEG_4554	probable serine/threonine-protein kinase PknH, putative		MSMEG_6312	cytochrome P450 107B1		MSMEG_0371	MaoC like domain protein
MSMEG_0647	phosphonate ABC transporter, ATP-binding protein		MSMEG_5481	hypothetical protein		MSMEG_6894	ribosomal protein L9					MSMEG_3071	riboflavin synthase, alpha subunit		MSMEG_1070	3-oxoacyl-[acyl-carrier-protein] reductase					MSMEG_5288	putative serine/threonine protein kinase		MSMEG_0414	oxidoreductase, 2OG-Fe(II) oxygenase family protein		MSMEG_1078	hydrolase
MSMEG_0649	phosphonate-binding periplasmic protein		MSMEG_5480	hypothetical protein		MSMEG_6895	ribosomal protein S18					MSMEG_3072	riboflavin biosynthesis protein ribAB		MSMEG_1071	3-oxoacyl-[acyl-carrier-protein] reductase					MSMEG_2515	tyrosine recombinase XerC		MSMEG_0762	cytochrome P450 FAS1		MSMEG_1423	radical SAM domain protein
MSMEG_0658	polyamine ABC-transporter, inner membrane subunit		MSMEG_5484	hypothetical protein		MSMEG_6896	single-stranded DNA-binding protein					MSMEG_3083	nucleoside-diphosphate sugar epimerase		MSMEG_2470	acyl-CoA thioesterase					MSMEG_4243	serine/threonine-protein kinase PK-1		MSMEG_2512	lactate 2-monooxygenase		MSMEG_1769	UsfY protein
MSMEG_0659	polyamine ABC transporter permease protein		MSMEG_5816	hypothetical protein		MSMEG_6897	ribosomal protein S6					MSMEG_3084	glyceraldehyde-3-phosphate dehydrogenase, type I		MSMEG_3150	3-oxoacyl-(acyl-carrier-protein) reductase					MSMEG_4595	probable serine/threonine-protein kinase PknH, putative		MSMEG_2855	virulence factor Mce family protein		MSMEG_1771	methylase, putative
MSMEG_0660	Bacterial extracellular solute-binding protein		MSMEG_5817	hypothetical protein		MSMEG_6903	transcriptional regulator, PadR family protein					MSMEG_3409	oxidoreductase		MSMEG_3151	[NADH] enoyl-[acyl-carrier-protein] reductase					MSMEG_0087	glucitol operon repressor		MSMEG_2856	virulence factor Mce family protein		MSMEG_2121	multiphosphoryl transfer protein (MTP)
MSMEG_1007	transport protein		MSMEG_5820	hypothetical protein		MSMEG_6908	putative HTH-type transcriptional regulator					MSMEG_3420	gluconate 5-dehydrogenase		MSMEG_3158	methylmalonyl-CoA mutase, small subunit					MSMEG_0786	serine/threonine protein kinase		MSMEG_2857	virulence factor Mce family protein		MSMEG_2811	hydride transferase 1
MSMEG_1344	translocase		MSMEG_5822	hypothetical protein		MSMEG_0296	transcriptional regulator, MarR family protein					MSMEG_3422	D-isomer specific 2-hydroxyacid dehydrogenase, NAD-binding		MSMEG_3159	methylmalonyl-CoA mutase large subunit					MSMEG_1131	tryptophan-rich sensory protein		MSMEG_2858	virulence factor mce family protein		MSMEG_3155	band 7 protein
MSMEG_1353	ABC1 family protein		MSMEG_6158	hypothetical protein		MSMEG_0307	transcriptional regulator, AraC family protein					MSMEG_3426	short chain dehydrogenase		MSMEG_3168	phenolpthIocerol synthesis type-i polyketide synthase ppse					MSMEG_2886	stress responsive A/B Barrel Domain family protein		MSMEG_2859	virulence factor Mce family protein		MSMEG_3163	gp55 protein
MSMEG_1704	ABC transporter		MSMEG_6159	hypothetical protein		MSMEG_0650	GntR-family protein transcriptional regulator					MSMEG_3773	acetylornithine aminotransferase		MSMEG_3492	phosphodiesterase					MSMEG_0100	phosphotyrosine protein phosphatase ptpb		MSMEG_2860	virulence factor mce family protein		MSMEG_3851	LppI protein
MSMEG_1705	D-xylose transport ATP-binding protein XylG		MSMEG_6163	hypothetical protein		MSMEG_0656	transcriptional regulator, TetR family protein					MSMEG_3774	acetylglutamate kinase		MSMEG_3842	putative esterase					MSMEG_3936	universal stress protein family protein		MSMEG_2870	oxygenase KshA		MSMEG_4196	LppL protein
MSMEG_1706	xylose transport system permease protein XylH		MSMEG_6166	hypothetical protein		MSMEG_0994	DNA-binding response regulator ResD					MSMEG_4110	3-hydroxyacyl-CoA dehydrogenase		MSMEG_3848	para-nitrobenzyl esterase					MSMEG_3939	universal stress protein family protein		MSMEG_3541	cytochrome C biogenesis protein transmembrane region		MSMEG_4544	methyltransferase small domain superfamily protein
MSMEG_2044	integral membrane transport protein		MSMEG_6164	hypothetical protein		MSMEG_1010	transcriptional regulator, TetR family protein					MSMEG_4113	acyl-CoA dehydrogenase		MSMEG_4540	acetyltransferase, gnat family protein					MSMEG_3940	universal stress protein family protein		MSMEG_3551	linalool 8-monooxygenase		MSMEG_4553	GAF domain, putative
MSMEG_2404	extracellular deoxyribonuclease		MSMEG_6165	hypothetical protein		MSMEG_1339	ribosomal protein L33					MSMEG_4115	3-hydroxybutyryl-CoA dehydrogenase		MSMEG_4548	acetyltransferase, gnat family protein					MSMEG_3945	universal stress protein family protein		MSMEG_4590	nitrilotriacetate monooxygenase component A		MSMEG_5247	PhoH family protein
MSMEG_3087	preprotein translocase, SecG subunit		MSMEG_6170	hypothetical protein		MSMEG_1345	transcription antitermination protein NusG					MSMEG_4116	3-hydroxybutyryl-CoA dehydrogenase		MSMEG_5248	acyl-[ACP] desaturase					MSMEG_1171	Low molecular weight phosphotyrosine protein phosphatase		MSMEG_6004	oxidoreductase, 2-nitropropane dioxygenase family protein		MSMEG_5250	CalR9 protein
MSMEG_3090	ribose transport system permease protein RbsC		MSMEG_6171	hypothetical protein		MSMEG_1346	ribosomal protein L11					MSMEG_4117	2-deoxy-D-gluconate 3-dehydrogenase		MSMEG_5608	acetyl-CoA acetyltransferase					MSMEG_3950	universal stress protein family protein		MSMEG_6339	metallo-beta-lactamase family protein		MSMEG_5266	RDD family protein
MSMEG_3091	ribose transport ATP-binding protein RbsA		MSMEG_6172	hypothetical protein		MSMEG_1347	ribosomal protein L1					MSMEG_4118	acyl-CoA dehydrogenase		MSMEG_5612	amino-acid acetyltransferase					MSMEG_4309	Low molecular weight protein-tyrosine-phosphatase		MSMEG_6679	metallo-beta-lactamase family protein		MSMEG_6294	caib/baif family protein
MSMEG_3095	D-ribose-binding periplasmic protein		MSMEG_6498	hypothetical protein		MSMEG_1355	transcriptional regulator, TetR family protein					MSMEG_4123	3-hydroxyisobutyrate dehydrogenase		MSMEG_5947	serine O-acetyltransferase					MSMEG_5006	phosphohistidine phosphatase		MSMEG_0775	metallo-beta-lactamase superfamily protein		MSMEG_6642	caib/baif family protein
MSMEG_3789	inner membrane permease YgbN		MSMEG_6499	hypothetical protein		MSMEG_1359	DeoR-family protein transcriptional regulator					MSMEG_4454	L-threonine aldolase, low-specificity		MSMEG_5950	putative colanic acid biosynthesis acetyltransferase WcaF					MSMEG_5372	sensor protein KdpD		MSMEG_1839	alkane 1-monooxygenase		MSMEG_0034	FHA domain protein
MSMEG_4469	cobalt transport protein		MSMEG_6500	hypothetical protein		MSMEG_1691	transcriptional regulatory protein					MSMEG_4799	aldehyde dehydrogenase (NAD) family protein		MSMEG_6284	cyclopropane-fatty-acyl-phospholipid synthase					MSMEG_1190	serine/threonine-protein kinase PknD		MSMEG_2175	nitrilotriacetate monooxygenase component A		MSMEG_0035	FHA domain protein
MSMEG_4470	ABC transporter		MSMEG_6501	hypothetical protein		MSMEG_1700	TetR-family protein transcriptional regulator					MSMEG_4801	carveol dehydrogenase		MSMEG_6298	malyl-CoA lyase					MSMEG_1200	serine/threonine-protein kinase PknD		MSMEG_2177	fmnh2-utilizing oxygenase		MSMEG_0049	pirin domain protein
MSMEG_4472	multidrug-efflux transporter protein		MSMEG_6502	hypothetical protein		MSMEG_2039	putative transcriptional regulator					MSMEG_4805	acyl-CoA dehydrogenase		MSMEG_6303	para-nitrobenzyl esterase					MSMEG_3628	ComA operon protein 2		MSMEG_2884	cyclohexanone monooxygenase		MSMEG_0387	Rmt2 protein
MSMEG_4484	putative conserved transmembrane protein		MSMEG_6504	hypothetical protein		MSMEG_2043	transcriptional regulator, TetR family protein					MSMEG_4806	putative acyl-CoA dehydrogenase		MSMEG_6631	phosphoribosyl-dephospho-CoA transferase MdcG					MSMEG_3633	ferric cations import ATP-binding protein FbpC		MSMEG_2891	biphenyl-2,3-diol 1,2-dioxygenase 1		MSMEG_1100	dgpf protein
MSMEG_5879	D-alanyl-D-alanine dipeptidase		MSMEG_6517	hypothetical protein		MSMEG_2049	putative transcriptional regulator, TetR family protein					MSMEG_4812	respiratory-chain NADH dehydrogenase domain, 51 kda subunit		MSMEG_6633	malonate decarboxylase acyl carrier protein					MSMEG_5395	sensor protein KdpD		MSMEG_3232	cytochrome D ubiquinol oxidase, subunit II		MSMEG_1777	UsfY protein
MSMEG_6220	lipoprotein		MSMEG_6516	hypothetical protein		MSMEG_2397	transcriptional regulatory protein, AsnC family protein					MSMEG_4816	6-phosphogluconate dehydrogenase, NAD-binding		MSMEG_6634	triphosphoribosyl-dephospho-CoA synthase MdcB					MSMEG_5733	universal stress protein family protein		MSMEG_3233	cytochrome D ubiquinol oxidase subunit 1		MSMEG_1787	RsbW protein
MSMEG_6909	amino acid ABC transporter, permease protein, 3-TM region, His/Glu/Gln/Arg/opine family protein		MSMEG_6518	hypothetical protein		MSMEG_2400	ribosomal protein L28					MSMEG_4817	6-phosphogluconate dehydrogenase, NAD-binding		MSMEG_6644	malyl-CoA lyase					MSMEG_0529	probable serine/threonine-protein kinase PknK		MSMEG_3914	beta-lactamase		MSMEG_1786	stas domain, putative
MSMEG_6911	ABC transporter, ATP-binding protein GluA		MSMEG_6847	hypothetical protein		MSMEG_2403	ATP-dependent DNA helicase RecG					MSMEG_5164	zinc-binding alcohol dehydrogenase family protein		MSMEG_0390	putative acyltransferase					MSMEG_0864	bacterial membrane flanked domain family protein		MSMEG_4260	cytochrome c oxidase subunit 3		MSMEG_1791	UsfY protein
MSMEG_6922	transporter, major facilitator family protein		MSMEG_6860	hypothetical protein		MSMEG_2405	MarR-family protein transcriptional regulator					MSMEG_5175	NAD-dependent deacetylase		MSMEG_1098	acyl-CoA synthase					MSMEG_0865	bacterial membrane flanked domain family protein		MSMEG_4261	ubiquinol-cytochrome c reductase cytochrome c subunit		MSMEG_2134	CrcB protein
MSMEG_0315	probable conserved transmembrane protein		MSMEG_0248	hypothetical protein		MSMEG_2406	transcriptional regulator, TetR family protein, putative					MSMEG_5183	3-Hydroxyacyl-CoA dehydrogenase		MSMEG_1432	acetylcholinesterase					MSMEG_1215	serine/threonine-protein kinase PknE, putative		MSMEG_4262	ubiquinol-cytochrome c reductase iron-sulfur subunit		MSMEG_2135	putative CrcB protein
MSMEG_0662	putrescine transport ATP-binding protein PotG		MSMEG_0251	hypothetical protein		MSMEG_2736	GTP-binding protein					MSMEG_5856	4-carboxymuconolactone decarboxylase domain protein		MSMEG_1433	thioesterase					MSMEG_3308	universal stress protein family protein, putative		MSMEG_4263	ubiquinol-cytochrome c reductase cytochrome b subunit		MSMEG_2140	Fic protein family protein
MSMEG_1016	secreted protein		MSMEG_0253	hypothetical protein		MSMEG_2743	transcriptional regulator, NrdR family protein					MSMEG_5859	aldehyde dehydrogenase (NAD) family protein		MSMEG_2128	malonyl CoA decarboxylase					MSMEG_4695	protozoan/cyanobacterial globin family protein		MSMEG_4267	probable cytochrome c oxidase polypeptide 4		MSMEG_2141	gp35 protein
MSMEG_1023	integral membrane transporter		MSMEG_0254	hypothetical protein		MSMEG_3092	transcriptional regulator, sugar-binding family protein					MSMEG_5862	short chain dehydrogenase		MSMEG_2131	acyl-CoA synthase					MSMEG_5753	serine/threonine specific protein phosphatase		MSMEG_4268	cytochrome c oxidase subunit 2		MSMEG_2142	gp36 protein
MSMEG_1366	ABC transporter, ATP-binding protein		MSMEG_0256	hypothetical protein		MSMEG_3449	DNA-binding protein					MSMEG_5866	alcohol dehydrogenase B		MSMEG_2132	acyl carrier protein Acp					MSMEG_6444	YiaAB two helix domain protein		MSMEG_4619	putative cytochrome P450 126		MSMEG_3176	RarD protein
MSMEG_1372	ABC transporter ATP-binding protein		MSMEG_0262	hypothetical protein		MSMEG_3777	phenylalanyl-tRNA synthetase, beta subunit					MSMEG_5869	putative short chain dehydrogenase		MSMEG_3187	putative acyltransferase domain protein					MSMEG_0886	serine/threonine-protein kinase PknD		MSMEG_5678	glyoxalase/bleomycin resistance protein/dioxygenase		MSMEG_3528	ErfK/YbiS/YcfS/YnhG family protein
MSMEG_1373	ribose/xylose/arabinose/galactoside ABC-type transport systems, permease components		MSMEG_0598	hypothetical protein		MSMEG_3778	phenylalanyl-tRNA synthetase, alpha subunit					MSMEG_6557	dehydrogenase		MSMEG_3534	4-hydroxybenzoyl-CoA thioesterase					MSMEG_3677	serine/threonine protein kinase		MSMEG_6695	cytochrome P450		MSMEG_4217	DivIVA protein
MSMEG_1374	ribose ABC transporter, periplasmic binding protein		MSMEG_0597	hypothetical protein		MSMEG_3782	endoribonuclease L-PSP, putative					MSMEG_0295	oxidoreductase, FAD-binding		MSMEG_4563	puromycin N-acetyltransferase					MSMEG_4362	universal stress protein family protein		MSMEG_0816	flavin-binding monooxygenase		MSMEG_4555	LppR protein
MSMEG_1381	MmpS5 protein		MSMEG_0601	hypothetical protein		MSMEG_3784	transcriptional regulator, IclR family protein					MSMEG_0301	oxidoreductase, FAD-binding		MSMEG_4920	acetyl-CoA acetyltransferase					MSMEG_4366	serine/threonine-protein kinase PknD		MSMEG_1144	virulence factor Mce family protein		MSMEG_4564	CBS domain protein
MSMEG_1382	MmpL5 protein		MSMEG_0602	hypothetical protein		MSMEG_3791	ribosomal protein L20					MSMEG_0303	alcohol dehydrogenase, zinc-containing		MSMEG_5271	esterase					MSMEG_5437	probable serine/threonine-protein kinase PknB		MSMEG_1145	virulence factor Mce family protein		MSMEG_4576	SpfH domain protein
MSMEG_1709	inner membrane ABC transporter permease protein YjfF		MSMEG_0605	hypothetical protein		MSMEG_3792	ribosomal protein L35					MSMEG_0308	dihydrofolate reductase		MSMEG_5273	beta-ketoadipyl CoA thiolase					MSMEG_1624	universal stress protein family protein		MSMEG_1146	virulence factor Mce family protein		MSMEG_4577	DegV family protein
MSMEG_1710	ribose transport system permease protein RbsC		MSMEG_0613	hypothetical protein		MSMEG_3793	translation initiation factor IF-3					MSMEG_0309	aldehyde dehydrogenase family protein		MSMEG_5276	enoyl-CoA hydratase					MSMEG_3070	LprG protein		MSMEG_1162	nitrilotriacetate monooxygenase component A		MSMEG_4904	rhomboid family protein
MSMEG_1711	ATP binding protein of ABC transporter		MSMEG_0616	hypothetical protein		MSMEG_3796	lysyl-tRNA synthetase					MSMEG_0312	2-dehydro-3-deoxyphosphogluconate aldolase/4-hydroxy-2-oxoglutarate aldolase		MSMEG_5277	probable enoyl-CoA hydratase					MSMEG_1060	putative Lsr2 protein		MSMEG_1499	oxygenase		MSMEG_4906	ThiS family protein
MSMEG_1712	ABC transporter periplasmic-binding protein YtfQ		MSMEG_0948	hypothetical protein		MSMEG_4140	GntR-family protein transcriptional regulator					MSMEG_0655	glucose 1-dehydrogenase, putative		MSMEG_5620	enoyl-CoA hydratase					MSMEG_5005	LprC protein		MSMEG_2202	dimethylaniline monooxygenase [N-oxide-forming] 5		MSMEG_4907	Mov34/MPN/PAD-1 family protein
MSMEG_2425	ammonium transporter		MSMEG_0950	hypothetical protein		MSMEG_4142	transcriptional repressor, TetR family protein, putative					MSMEG_0991	NAD-dependent epimerase/dehydratase		MSMEG_5633	feruloyl-CoA synthetase					MSMEG_5007	LprB protein		MSMEG_2894	steroid monooxygenase		MSMEG_4910	ATP-dependent Clp protease adaptor protein ClpS
MSMEG_2432	D-alanyl-D-alanine carboxypeptidase		MSMEG_0955	hypothetical protein		MSMEG_4144	transcriptional regulator, LysR family protein					MSMEG_0998	oxidoreductase, molybdopterin binding		MSMEG_5639	enoyl-CoA hydratase					MSMEG_3313	xylose repressor, putative		MSMEG_3583	monooxygenase		MSMEG_5283	hydrolase, CocE/NonD family protein
MSMEG_2433	D-alanyl-D-alanine carboxypeptidase		MSMEG_0957	hypothetical protein		MSMEG_4471	MarR-family protein transcriptional regulator					MSMEG_1693	succinate dehydrogenase [ubiquinone] flavoprotein subunit		MSMEG_6322	bifunctional wax ester synthase/acyl-CoA diacylglycerol acyltransferase					MSMEG_5043	LprE protein		MSMEG_3594	anthranilate dioxygenase reductase		MSMEG_5284	patatin
MSMEG_2761	putative secreted alanine rich protein		MSMEG_0958	hypothetical protein		MSMEG_4485	glycyl-tRNA synthetase					MSMEG_2048	alcohol dehydrogenase		MSMEG_0408	type I modular polyketide synthase					MSMEG_6092	Lsr2 protein		MSMEG_4973	glyoxalase/bleomycin resistance protein/dioxygenase		MSMEG_5626	luciferase
MSMEG_2764	probable conserved alanine rich transmembrane protein		MSMEG_0963	hypothetical protein		MSMEG_4486	transcriptional regulator, ArsR family protein					MSMEG_2050	NADH-quinone oxidoreductase, N subunit		MSMEG_0411	acyl-CoA synthase					MSMEG_0210	LprO protein		MSMEG_6030	cytochrome p450		MSMEG_5975	methyltransferase type 12, putative
MSMEG_2772	amino acid permease		MSMEG_0966	hypothetical protein		MSMEG_4825	transcriptional repressor, TetR family protein, putative					MSMEG_2051	NADH-quinone oxidoreductase, M subunit		MSMEG_0760	thioesterase family protein					MSMEG_2740	LexA repressor		MSMEG_6035	nitrilotriacetate monooxygenase component B		MSMEG_5979	transferase
MSMEG_3108	ABC transporter, ATPase subunit		MSMEG_0967	hypothetical protein		MSMEG_4831	transcriptional regulator, TetR family protein					MSMEG_2052	NADH-quinone oxidoreductase, L subunit		MSMEG_1797	salicylate esterase					MSMEG_4497	PhoH family protein		MSMEG_6036	biphenyl-2,3-diol 1,2-dioxygenase		MSMEG_6654	TnpC protein
MSMEG_3109	binding-protein-dependent transport systems inner membrane component		MSMEG_1300	hypothetical protein		MSMEG_5190	TetR-family protein transcriptional regulator					MSMEG_2053	NADH-quinone oxidoreductase, k subunit		MSMEG_1813	propionyl-CoA carboxylase beta chain					MSMEG_5575	repressor		MSMEG_6713	hydroxyquinol 1,2-dioxygenase		MSMEG_0409	Condensation domain protein
MSMEG_3110	binding-protein-dependent transport systems inner membrane component		MSMEG_1309	hypothetical protein		MSMEG_5193	transcriptional regulator, AraC family protein					MSMEG_2054	NADH dehydrogenase subunit j		MSMEG_2155	trans-2-enoyl-CoA reductase					MSMEG_0704	LpqJ protein		MSMEG_0134	virulence factor Mce family protein		MSMEG_0422	transferase
MSMEG_3111	extracellular solute-binding protein, family protein 1		MSMEG_1312	hypothetical protein		MSMEG_5534	ATP-dependent DNA helicase PcrA					MSMEG_2055	NADH-quinone oxidoreductase, I subunit		MSMEG_2852	3-oxoacyl-[acyl-carrier-protein] reductase					MSMEG_5611	spore protein		MSMEG_0135	virulence factor Mce family protein		MSMEG_1458	tena/thi-4 family protein
MSMEG_3118	ABC transporter efflux protein, DrrB family protein		MSMEG_1314	hypothetical protein		MSMEG_5542	transcriptional regulator, HTH_3 family protein					MSMEG_2056	NADH-quinone oxidoreductase, H subunit		MSMEG_2866	thioesterase family protein					MSMEG_0032	cell cycle protein, FtsW/RodA/SpoVE family protein		MSMEG_0136	virulence factor Mce family protein, putative		MSMEG_1802	ChaB protein
MSMEG_3119	ABC transporter, ATP-binding subunit		MSMEG_1653	hypothetical protein		MSMEG_6223	TetR family protein transcriptional repressor LfrR					MSMEG_2057	NADH-quinone oxidoreductase, G subunit		MSMEG_3538	cyclopropane-fatty-acyl-phospholipid synthase 1					MSMEG_4913	LpqM protein		MSMEG_0137	virulence factor mce family protein		MSMEG_1803	RsbW protein
MSMEG_3803	lipoprotein LpqH		MSMEG_1664	hypothetical protein		MSMEG_6226	transcriptional regulator, PadR family protein domain protein					MSMEG_2058	NADH-quinone oxidoreductase, F subunit		MSMEG_3901	L-2,4-diaminobutyric acid acetyltransferase					MSMEG_5281	LpqV protein		MSMEG_0138	virulence factor Mce family protein		MSMEG_2146	gp15 protein
MSMEG_3808	excinuclease ABC, A subunit		MSMEG_1999	hypothetical protein		MSMEG_6227	transcriptional regulator, PadR family protein					MSMEG_2393	NAD-dependent glycerol-3-phosphate dehydrogenase		MSMEG_4248	1-acylglycerol-3-phosphate O-acyltransferase					MSMEG_1811	septum formation protein Maf		MSMEG_0822	cytochrome P450		MSMEG_2162	MmcJ protein
MSMEG_3816	excinuclease ABC, B subunit		MSMEG_2000	hypothetical protein		MSMEG_6564	transcriptional regulator, TetR family protein					MSMEG_2407	morphine 6-dehydrogenase		MSMEG_5291	acyl-CoA synthase					MSMEG_6378	senescence marker protein-30		MSMEG_1167	cytochrome P450		MSMEG_3891	hydrolase
MSMEG_5556	MFS permease		MSMEG_2008	hypothetical protein		MSMEG_6580	transcriptional regulator family protein					MSMEG_2412	pyruvate carboxylase		MSMEG_5297	oxalyl-CoA decarboxylase					MSMEG_1876	LpqB protein		MSMEG_1532	antibiotic biosynthesis monooxygenase		MSMEG_4236	MraZ protein
MSMEG_5559	metabolite/sugar transport protein		MSMEG_2350	hypothetical protein		MSMEG_6913	putative transcriptional regulatory protein					MSMEG_2735	diaminopimelate epimerase		MSMEG_5649	acyl-CoA synthase					MSMEG_6078	LpqE protein		MSMEG_2563	cytochrome P450 superfamily protein		MSMEG_4240	polyprenyl synthetase
MSMEG_5571	ABC transporter ATP-binding protein		MSMEG_2355	hypothetical protein		MSMEG_6917	leucyl-tRNA synthetase					MSMEG_3089	deoxyribose-phosphate aldolase		MSMEG_5996	acetyl-CoA acetyltransferase					MSMEG_5416	LpqU protein		MSMEG_2567	probable monooxygenase		MSMEG_5991	MaoC like domain, putative
MSMEG_5572	sugar ABC transporter permease protein		MSMEG_2697	hypothetical protein		MSMEG_6926	tRNA adenylyltransferase					MSMEG_3094	oxidoreductase, zinc-binding dehydrogenase family protein		MSMEG_6001	enoyl-CoA hydratase					MSMEG_6109	LpqG protein		MSMEG_2569	oxidoreductase, 2OG-Fe(II) oxygenase family protein		MSMEG_6689	CAIB/BAIF family protein
MSMEG_5573	sugar ABC transporter permease protein		MSMEG_2698	hypothetical protein		MSMEG_0318	AMP-dependent synthetase and ligase					MSMEG_3097	phosphoenolpyruvate carboxylase		MSMEG_6672	type I phosphodiesterase / nucleotide pyrophosphatase superfamily protein					MSMEG_3319	repressor protein		MSMEG_3958	glyoxalase/bleomycin resistance protein/dioxygenase		MSMEG_0093	methyltransferase
MSMEG_6259	ammonium transporter		MSMEG_2699	hypothetical protein		MSMEG_0321	transcriptional regulator					MSMEG_3101	glucose-6-phosphate 1-dehydrogenase		MSMEG_0434	aminoglycoside 2'-N-acetyltransferase (AAC(2')-Id)					MSMEG_5429	LpqT protein		MSMEG_3962	lactate 2-monooxygenase		MSMEG_0095	methyltransferase
MSMEG_6594	amino acid ABC transporter, permease protein, 3-TM region, His/Glu/Gln/Arg/opine		MSMEG_2700	hypothetical protein		MSMEG_0326	AMP-dependent synthetase and ligase					MSMEG_3102	transaldolase		MSMEG_0773	acetyltransferase					MSMEG_0561	putative TetR family protein receptor protein		MSMEG_4313	glyoxalase/bleomycin resistance protein/dioxygenase		MSMEG_0424	Hsp20/alpha crystallin family protein
MSMEG_6595	secreted protein		MSMEG_2701	hypothetical protein		MSMEG_0330	transcriptional regulator, LuxR family protein					MSMEG_3106	quinone oxidoreductase		MSMEG_0783	phosphate acetyltransferase								MSMEG_4649	phytanoyl-CoA dioxygenase		MSMEG_0772	phytase
MSMEG_0705	putative permease of the major facilitator superfamily protein		MSMEG_2707	hypothetical protein		MSMEG_0331	transcriptional regulator, LuxR family protein					MSMEG_3431	choline dehydrogenase		MSMEG_1490	3-oxoacyl-ACP synthase III								MSMEG_5001	pesticide degrading monooxygenase		MSMEG_1134	putative protease HtpX
MSMEG_1046	ABC-type molybdenum transport system, ATPase component		MSMEG_2709	hypothetical protein		MSMEG_0663	TetR-family protein transcriptional regulator					MSMEG_3432	choline dehydrogenase		MSMEG_1822	biotin-[acetyl-CoA-carboxylase] ligase								MSMEG_0139	mce-family protein mce1f		MSMEG_1479	methyltransferase, putative, family protein
MSMEG_1394	probable conserved transmembrane protein		MSMEG_2708	hypothetical protein		MSMEG_0676	putative transcriptional regulatory protein					MSMEG_3444	choline dehydrogenase		MSMEG_2169	acetyl-CoA carboxylase, carboxyl transferase, beta subunit								MSMEG_0849	oxygenase		MSMEG_1480	methyltransferase
MSMEG_1395	lipoprotein, putative		MSMEG_2710	hypothetical protein		MSMEG_1015	transcriptional regulator, TetR family protein					MSMEG_3783	acyl-CoA dehydrogenase		MSMEG_2534	putative carboxylesterase protein								MSMEG_1906	toluate 1,2-dioxygenase electron transfer component		MSMEG_1481	methyltransferase
MSMEG_1738	probable conserved transmembrane protein		MSMEG_3049	hypothetical protein		MSMEG_1019	ribonucleoside-diphosphate reductase, alpha subunit					MSMEG_3788	2-dehydro-3-deoxyphosphogluconate aldolase/4-hydroxy-2-oxoglutarate aldolase		MSMEG_2536	3-oxoacyl-[acyl-carrier-protein] reductase								MSMEG_1907	toluate 1,2-dioxygenase beta subunit		MSMEG_1482	methyltransferase
MSMEG_2087	transporter, small conductance mechanosensitive ion channel (MscS) family protein		MSMEG_3052	hypothetical protein		MSMEG_1025	TetR-family protein transcriptional regulator					MSMEG_4125	oxidoreductase, short chain dehydrogenase/reductase family protein		MSMEG_2875	esterase								MSMEG_2240	cytochrome P450		MSMEG_1835	TobH protein
MSMEG_2099	ABC transporter, substrate binding protein [nitrate/sulfonate], putative		MSMEG_3060	hypothetical protein		MSMEG_1029	probable transcriptional regulatory protein					MSMEG_4146	quinone oxidoreductase		MSMEG_2880	enoyl-CoA hydratase								MSMEG_2601	protocatechuate 3,4-dioxygenase, beta subunit		MSMEG_2180	RemK protein
MSMEG_2102	nitrate transport ATP-binding protein NrtD		MSMEG_3062	hypothetical protein		MSMEG_1033	ribonucleoside-diphosphate reductase, beta subunit					MSMEG_4826	putative acyl-CoA dehydrogenase		MSMEG_2883	feruloyl-CoA synthetase								MSMEG_2602	protocatechuate 3,4-dioxygenase, alpha subunit		MSMEG_3223	TM2 domain protein
MSMEG_2795	transmembrane transport protein		MSMEG_3732	hypothetical protein		MSMEG_1364	50S ribosomal protein L10					MSMEG_4828	alcohol dehydrogenase, zinc-binding		MSMEG_3228	acyl-CoA thioesterase II								MSMEG_2942	glyoxalase/bleomycin resistance protein/dioxygenase superfamily protein		MSMEG_3566	FadD16 protein
MSMEG_3140	ABC transporter ATP-binding protein, possibly in EF-3 subfamily protein		MSMEG_3733	hypothetical protein		MSMEG_1365	ribosomal protein L7/L12					MSMEG_4832	acyl-CoA dehydrogenase		MSMEG_3567	enoyl-CoA hydratase								MSMEG_3978	beta-lactamase		MSMEG_3574	TPR domain protein
MSMEG_3145	secreted cell wall-associated hydrolase		MSMEG_3736	hypothetical protein		MSMEG_1369	LacI-family protein transcriptional regulator					MSMEG_4833	putative acyl-CoA dehydrogenase		MSMEG_3571	thioesterase family protein								MSMEG_4337	beta-lactamase		MSMEG_4256	NLP/P60 family protein
MSMEG_3821	amino acid permease		MSMEG_3752	hypothetical protein		MSMEG_1377	DeoR-family protein transcriptional regulator					MSMEG_5189	oxidoreductase		MSMEG_3912	acetoacetyl-CoA reductase								MSMEG_5022	flavin-containing monooxygenase FMO		MSMEG_4272	HesB/YadR/YfhF family protein
MSMEG_4170	ribose transport ATP-binding protein RbsA		MSMEG_4102	hypothetical protein		MSMEG_1380	transcriptional regulator					MSMEG_5197	long-chain specific acyl-CoA dehydrogenase		MSMEG_4952	acyl-CoA synthase								MSMEG_5029	alkanal monooxygenase alpha chain		MSMEG_4610	IgiC, putative
MSMEG_4171	ribose transport system permease protein RbsC		MSMEG_4428	hypothetical protein		MSMEG_2071	transcriptional regulator, TetR family protein					MSMEG_5199	putative acyl-CoA dehydrogenase		MSMEG_6008	acetyl-CoA acetyltransferase								MSMEG_5385	metallo-beta-lactamase family protein		MSMEG_4614	GAF family protein
MSMEG_4172	D-ribose-binding periplasmic protein RbsB		MSMEG_4429	hypothetical protein		MSMEG_2418	ribonuclease III					MSMEG_5204	oxidoreductase, short chain dehydrogenase/reductase family protein		MSMEG_6024	acetoacetyl-CoA synthase								MSMEG_5732	monooxygenase		MSMEG_4948	Sua5/YciO/YrdC/YwlC family protein
MSMEG_4523	binding-protein-dependent transport systems inner membrane component		MSMEG_4432	hypothetical protein		MSMEG_2424	signal recognition particle-docking protein FtsY					MSMEG_5532	FAD dependent oxidoreductase		MSMEG_6353	delta3,5-delta2,4-dienoyl-CoA isomerase								MSMEG_6071	metallo-beta-lactamase superfamily protein		MSMEG_4962	RemO protein
MSMEG_4529	secreted protein		MSMEG_4438	hypothetical protein		MSMEG_2428	DNA-binding protein					MSMEG_5538	[NADP+] succinate-semialdehyde dehydrogenase		MSMEG_6354	serine esterase, cutinase family protein								MSMEG_6086	antibiotic biosynthesis monooxygenase domain protein		MSMEG_4966	CalU12 protein
MSMEG_4530	sulfate ABC transporter, ATP-binding protein		MSMEG_4444	hypothetical protein		MSMEG_2430	signal recognition particle protein					MSMEG_5544	oxidoreductase, short chain dehydrogenase/reductase family protein		MSMEG_1155	carnitinyl-CoA dehydratase								MSMEG_6087	beta-lactamase		MSMEG_5315	gp35 protein
MSMEG_4531	sulfate ABC transporter, permease protein CysW		MSMEG_4443	hypothetical protein		MSMEG_2778	ribonuclease D					MSMEG_5880	nicotine dehydrogenase		MSMEG_2206	3-oxoacyl-(acyl-carrier-protein) reductase								MSMEG_1213	cytochrome P450 monooxygenase		MSMEG_5664	binding protein
MSMEG_4532	sulfate ABC transporter, permease protein CysT		MSMEG_4777	hypothetical protein		MSMEG_3121	DNA-binding protein					MSMEG_5881	putative carbon monoxide dehydrogenase subunit G		MSMEG_2548	3-oxoacyl-[acyl-carrier-protein] reductase								MSMEG_1564	lignostilbene-alpha,beta-dioxygenase		MSMEG_6358	mesocentin
MSMEG_4869	LAO/AO transport system ATPase		MSMEG_4781	hypothetical protein		MSMEG_3452	TetR family protein transcriptional regulator					MSMEG_5882	carbon monoxide dehydrogenase medium chain		MSMEG_3948	acyltransferase, ws/dgat/mgat subfamily protein								MSMEG_1908	benzoate 1,2-dioxygenase alpha subunit		MSMEG_6359	trypsin domain protein
MSMEG_5589	manganese transport protein MntH		MSMEG_4782	hypothetical protein		MSMEG_3468	AMP-binding enzyme					MSMEG_5884	3-hydroxyisobutyrate dehydrogenase family protein		MSMEG_4972	acetyltransferase								MSMEG_1911	catechol 1,2-dioxygenase		MSMEG_0098	methyltransferase
MSMEG_5926	putative secreted protein		MSMEG_4783	hypothetical protein		MSMEG_3469	TetR family protein transcriptional regulator					MSMEG_5885	short chain dehydrogenase		MSMEG_5341	dipeptidyl aminopeptidase/acylaminoacyl peptidase								MSMEG_2257	cytochrome P450-terp		MSMEG_0117	hydrolase
MSMEG_6269	magnesium transporter		MSMEG_4784	hypothetical protein		MSMEG_4493	GTP-binding protein Era					MSMEG_6239	1,3-propanediol dehydrogenase		MSMEG_5348	medium-chain fatty acid-CoA ligase								MSMEG_2975	metallo-beta-lactamase family protein		MSMEG_0461	CinZ protein
MSMEG_0012	ferric enterobactin transport system permease protein FepD		MSMEG_4789	hypothetical protein		MSMEG_4505	heat-inducible transcription repressor HrcA					MSMEG_6562	putative acyl-CoA dehydrogenase		MSMEG_6391	propionyl-CoA carboxylase beta chain								MSMEG_4007	oxidoreductase, 2OG-Fe(II) oxygenase family protein		MSMEG_0806	hydrolase
MSMEG_0015	ferric enterobactin transport ATP-binding protein FepC		MSMEG_4796	hypothetical protein		MSMEG_4847	transcriptional regulator, TetR family protein					MSMEG_6581	oxidoreductase, short chain dehydrogenase/reductase family protein		MSMEG_0121	rhamnolipids biosynthesis 3-oxoacyl-[acyl-carrier-protein] reductase								MSMEG_4008	oxidoreductase, 2OG-Fe(II) oxygenase family protein		MSMEG_1501	methyltransferase, putative, family protein
MSMEG_0017	ABC transporter, permease/ATP-binding protein		MSMEG_4797	hypothetical protein		MSMEG_4858	transcriptional regulator, TetR family protein					MSMEG_6916	short chain dehydrogenase		MSMEG_0128	thioesterase superfamily protein								MSMEG_4342	metallo-beta-lactamase family protein		MSMEG_1845	YghA protein
MSMEG_0018	ABC transporter, permease/ATP-binding protein		MSMEG_5152	hypothetical protein		MSMEG_5222	GTP-binding protein YchF					MSMEG_0314	glucose-6-phosphate 1-dehydrogenase		MSMEG_0470	para-nitrobenzyl esterase								MSMEG_4344	putative monooxygenase		MSMEG_1858	putative transposition helper protein
MSMEG_0357	transmembrane transport protein		MSMEG_5151	hypothetical protein		MSMEG_5226	exodeoxyribonuclease VII, large subunit					MSMEG_0323	acyl-CoA dehydrogenase, short-chain specific, putative		MSMEG_0830	acetyltransferase, gnat family protein								MSMEG_5038	putative cytochrome P450 123		MSMEG_2198	ThiF family protein
MSMEG_1064	phosphate/sulphate permease		MSMEG_5153	hypothetical protein		MSMEG_5563	AraC-family protein transcriptional regulator					MSMEG_0327	aldehyde dehydrogenase		MSMEG_1184	serine esterase, cutinase family protein								MSMEG_6107	limonene 1,2-monooxygenase		MSMEG_2201	ZbpA protein
MSMEG_1069	amino acid permease-associated region		MSMEG_5154	hypothetical protein		MSMEG_5566	transcriptional regulator					MSMEG_0329	FMN oxidoreductase		MSMEG_1529	serine esterase, cutinase family protein								MSMEG_6440	monooxygenase, flavin-binding family protein		MSMEG_2545	radical SAM enzyme, Cfr family protein
MSMEG_1412	amino acid permease		MSMEG_5157	hypothetical protein		MSMEG_5567	transcriptional regulator, TetR family protein					MSMEG_0661	glutamate-1-semialdehyde 2,1-aminomutase		MSMEG_1882	acyltransferase, ws/dgat/mgat subfamily protein								MSMEG_6784	beta-lactamase		MSMEG_2558	NikQ protein
MSMEG_2112	secreted protein		MSMEG_5490	hypothetical protein		MSMEG_5911	AraC family protein transcriptional regulator					MSMEG_0664	FAD dependent oxidoreductase		MSMEG_1886	Fatty acid desaturase								MSMEG_0181	alpha-ketoglutarate-dependent taurine dioxygenase		MSMEG_2902	hydrolase, putative
MSMEG_2117	beta-glucoside-specific EII permease		MSMEG_5497	hypothetical protein		MSMEG_6244	TetR-family protein transcriptional regulator					MSMEG_0667	butyryl-CoA dehydrogenase		MSMEG_2218	enoyl-CoA hydratase/isomerase family protein								MSMEG_0195	steroid monooxygenase		MSMEG_2913	hydrolase
MSMEG_2459	transporter ATPase		MSMEG_5498	hypothetical protein		MSMEG_6253	fur family protein transcriptional regulator					MSMEG_0670	FAD dependent oxidoreductase		MSMEG_2219	enoyl-CoA hydratase/isomerase family protein								MSMEG_1586	beta-lactamase		MSMEG_3237	ATP-binding protein
MSMEG_2460	transporter permease 1		MSMEG_5499	hypothetical protein		MSMEG_6587	ATP-dependent helicase HrpA					MSMEG_0671	S-(hydroxymethyl)glutathione dehydrogenase		MSMEG_2220	enoyl-CoA hydratase/isomerase								MSMEG_2289	cytochrome p450		MSMEG_3254	RDD family protein, putative
MSMEG_2461	transporter permease 2, putative		MSMEG_5500	hypothetical protein		MSMEG_6605	transcriptional regulatory protein					MSMEG_0680	UDP-glucose 6-dehydrogenase		MSMEG_2223	enoyl-CoA hydratase/isomerase family protein								MSMEG_2301	glyoxalase/bleomycin resistance protein/dioxygenase		MSMEG_3577	calpastatin
MSMEG_2817	ABC efflux pump, fused inner membrane and ATPase subunits		MSMEG_5501	hypothetical protein		MSMEG_6945	ribonuclease P protein component					MSMEG_1011	short chain dehydrogenase		MSMEG_2224	acetyl-CoA C-acyltransferase								MSMEG_3676	phenoxybenzoate dioxygenase beta subunit		MSMEG_3582	ATP-dependent protease La
MSMEG_3160	LAO/AO transport system ATPase		MSMEG_5502	hypothetical protein		MSMEG_6946	ribosomal protein L34					MSMEG_1370	2-deoxy-scyllo-inosamine dehydrogenase		MSMEG_2227	carnitinyl-CoA dehydratase								MSMEG_6805	beta-lactamase		MSMEG_5353	putative methyltransferase
MSMEG_3493	putative secreted protein		MSMEG_5503	hypothetical protein		MSMEG_0343	TetR-family protein transcriptional regulator					MSMEG_1375	tagatose-1,6-bisphosphate aldolase GatY		MSMEG_2229	enoyl-CoA hydratase								MSMEG_1971	propane monooxygenase hydroxylase large subunit		MSMEG_5699	ThiS family protein
MSMEG_3494	putative secreted protein		MSMEG_5505	hypothetical protein		MSMEG_0691	putative transcriptional regulatory protein					MSMEG_1714	L-ribulose-5-phosphate 4-epimerase UlaF		MSMEG_2581	acetyltransferase								MSMEG_1972	methane monooxygenase component C		MSMEG_0832	peptide deformylase
MSMEG_3495	MmpS5 protein		MSMEG_5506	hypothetical protein		MSMEG_1043	GntR-family protein transcriptional regulator					MSMEG_2059	NADH-quinone oxidoreductase chain e		MSMEG_2929	thioesterase family protein								MSMEG_2310	monooxygenase		MSMEG_1517	spfh domain/band 7 family protein, putative
MSMEG_3496	MmpL4 protein		MSMEG_5507	hypothetical protein		MSMEG_1391	transcriptional regulator, LysR family protein					MSMEG_2060	NADH-quinone oxidoreducatase, D subunit		MSMEG_2934	lipid A biosynthesis lauroyl acyltransferase								MSMEG_2651	alkanesulfonate monooxygenase family protein		MSMEG_1533	subtilase family protein
MSMEG_3853	putative aliphatic sulfonates transport ATP-binding protein SsuB		MSMEG_5509	hypothetical protein		MSMEG_1397	transcriptional regulator, TetR family protein					MSMEG_2061	NADH-quinone oxidoreductase chain c		MSMEG_3608	acetyl-CoA acetyltransferase								MSMEG_2658	beta-lactamase		MSMEG_1878	S30AE family protein
MSMEG_3854	putative aliphatic sulfonates transport permease protein SsuC		MSMEG_5836	hypothetical protein		MSMEG_1398	ribosomal protein S12					MSMEG_2062	NADH-quinone oxidoreductase, B subunit		MSMEG_4297	acyltransferase, ws/dgat/mgat subfamily protein								MSMEG_3011	steroid monooxygenase		MSMEG_2568	LipW protein
MSMEG_4210	secreted protein		MSMEG_5840	hypothetical protein		MSMEG_1399	ribosomal protein S7					MSMEG_2063	NADH-quinone oxidoreductase, a subunit		MSMEG_4299	enoyl-CoA hydratase/isomerase								MSMEG_3693	cytochrome P450 monooxygenase		MSMEG_2571	cupin 2, conserved barrel
MSMEG_4541	ABC transporter, ATP-binding protein		MSMEG_5842	hypothetical protein		MSMEG_1401	translation elongation factor Tu					MSMEG_2070	acyl-CoA dehydrogenase family protein		MSMEG_4301	acyl-CoA synthase								MSMEG_4041	hydroxyquinol 1,2-dioxygenase		MSMEG_2932	HIT family protein hydrolase
MSMEG_4542	oligopeptide transport integral membrane protein		MSMEG_5844	hypothetical protein		MSMEG_1741	TetR-family protein transcriptional regulator					MSMEG_2077	acyl-CoA dehydrogenase, C- domain protein		MSMEG_5721	acetyl-CoA acetyltransferase								MSMEG_4389	monooxygenase, NtaA/SnaA/SoxA family protein		MSMEG_3255	DoxX subfamily protein, putative
MSMEG_4543	ABC transporter system integral membrane protein		MSMEG_5843	hypothetical protein		MSMEG_1745	transcriptional regulator					MSMEG_2079	alcohol dehydrogenase		MSMEG_6392	polyketide synthase								MSMEG_1978	chaperonin GroL		MSMEG_3609	hydride transferase 1
MSMEG_4545	bacterial extracellular solute-binding protein, family protein 5		MSMEG_5849	hypothetical protein		MSMEG_2435	30S ribosomal protein S16					MSMEG_2776	1-deoxy-D-xylulose-5-phosphate synthase		MSMEG_6393	acyl-CoA synthase								MSMEG_3708	catalase		MSMEG_4296	protease
MSMEG_4549	amino acid permease-associated region, putative		MSMEG_5855	hypothetical protein		MSMEG_2438	tRNA (guanine-N1)-methyltransferase					MSMEG_3112	estradiol 17-beta-dehydrogenase 8		MSMEG_6408	acyltransferase family protein								MSMEG_5827	glyoxalase family protein		MSMEG_4303	methyltransferase
MSMEG_4886	major facilitator family protein transporter		MSMEG_6181	hypothetical protein		MSMEG_2440	ribosomal protein L19					MSMEG_3451	short-chain dehydrogenase/reductase		MSMEG_6409	acyltransferase family protein								MSMEG_6514	trehalose synthase-fused probable maltokinase		MSMEG_4663	protein IolB
MSMEG_4888	periplasmic binding proteins and sugar binding domain of the LacI family protein, putative		MSMEG_6182	hypothetical protein		MSMEG_2441	signal peptidase I					MSMEG_3457	DoxD family protein/pyridine nucleotide-disulfide oxidoreductase		MSMEG_0157	oxalyl-CoA decarboxylase								MSMEG_6515	trehalose synthase		MSMEG_4664	IolD protein
MSMEG_4889	integral membrane transport protein		MSMEG_6186	hypothetical protein		MSMEG_2442	ribonuclease HII					MSMEG_3462	oxidoreductase		MSMEG_0490	enoyl-CoA hydratase								MSMEG_6858	epoxide hydrolase 1		MSMEG_4665	IolE protein
MSMEG_5261	mycothiol conjugate amidase Mca		MSMEG_6188	hypothetical protein		MSMEG_2453	transcriptional regulator, GntR family protein					MSMEG_3464	alcohol dehydrogenase		MSMEG_0860	CDP-diacylglycerol--serine O-phosphatidyltransferase								MSMEG_0608	glyoxalase family protein		MSMEG_5373	nitrilase 2
MSMEG_5613	probable conserved transmembrane protein		MSMEG_6192	hypothetical protein		MSMEG_2454	translation initiation inhibitor					MSMEG_3470	NAD-dependent epimerase/dehydratase		MSMEG_1187	N-acyl-D-aspartate deacylase								MSMEG_2693	competence-damaged protein		MSMEG_5707	cupin domain protein
MSMEG_6295	shikimate transporter		MSMEG_6525	hypothetical protein		MSMEG_2788	ATP/GTP-binding integral membrane protein					MSMEG_3805	oxidoreductase, short chain dehydrogenase/reductase family protein		MSMEG_1204	3-oxoacyl-[acyl-carrier-protein] synthase 2								MSMEG_2703	hydrogenase assembly chaperone HypC/HupF		MSMEG_6054	LamB/YcsF
MSMEG_0031	Penicillin binding protein transpeptidase domain protein		MSMEG_6528	hypothetical protein		MSMEG_2794	transcriptional regulator, GntR family protein					MSMEG_3813	NAD-dependent epimerase/dehydratase		MSMEG_1205	cyclopropane-fatty-acyl-phospholipid synthase 1								MSMEG_2712	hydrogenase assembly chaperone HypC/HupF		MSMEG_6057	MspD protein
MSMEG_0380	MmpS4 protein		MSMEG_6529	hypothetical protein		MSMEG_2797	LysR-family protein transcriptional regulator					MSMEG_4149	acetaldehyde dehydrogenase		MSMEG_1898	succinyl-CoA:3-ketoacid-coenzyme A transferase 1, precursor								MSMEG_3729	catalase/peroxidase HPI		MSMEG_6069	CobW/P47K C- domain protein
MSMEG_0381	Mmp14a protein		MSMEG_6531	hypothetical protein		MSMEG_3129	putative HTH-type transcriptional regulator					MSMEG_4150	4-hydroxy-2-oxovalerate aldolase		MSMEG_1899	succinyl-CoA:3-ketoacid-coenzyme A transferase subunit B								MSMEG_3751	hemolysin A		MSMEG_6402	PAP2 superfamily protein
MSMEG_0382	putative transport protein		MSMEG_6533	hypothetical protein		MSMEG_3131	AMP-binding protein					MSMEG_4165	[NAD+] benzaldehyde dehydrogenase		MSMEG_2241	medium chain acyl-CoA synthetase								MSMEG_3407	epoxide hydrolase		MSMEG_6405	Erp protein
MSMEG_1084	peptide/opine/nickel uptake family protein ABC transporter, periplasmic substrate-binding protein, putative		MSMEG_6534	hypothetical protein		MSMEG_3132	DNA-binding protein					MSMEG_4166	acyl-CoA dehydrogenase		MSMEG_2593	gnat-family protein acetyltransferase								MSMEG_6213	Manganese containing catalase		MSMEG_6407	Cof-like hydrolase
MSMEG_1085	dipeptide transport system permease protein DppB		MSMEG_0271	hypothetical protein		MSMEG_3142	HTH-type transcriptional repressor AcnR					MSMEG_4167	alcohol dehydrogenase B		MSMEG_2938	acyl-CoA thioesterase II								MSMEG_6219	ATPase family protein associated with various cellular activities (AAA)		MSMEG_6741	antar domain protein
MSMEG_1086	ABC transporter permease protein		MSMEG_0274	hypothetical protein		MSMEG_3488	transcriptional regulator, AraC family protein					MSMEG_4844	acyl-CoA dehydrogenase		MSMEG_2947	polyketide cyclase								MSMEG_5892	alpha,alpha-trehalose-phosphate synthase (UDP-forming)		MSMEG_0146	mosc domain protein
MSMEG_1427	transmembrane efflux protein		MSMEG_0278	hypothetical protein		MSMEG_3833	30S ribosomal protein S1					MSMEG_4845	putative acyl-CoA dehydrogenase		MSMEG_4325	malonyl CoA-acyl carrier protein transacylase								MSMEG_6232	catalase KatA		MSMEG_0149	ThiC family protein
MSMEG_1448	integral membrane transporter		MSMEG_0282	hypothetical protein		MSMEG_3834	putative TetR-family protein transcriptional regulator					MSMEG_4849	carveol dehydrogenase		MSMEG_4326	acyl carrier protein								MSMEG_3455	heat shock protein 15		MSMEG_0151	PntAB protein
MSMEG_2137	permease of the major facilitator superfamily protein		MSMEG_0287	hypothetical protein		MSMEG_3840	LysR-family protein transcriptional regulator					MSMEG_4850	short-chain dehydrogenase/reductase SDR		MSMEG_4327	3-oxoacyl-[acyl-carrier-protein] synthase 1								MSMEG_3461	catalase/peroxidase HPI		MSMEG_0489	racemase
MSMEG_2844	ABC transporter, ATP-binding protein		MSMEG_0626	hypothetical protein		MSMEG_4174	transcriptional regulator, IclR family protein					MSMEG_4859	oxidoreductase, short chain dehydrogenase/reductase family protein		MSMEG_4328	3-oxoacyl-[acyl-carrier-protein] synthase 2								MSMEG_4504	chaperone protein DnaJ		MSMEG_0852	CBS domain protein
MSMEG_2845	ABC transporter permease protein		MSMEG_0625	hypothetical protein		MSMEG_4175	transcriptional regulator, ArsR family protein					MSMEG_5211	aminotransferase class-III		MSMEG_4329	propionyl-CoA carboxylase beta chain								MSMEG_5216	glyoxalase family protein		MSMEG_1193	TROVE domain protein
MSMEG_2846	ABC transporter permease protein		MSMEG_0630	hypothetical protein		MSMEG_4189	cysteinyl-tRNA synthetase					MSMEG_5219	riboflavin biosynthesis protein RibD C- domain protein		MSMEG_4680	carboxylesterase, putative								MSMEG_6241	ATPase associated with various cellular activities, AAA-5		MSMEG_1196	SNF2 domain protein
MSMEG_2847	bacterial extracellular solute-binding protein, family protein 5		MSMEG_0632	hypothetical protein		MSMEG_4515	putative non-ribosomal peptide synthetase					MSMEG_5564	NAD(P)H dehydrogenase, quinone family protein		MSMEG_5734	alpha-methylacyl-CoA racemase								MSMEG_3146	invasin 1		MSMEG_1544	PduO protein
MSMEG_2848	transmembrane efflux protein		MSMEG_0636	hypothetical protein		MSMEG_4516	2,3-dihydroxybenzoate-AMP ligase					MSMEG_5568	clavaldehyde dehydrogenase		MSMEG_5739	putative long-chain fatty-acid--CoA ligase								MSMEG_3477	possible inv protein		MSMEG_1550	PduH protein
MSMEG_2850	mycobacterial family protein 11 protein		MSMEG_0638	conserved hypothetical proline and threonine rich protein		MSMEG_4517	TetR-type transcriptional regulator of sulfur metabolism					MSMEG_5569	clavaldehyde dehydrogenase		MSMEG_5742	acyltransferase domain protein								MSMEG_3486	catalase KatA		MSMEG_1888	methyltransferase
MSMEG_3174	lipoprotein signal peptidase		MSMEG_0971	hypothetical protein		MSMEG_4521	Tat (twin-arginine translocation) pathway signal sequence					MSMEG_5576	D-mannonate oxidoreductase		MSMEG_6423	Glycerophosphoryl diester phosphodiesterase family protein								MSMEG_6625	glyoxalase family protein		MSMEG_1892	transferase
MSMEG_3533	Di-/tripeptide transporter		MSMEG_0973	hypothetical protein		MSMEG_4868	transcriptional regulator, IclR family protein, C- domain protein					MSMEG_5903	oxidoreductase, short chain dehydrogenase/reductase family protein		MSMEG_6772	homoserine O-acetyltransferase								MSMEG_0709	chaperone protein DnaK		MSMEG_1903	caib/baif family protein
MSMEG_3880	nitrilase/cyanide hydratase and apolipoprotein N-acyltransferase		MSMEG_0975	hypothetical protein		MSMEG_5227	exodeoxyribonuclease VII, small subunit					MSMEG_5906	putative acyl-CoA dehydrogenase		MSMEG_6774	enoyl-CoA hydratase								MSMEG_0710	co-chaperone GrpE		MSMEG_2255	Carboxyl transferase domain protein
MSMEG_4218	possible conserved transmembrane protein		MSMEG_0976	hypothetical protein		MSMEG_5244	two component transcriptional regulatory protein devr					MSMEG_5907	acyl-CoA dehydrogenase		MSMEG_1211	Fatty acid desaturase								MSMEG_0711	chaperone protein DnaJ		MSMEG_3286	methyltransferase
MSMEG_4233	Penicillin binding protein transpeptidase domain protein		MSMEG_0977	hypothetical protein		MSMEG_5579	MarR-family protein transcriptional regulator					MSMEG_5909	oxidoreductase		MSMEG_1570	carboxylesterase								MSMEG_1417	glyoxalase family protein		MSMEG_3288	LysM domain protein
MSMEG_4557	ABC transporter, ATP-binding protein		MSMEG_0987	hypothetical protein		MSMEG_5595	MarR-family protein transcriptional regulator					MSMEG_5912	succinic semialdehyde dehydrogenase		MSMEG_1920	diacylglycerol kinase, catalytic region								MSMEG_3512	competence damage-inducible protein A		MSMEG_3289	gp61 protein
MSMEG_4559	ABC transporter, membrane spanning protein		MSMEG_1323	hypothetical protein		MSMEG_5597	transcriptional regulator, TetR family protein					MSMEG_6242	alcohol dehydrogenase, iron-containing		MSMEG_1924	N-acetyltransferase Ats1								MSMEG_3513	enhanced intracellular survival protein		MSMEG_3637	CBS domain protein
MSMEG_4560	periplasmic binding protein		MSMEG_1324	hypothetical protein		MSMEG_5935	ATP-dependent DNA helicase					MSMEG_6250	glutamate--cysteine ligase		MSMEG_3311	acyl carrier protein								MSMEG_4204	catalase		MSMEG_3638	CBS domain protein
MSMEG_4561	ABC Fe3+-siderophores transporter, periplasmic binding protein		MSMEG_1326	hypothetical protein		MSMEG_6265	transcriptional regulator					MSMEG_6256	aspartate-semialdehyde dehydrogenase		MSMEG_3652	CDP-diacylglycerol-glycerol-3-phosphate								MSMEG_4891	alkylhydroperoxide reductase		MSMEG_4671	ATP-dependent Clp protease, ATP-binding subunit ClpX
MSMEG_5275	permease of the major facilitator superfamily protein		MSMEG_1332	hypothetical protein		MSMEG_6604	transcriptional regulator, TetR family protein					MSMEG_6260	glutamine synthetase, type III		MSMEG_4004	3-oxoacyl-[acyl-carrier-protein] reductase								MSMEG_6630	glyoxalase family protein		MSMEG_4672	Clp protease
MSMEG_5636	P-type ATPase - metal cation transport		MSMEG_1333	hypothetical protein		MSMEG_0358	ribonucleoside-diphosphate reductase, beta subunit					MSMEG_6261	glutamine amidotransferase, class II		MSMEG_4703	glycerol-3-phosphate acyltransferase								MSMEG_6636	[Mn] superoxide dismutase		MSMEG_4673	Clp protease
MSMEG_6307	glutamine-binding periplasmic protein/glutamine transport system permease protein		MSMEG_1674	hypothetical protein		MSMEG_0376	transcriptional regulator, AraC family protein					MSMEG_6582	pyridine nucleotide-disulphide oxidoreductase domain protein		MSMEG_4704	acyltransferase family protein								MSMEG_0033	protein phosphatase 2C		MSMEG_5012	trans-sialidase, putative
MSMEG_6309	ABC transporter, ATP-binding protein		MSMEG_1680	hypothetical protein		MSMEG_0708	transcriptional regulator, LysR family protein					MSMEG_6584	acyl-CoA dehydrogenase		MSMEG_4705	acyltransferase, ws/dgat/mgat subfamily protein								MSMEG_0732	chaperone ClpB		MSMEG_5020	acetoin(diacetyl) reductase
MSMEG_6315	lipoprotein LpqH		MSMEG_1684	hypothetical protein		MSMEG_0713	transcriptional regulator, MerR family protein					MSMEG_6585	acyl-CoA dehydrogenase		MSMEG_4709	enoyl-CoA hydratase								MSMEG_0748	ATPase associated with various cellular activities, AAA_5		MSMEG_5028	HIT family protein
MSMEG_6316	lipoprotein LpqH		MSMEG_1685	hypothetical protein		MSMEG_0712	transcriptional regulator, TetR family protein					MSMEG_6592	short-chain dehydrogenase/reductase SDR		MSMEG_4710	dihydrolipoamide acetyltransferase								MSMEG_3184	malto-oligosyltrehalose trehalohydrolase		MSMEG_5386	rhodanese-like domain protein
MSMEG_6660	permease, cytosine/purines, uracil, thiamine, allantoin family protein		MSMEG_2027	conserved hypothetical protein TIGR00026		MSMEG_1415	AsnC-family protein transcriptional regulator					MSMEG_6591	aminotransferase, class V family protein		MSMEG_5041	probable acyltransferase								MSMEG_3867	ATPase family protein associated with various cellular activities (AAA)		MSMEG_5389	LysA protein
MSMEG_6668	ABC transporter, periplasmic substrate-binding protein, putative		MSMEG_2031	hypothetical protein		MSMEG_1420	probable transcriptional regulatory protein					MSMEG_6602	oxidoreductase		MSMEG_5404	propionate--CoA ligase								MSMEG_3882	glyoxalase family protein		MSMEG_5743	patatin
MSMEG_6669	ABC transporter, permease protein		MSMEG_2032	hypothetical protein		MSMEG_1757	DEAD/DEAH box helicase					MSMEG_6603	NADH:flavin oxidoreductase/nadh oxidase		MSMEG_6777	probable enoyl-CoA hydratase								MSMEG_4573	competence protein		MSMEG_5744	gas vesicle protein K
MSMEG_6670	ABC transporter, permease protein, putative		MSMEG_2376	hypothetical protein		MSMEG_2104	GntR-family protein transcriptional regulator					MSMEG_0002	6-phosphogluconate dehydrogenase, decarboxylating		MSMEG_6795	enoyl-CoA hydratase/isomerase family protein								MSMEG_4583	ATPase associated with various cellular activities		MSMEG_5745	gas vesicle synthesis protein
MSMEG_0068	probable conserved transmembrane protein		MSMEG_2381	hypothetical protein		MSMEG_2106	putative transcriptional regulator					MSMEG_0338	acyl-CoA dehydrogenase fadE12		MSMEG_0187	acetyltransferase								MSMEG_5658	epoxide hydrolase		MSMEG_5746	gas vesicle protein
MSMEG_0410	MmpL protein		MSMEG_2392	hypothetical protein		MSMEG_2469	AMP-dependent synthetase and ligase					MSMEG_0684	aldehyde oxidase and xanthine dehydrogenase, molybdopterin binding		MSMEG_0194	serine esterase, cutinase family protein								MSMEG_6683	probable peroxiredoxin, putative		MSMEG_6420	abortive infection protein
MSMEG_0763	antibiotic transporter		MSMEG_2714	hypothetical protein		MSMEG_2472	AsnC-family protein transcriptional regulator					MSMEG_0685	oxidoreductase, molybdopterin-binding subunit		MSMEG_0902	cyclopropane-fatty-acyl-phospholipid synthase 1								MSMEG_3216	peroxiredoxin Q		MSMEG_6425	rhodanese-like domain protein
MSMEG_1110	probable conserved transmembrane protein		MSMEG_2715	hypothetical protein		MSMEG_2476	MarR family protein transcriptional regulatory protein					MSMEG_0686	oxidoreductase		MSMEG_1594	enoyl-CoA hydratase								MSMEG_5680	glyoxalase family protein		MSMEG_6754	MaoC like domain protein
MSMEG_1118	amino acid permease		MSMEG_2716	hypothetical protein		MSMEG_3169	isoleucyl-tRNA synthetase					MSMEG_0688	aspartate aminotransferase		MSMEG_2641	enoyl-CoA hydratase								MSMEG_6708	epoxide hydrolase		MSMEG_6773	CaiB/BaiF family protein
MSMEG_1120	nitrilase/cyanide hydratase and apolipoprotein N-acyltransferase		MSMEG_2717	hypothetical protein		MSMEG_3497	transcriptional regulator, ArsR family protein					MSMEG_1037	alcohol dehydrogenase, zinc-containing		MSMEG_3667	para-nitrobenzyl esterase								MSMEG_6043	trehalose-phosphatase		MSMEG_0178	ATP-binding protein
MSMEG_1453	Citrate transporter		MSMEG_2732	hypothetical protein		MSMEG_3856	transcriptional regulator, CadC					MSMEG_1387	putative acyl-CoA dehydrogenase		MSMEG_4020	enoyl-CoA hydratase/isomerase family protein								MSMEG_6384	catalase/peroxidase HPI		MSMEG_0522	pp24 protein
MSMEG_1817	probable conserved transmembrane protein		MSMEG_2733	hypothetical protein		MSMEG_4205	putative transcriptional regulator					MSMEG_1392	alcohol dehydrogenase, class IV		MSMEG_4375	3-oxoacyl-[acyl carrier protein] reductase								MSMEG_6719	epoxide hydrolase		MSMEG_0867	hydrolase
MSMEG_2499	ABC transporter, membrane spanning protein, putative		MSMEG_3068	hypothetical protein		MSMEG_4212	transcriptional regulatory protein CitT					MSMEG_1735	dihydrolipoamide dehydrogenase		MSMEG_4376	3-oxoacyl-[acyl-carrier-protein] reductase								MSMEG_6720	epoxide hydrolase		MSMEG_1913	YbaK/ebsC protein
MSMEG_2501	ABC nitrate/sulfonate/bicarbonate family protein transporter, inner membrane subunit		MSMEG_3074	hypothetical protein		MSMEG_4883	AMP-dependent synthetase and ligase					MSMEG_1736	glycerol-3-phosphate dehydrogenase 2		MSMEG_4731	acyl-CoA synthase								MSMEG_3954	trehalose 6-phosphate phosphorylase		MSMEG_1921	SEC-C motif domain protein
MSMEG_2502	transporter ATPase		MSMEG_3077	hypothetical protein		MSMEG_4896	non-ribosomal peptide synthetase					MSMEG_1740	dehydrogenase/reductase SDR family protein member 4		MSMEG_5064	malyl-CoA lyase								MSMEG_4320	alkyl hydroperoxide reductase/ Thiol specific antioxidant/ Mal allergen		MSMEG_2275	hydrogenase expression/formation protein HypD
MSMEG_3203	transporter, LysE family protein		MSMEG_3079	hypothetical protein		MSMEG_4901	ribonuclease PH					MSMEG_1742	oxidoreductase		MSMEG_5435	acyl-CoA synthase								MSMEG_5027	glyoxalase family protein		MSMEG_2276	hydrogenase expression/formation protein HypE
MSMEG_3536	sugar transport protein		MSMEG_3080	hypothetical protein		MSMEG_5263	transcription elongation factor GreA					MSMEG_2080	putative acyl-CoA dehydrogenase		MSMEG_6473	tetracenomycin polyketide synthesis O-methyltransferase TcmP								MSMEG_6427	[Mn] superoxide dismutase		MSMEG_2614	ElaA protein
MSMEG_3543	soluble secreted antigen MPT53		MSMEG_3081	hypothetical protein		MSMEG_5603	transcriptional regulator, ArsR family protein					MSMEG_2081	putative acyl-CoA dehydrogenase		MSMEG_0205	tetracenomycin polyketide synthesis hydroxylase TcmH								MSMEG_0880	chaperonin GroL		MSMEG_3647	forkhead-associated protein
MSMEG_3547	ectoine/hydroxyectoine ABC transporter solute-binding protein		MSMEG_3408	hypothetical protein		MSMEG_5610	putative transcriptional regulator family protein					MSMEG_2449	methylmalonate-semialdehyde dehydrogenase		MSMEG_0206	acyltransferase 3								MSMEG_2274	hydrogenase assembly chaperone HypC/HupF		MSMEG_4005	calcium-binding protein
MSMEG_3548	ectoine/hydroxyectoine ABC transporter, permease protein EhuC		MSMEG_3414	hypothetical protein		MSMEG_5942	AMP-dependent synthetase and ligase					MSMEG_2455	carbon monoxide dehydrogenase subunit G (CoxG) superfamily protein		MSMEG_0909	acyl-ACP thioesterase superfamily protein								MSMEG_4010	glyoxalase family protein		MSMEG_4691	HNH nuclease
MSMEG_3549	ectoine/hydroxyectoine ABC transporter, permease protein EhuD		MSMEG_3417	hypothetical protein		MSMEG_6290	putative DNA-binding protein					MSMEG_2787	putative riboflavin biosynthesis protein RibD		MSMEG_2306	putative acetyltransferase								MSMEG_4707	non-heme bromoperoxidase BPO-A2		MSMEG_4708	putative methyltransferase
MSMEG_3550	ectoine/hydroxyectoine ABC transporter, ATP-binding protein		MSMEG_3418	hypothetical protein		MSMEG_6292	transcription elongation factor GreA					MSMEG_2799	phospho-2-dehydro-3-deoxyheptonate aldolase		MSMEG_2314	putative esterase family protein								MSMEG_5751	putative adhesin/hemolysin		MSMEG_5036	rhomboid family protein
MSMEG_3886	twin arginine-targeting protein translocase TatC		MSMEG_3419	hypothetical protein		MSMEG_6293	transcriptional regulatory protein					MSMEG_3137	oxidoreductase		MSMEG_2647	metallophosphoesterase								MSMEG_6106	epoxide hydrolase		MSMEG_5410	radical SAM domain protein
MSMEG_3887	twin arginine-targeting protein translocase, TatA/E family protein		MSMEG_3428	hypothetical protein		MSMEG_6300	transcriptional regulator, GntR family protein					MSMEG_3827	glutamine synthetase		MSMEG_3002	para-nitrobenzyl esterase								MSMEG_0182	epoxide hydrolase 1		MSMEG_5413	exopolyphosphatase
MSMEG_4237	probable conserved transmembrane protein		MSMEG_3760	hypothetical protein		MSMEG_6628	transcriptional regulator, TetR family protein					MSMEG_3828	glutamine synthetase		MSMEG_3012	acetyl-CoA acetyltransferases								MSMEG_0536	intracellular protease, PfpI family protein		MSMEG_5420	Tat-translocated enzyme
MSMEG_4250	putative membrane transport ATPase		MSMEG_3764	hypothetical protein		MSMEG_6639	transcriptional regulator, GntR family protein, putative					MSMEG_4188	short chain dehydrogenase		MSMEG_3362	enoyl-CoA hydratase								MSMEG_0884	glyoxalase family protein		MSMEG_5754	gp41 protein
MSMEG_4586	ABC nitrate/sulfonate/bicarbonate family protein transporter, periplasmic ligand binding protein		MSMEG_3766	hypothetical protein		MSMEG_6643	DNA-binding protein					MSMEG_4862	3-alpha-hydroxysteroid dehydrogenase		MSMEG_3687	medium chain acyl-CoA synthetase								MSMEG_1582	chaperonin GroS		MSMEG_5761	cupin domain protein
MSMEG_4587	putative aliphatic sulfonates transport ATP-binding protein SsuB		MSMEG_4445	hypothetical protein		MSMEG_0042	TetR-family protein transcriptional regulator					MSMEG_4864	3-ketosteroid dehydrogenase		MSMEG_3694	feruloyl-CoA synthetase								MSMEG_1583	chaperonin GroL		MSMEG_6445	PHP domain protein
MSMEG_4588	ABC nitrate/sulfonate/bicarbonate family protein transporter, inner membrane subunit		MSMEG_4447	hypothetical protein		MSMEG_0735	putative transcriptional regulator					MSMEG_4871	3-hydroxyacyl-CoA dehydrogenase type-2		MSMEG_4036	crotonobetaine/carnitine-CoA ligase								MSMEG_5436	4-diphosphocytidyl-2C-methyl-D-erythritol kinase		MSMEG_0184	transferase
MSMEG_4597	putative conserved lipoprotein lpph		MSMEG_4453	hypothetical protein		MSMEG_0742	probable transcriptional regulatory protein					MSMEG_4872	short chain dehydrogenase		MSMEG_5086	very-long-chain acyl-CoA synthetase								MSMEG_3715	linear gramicidin synthetase subunit C		MSMEG_0533	gp236 protein
MSMEG_5302	aerobic C4-dicarboxylate transport protein		MSMEG_4456	hypothetical protein		MSMEG_1088	glutamyl-tRNA(Gln)/aspartyl-tRNA(Asn) amidotransferase, A subunit					MSMEG_4874	putative acyl-CoA dehydrogenase		MSMEG_2332	amino acid carrier protein								MSMEG_5829	Dyp-type peroxidase		MSMEG_0542	antar domain protein
MSMEG_5653	cytosine/purine/uracil/thiamine/allantoin permease family protein		MSMEG_4461	hypothetical protein		MSMEG_1430	transcriptional regulator, TetR family protein					MSMEG_4875	putative acyl-CoA dehydrogenase		MSMEG_4757	fatty acid synthase								MSMEG_3405	methylenomycin A resistance protein		MSMEG_0550	sulfonate binding protein
MSMEG_5659	ABC transporter, ATP-binding protein		MSMEG_4802	hypothetical protein		MSMEG_1435	ribosomal protein S10					MSMEG_4882	short chain dehydrogenase		MSMEG_4778	putative thiolase								MSMEG_5837	glutathione peroxidase family protein		MSMEG_0890	HD domain protein
MSMEG_5660	ABC transporter ATP-binding protein		MSMEG_4804	hypothetical protein		MSMEG_1436	ribosomal protein L3					MSMEG_5228	3-beta hydroxysteroid dehydrogenase/isomerase family protein		MSMEG_5493	acetyl-/propionyl-coenzyme A carboxylase alpha chain								MSMEG_2028	chloramphenicol resistance protein		MSMEG_1236	Mpr protein
MSMEG_5661	ABC transporter ATP-binding protein		MSMEG_4810	hypothetical protein		MSMEG_1437	ribosomal protein L4/L1 family protein					MSMEG_5234	short-chain dehydrogenase/reductase SDR		MSMEG_6561	nonspecific lipid-transfer protein								MSMEG_2757	glutathione S-transferase domain protein		MSMEG_1585	cupin domain protein
MSMEG_6331	ABC transporter, permease protein ProZ		MSMEG_4811	hypothetical protein		MSMEG_1438	ribosomal protein L23					MSMEG_5235	short chain dehydrogenase family protein		MSMEG_2402	dihydroxyacetone kinase								MSMEG_4511	linear gramicidin synthetase subunit B		MSMEG_1591	TnpC protein
MSMEG_6332	amino acid ABC transporter, permease protein		MSMEG_4813	hypothetical protein		MSMEG_1439	ribosomal protein L2					MSMEG_5584	short chain dehydrogenase		MSMEG_6583	antigen 85-C								MSMEG_6245	chloramphenicol resistance protein		MSMEG_1934	ATP-binding protein
MSMEG_6333	amino acid ABC transporter, ATP-binding protein		MSMEG_4814	hypothetical protein		MSMEG_1440	ribosomal protein S19					MSMEG_5593	pyruvate dehydrogenase		MSMEG_0334	acetyl-/propionyl-coenzyme A carboxylase alpha chain								MSMEG_3136	heme peroxidase superfamily protein		MSMEG_2285	methyltransferase type 11
MSMEG_6334	ABC transporter, quaternary amine uptake transporter (QAT) family protein, substrate-binding protein		MSMEG_4815	hypothetical protein		MSMEG_1441	50S ribosomal protein L22					MSMEG_5594	ferredoxin-dependent glutamate synthase		MSMEG_1028	geranylgeranyl reductase								MSMEG_3479	thiol peroxidase		MSMEG_2630	DHH family protein
MSMEG_6676	probable conserved transmembrane protein		MSMEG_4819	hypothetical protein		MSMEG_1442	ribosomal protein S3					MSMEG_5596	oxidoreductase		MSMEG_2078	antigen 85-C								MSMEG_3847	copper methylamine oxidase		MSMEG_2644	putative hydrolase
MSMEG_0083	membrane-anchored mycosin mycp1		MSMEG_5168	hypothetical protein		MSMEG_1443	ribosomal protein L16					MSMEG_5931	short chain dehydrogenase		MSMEG_1052	amino acid carrier protein								MSMEG_4890	alkylhydroperoxidase, AhpD family protein		MSMEG_2984	putative hydrolase
MSMEG_0085	PTS system, Fru family protein, IIABC components		MSMEG_5169	hypothetical protein		MSMEG_1444	ribosomal protein L29					MSMEG_5937	4-hydroxy-2-oxovalerate aldolase		MSMEG_2122	dihydroxyacetone kinase, L subunit								MSMEG_6324	peroxidase		MSMEG_3336	hydrolase
MSMEG_0431	secreted protein		MSMEG_5171	hypothetical protein		MSMEG_1445	30S ribosomal protein S17					MSMEG_5939	acetaldehyde dehydrogenase		MSMEG_2123	dihydroxyacetone kinase, DhaK subunit								MSMEG_0402	linear gramicidin synthetase subunit D		MSMEG_3665	TrkA domain protein
MSMEG_0781	amino acid permease		MSMEG_5172	hypothetical protein		MSMEG_1447	transcriptional regulator, MerR family protein					MSMEG_5941	3-ketosteroid dehydrogenase		MSMEG_2812	C-5 sterol desaturase								MSMEG_2526	copper methylamine oxidase		MSMEG_4017	BmyD protein
MSMEG_0787	Bacterial extracellular solute-binding protein, family protein 3		MSMEG_5180	hypothetical protein		MSMEG_1776	ribonuclease Z					MSMEG_6263	glutamate synthase family protein		MSMEG_3522	dopamine receptor D4								MSMEG_5319	alkylhydroperoxidase AhpD core		MSMEG_4714	MoaC domain protein
MSMEG_1127	probable conserved transmembrane protein		MSMEG_5514	hypothetical protein		MSMEG_2480	transcriptional regulator, GntR family protein, putative					MSMEG_6264	putative oxidoreductase		MSMEG_3529	fatty acid hydroxylase								MSMEG_2909	starvation-sensing protein RspA		MSMEG_4717	Carboxyl transferase domain protein
MSMEG_1137	amino acid permease-associated region		MSMEG_5517	hypothetical protein		MSMEG_2483	transcriptional regulator, IclR family protein					MSMEG_6272	NAD-glutamate dehydrogenase		MSMEG_1807	acetyl-/propionyl-coenzyme A carboxylase alpha chain								MSMEG_5695	glutathione S-transferase		MSMEG_4728	condensation domain protein
MSMEG_1141	ABC-transporter integral membrane protein		MSMEG_5520	hypothetical protein		MSMEG_2489	transcriptional regulator, GntR family protein, putative					MSMEG_6616	S-(hydroxymethyl)glutathione dehydrogenase		MSMEG_0084	phosphocarrier protein hpr								MSMEG_1172	arsenical-resistance protein		MSMEG_5068	Mrp protein
MSMEG_1142	ABC-transporter integral membrane protein		MSMEG_5527	hypothetical protein		MSMEG_2839	transcriptional accessory protein					MSMEG_6623	dehydrogenase		MSMEG_2172	dicarboxylate-carrier protein								MSMEG_1174	cadmium inducible protein cadi		MSMEG_5772	cytospin-A, putative
MSMEG_1478	transporter, LysE family protein		MSMEG_5528	hypothetical protein		MSMEG_2849	transcriptional regulatory protein					MSMEG_6626	short-chain dehydrogenase/reductase SDR		MSMEG_4611	carrier protein								MSMEG_2259	carbon starvation protein A		MSMEG_5775	LytR/CpsA/Psr family protein
MSMEG_1483	preprotein translocase, SecY subunit		MSMEG_5529	hypothetical protein		MSMEG_3175	ribosomal large subunit pseudouridine synthase D					MSMEG_0372	oxidoreductase, short chain dehydrogenase/reductase family protein		MSMEG_0808	possible chalcone synthase Pks10								MSMEG_6436	copper resistance protein CopC		MSMEG_5790	SseC protein
MSMEG_1837	secreted protein		MSMEG_5857	hypothetical oxidoreductase		MSMEG_3177	probable transcriptional regulatory protein, putative					MSMEG_0706	4-carboxy-4-hydroxy-2-oxoadipate aldolase		MSMEG_2207	beta-ketothiolase								MSMEG_6437	copper resistance protein D		MSMEG_6809	CbbQ protein
MSMEG_1838	cationic amino acid transporter		MSMEG_5865	hypothetical protein		MSMEG_3180	transcriptional regulator, MerR family protein					MSMEG_0714	acyl-CoA dehydrogenase		MSMEG_2543	phosphatidate cytidylyltransferase								MSMEG_6780	phenazine biosynthesis protein PhzF		MSMEG_6821	NLP/P60 family protein
MSMEG_2184	amino acid permease		MSMEG_5868	hypothetical protein		MSMEG_3520	TetR-family protein transcriptional regulator					MSMEG_0717	aldose 1-epimerase subfamily protein		MSMEG_3580	antigen 85-C								MSMEG_6467	starvation-induced DNA protecting protein		MSMEG_0215	YhhW family protein
MSMEG_2522	efflux ABC transporter, permease protein		MSMEG_5873	hypothetical protein		MSMEG_3525	transcriptional regulator, XRE family protein					MSMEG_1073	oxidoreductase, short-chain dehydrogenase/reductase family protein		MSMEG_2933	phosphatidylinositol synthase								MSMEG_3700	peroxidase		MSMEG_0568	radical SAM domain protein
MSMEG_2523	efflux ABC transporter, permease protein, putative		MSMEG_5875	hypothetical protein		MSMEG_3527	putative HTH-type transcriptional regulator					MSMEG_1410	carveol dehydrogenase		MSMEG_3271	dihydroxyacetone kinase								MSMEG_3366	isonitrile hydratase, putative		MSMEG_1264	prophage Lp1 protein 5
MSMEG_2524	ABC transporter, ATP-binding protein		MSMEG_5877	hypothetical protein		MSMEG_3874	transcriptional regulator, TetR family protein					MSMEG_1416	Pyridine nucleotide-disulphide oxidoreductase		MSMEG_6396	antigen 85-C								MSMEG_5479	type I antifreeze protein		MSMEG_1617	kumamolisin
MSMEG_2525	amino acid permease superfamily protein		MSMEG_6200	hypothetical protein		MSMEG_4556	GTP-binding protein LepA					MSMEG_1424	FMN-dependent dehydrogenase		MSMEG_6399	antigen 85-C								MSMEG_6173	morphological differentiation-associated protein		MSMEG_2652	reg_protein
MSMEG_2537	transporter protein		MSMEG_6205	hypothetical protein		MSMEG_4568	ribonuclease Z					MSMEG_1428	glucose-methanol-choline oxidoreductase		MSMEG_0147	C-5 sterol desaturase								MSMEG_1304	rhizopine catabolism protein		MSMEG_2655	LppU protein
MSMEG_3215	ABC-type molybdenum transport system, ATPase component/photorepair protein PhrA		MSMEG_6207	hypothetical protein		MSMEG_4571	ribosomal protein S20					MSMEG_1760	short-chain dehydrogenase/reductase SDR		MSMEG_1896	beta-ketothiolase								MSMEG_4914	virginiamycin B hydrolase		MSMEG_2661	domain of unknown function (306) family protein
MSMEG_3222	prolipoprotein diacylglyceryl transferase		MSMEG_6209	hypothetical protein		MSMEG_4574	DNA-binding protein					MSMEG_1762	piperideine-6-carboxylic acid dehydrogenase		MSMEG_2236	putative thiolase								MSMEG_1143	mce related protein		MSMEG_3358	YaeQ protein
MSMEG_3231	ABC transporter, CydDC cysteine exporter (CydDC-E) family protein, permease/ATP-binding protein CydD		MSMEG_6210	hypothetical protein		MSMEG_4912	putative helicase					MSMEG_1764	L-lysine-epsilon aminotransferase		MSMEG_6076	2-C-methyl-D-erythritol 4-phosphate cytidylyltransferase								MSMEG_1147	mce related protein		MSMEG_4044	GAF domain protein
MSMEG_3556	integral membrane transporter		MSMEG_6211	hypothetical protein		MSMEG_5282	transcriptional regulator					MSMEG_2462	carbon-monoxide dehydrogenase		MSMEG_0861	phosphatidylserine decarboxylase								MSMEG_1148	mce related protein		MSMEG_4745	ErfK/YbiS/YcfS/YnhG family protein
MSMEG_3557	amino acid permease-associated region		MSMEG_6215	hypothetical protein		MSMEG_5630	transcriptional regulator, GntR family protein					MSMEG_2463	nicotine dehydrogenase chain A		MSMEG_6098	chalcone/stilbene synthase family protein								MSMEG_6734	dibenzothiophene desulfurization enzyme A
MSMEG_3563	drug transporter		MSMEG_6539	hypothetical protein		MSMEG_5631	AMP-dependent synthetase and ligase					MSMEG_2466	glutaryl-CoA dehydrogenase		MSMEG_6788	dihydroxyacetone kinase								MSMEG_2247	dihydrokaempferol 4-reductase
MSMEG_3926	cation-transporting ATPase Pma1		MSMEG_6549	hypothetical protein		MSMEG_6306	glutamyl-tRNA synthetase					MSMEG_2471	pyruvate dehydrogenase alpha subunit		MSMEG_3666	C-5 sterol desaturase								MSMEG_2948	6-oxocamphor hydrolase
MSMEG_4265	MmpS3 protein		MSMEG_6550	hypothetical protein		MSMEG_6313	queuine tRNA-ribosyltransferase					MSMEG_2475	putative oxidoreductase YdbC		MSMEG_4716	acetyl-/propionyl-coenzyme A carboxylase alpha chain								MSMEG_2953	ethyl tert-butyl ether degradation EthD
MSMEG_4598	putative conserved lipoprotein lpph		MSMEG_6551	hypothetical protein		MSMEG_0051	transcription factor WhiB family protein					MSMEG_2477	cyclopentanol dehydrogenase		MSMEG_5773	fatty acid desaturase								MSMEG_1221	rifampin ADP-ribosyl transferase
MSMEG_5312	ABC-type multidrug transport system ATPase component		MSMEG_6552	hypothetical protein		MSMEG_0069	translation initiation factor IF-2 protein					MSMEG_2808	short-chain dehydrogenase/reductase SDR		MSMEG_2308	geranylgeranyl reductase								MSMEG_1224	rifampin ADP-ribosyl transferase
MSMEG_5316	glutamine ABC transporter, ATP-binding protein		MSMEG_6554	hypothetical ABC transporter ATP-binding protein		MSMEG_0401	putative non-ribosomal peptide synthase					MSMEG_3507	fructose-bisphosphate aldolase class-I		MSMEG_5454	choloylglycine hydrolase, putative								MSMEG_5764	putative cyanamide hydratase
MSMEG_5318	glutamine ABC transporter, permease/substrate-binding protein		MSMEG_6559	hypothetical protein		MSMEG_1102	twin-arginine translocation pathway signal					MSMEG_4547	acyl-CoA dehydrogenase family protein		MSMEG_6151	alpha/beta hydrolase fold-1								MSMEG_1964	mitomycin radical oxidase
MSMEG_5674	membrane transport protein		MSMEG_6893	hypothetical protein		MSMEG_1106	transcriptional regulator, AraC family protein					MSMEG_4903	glutamate racemase		MSMEG_6831	hydrolase, alpha/beta hydrolase fold family protein								MSMEG_4753	antioxidant, AhpC/TSA family protein
MSMEG_6018	xylose transport system permease protein XylH		MSMEG_6898	hypothetical protein		MSMEG_1117	transcriptional regulator					MSMEG_5267	glutaryl-CoA dehydrogenase		MSMEG_6842	2,2-dialkylglycine decarboxylase								MSMEG_3481	O-succinylbenzoate synthase
MSMEG_6019	ABC-type sugar transport system ATPase component		MSMEG_6899	hypothetical protein		MSMEG_1464	translation initiation inhibitor					MSMEG_5618	acyl-CoA dehydrogenase		MSMEG_2330	SAM-dependent methyltransferase								MSMEG_6266	thiocyanate hydrolase beta subunit
MSMEG_6020	D-xylose-binding periplasmic protein		MSMEG_6901	hypothetical protein		MSMEG_1465	ribosomal protein L14					MSMEG_5619	acyl-CoA dehydrogenase domain protein		MSMEG_5124	2,4-dienoyl-coA reductase								MSMEG_6267	thiocyanate hydrolase gamma subunit
MSMEG_6369	O-antigen export system, permease protein		MSMEG_6902	hypothetical protein		MSMEG_1466	ribosomal protein L24					MSMEG_5944	glucose-methanol-choline oxidoreductase		MSMEG_6850	alpha/beta hydrolase								MSMEG_0377	nitrile hydratase
MSMEG_6692	putative glutamine-binding periplasmic protein		MSMEG_0292	hypothetical protein		MSMEG_1467	50S ribosomal protein L5					MSMEG_5956	NAD dependent epimerase/dehydratase family protein		MSMEG_0949	HAD-superfamily protein subfamily protein IB hydrolase, TIGR01490								MSMEG_3505	6-aminohexanoate-cyclic-dimer hydrolase
MSMEG_6701	amino acid permease		MSMEG_0298	hypothetical protein		MSMEG_1468	ribosomal protein S14p/S29e					MSMEG_5957	GDP-mannose 6-dehydrogenase AlgD		MSMEG_1655	hydrolase, alpha/beta fold family protein, putative								MSMEG_0378	nitrile hydratase, alpha subunit
MSMEG_6711	4-hydroxybenzoate transporter		MSMEG_0642	hypothetical ABC transporter permease protein YliD		MSMEG_1469	ribosomal protein S8					MSMEG_6291	D-amino-acid dehydrogenase		MSMEG_1998	hydrolase, alpha/beta fold family protein								MSMEG_2497	amidase family protein
MSMEG_0103	major facilitator family protein transporter		MSMEG_0648	hypothetical protein		MSMEG_1470	50S ribosomal protein L6					MSMEG_6296	5-exo-alcohol dehydrogenase		MSMEG_5162	cinnamoyl ester hydrolase								MSMEG_4908	endo-type 6-aminohexanoate oligomer hydrolase
MSMEG_0111	putative magnesium transport protein		MSMEG_0652	hypothetical protein		MSMEG_1471	ribosomal protein L18					MSMEG_6297	aldehyde dehydrogenase		MSMEG_6184	hydrolase, alpha/beta fold family protein								MSMEG_6673	6-aminohexanoate-cyclic-dimer hydrolase
MSMEG_0113	taurine transport system permease protein TauC		MSMEG_0654	hypothetical protein		MSMEG_1472	ribosomal protein S5					MSMEG_6638	5-methyltetrahydropteroyltriglutamate-- homocysteine S-methyltransferase		MSMEG_6197	diaminopimelate decarboxylase								MSMEG_5359	cyanate hydratase
MSMEG_0114	extracellular solute-binding protein, family protein 3		MSMEG_0989	hypothetical protein		MSMEG_1799	transcriptional regulator					MSMEG_6648	pyruvate carboxylase		MSMEG_0280	alpha/beta hydrolase fold								MSMEG_5428	arsenate reductase
MSMEG_0449	transporter, major facilitator family protein, putative		MSMEG_0996	hypothetical protein		MSMEG_2153	transcriptional regulator, TetR family protein					MSMEG_0386	NAD dependent epimerase/dehydratase family protein		MSMEG_0289	alpha/beta hydrolase fold family protein								MSMEG_4381	amidase
MSMEG_0452	inner membrane permease YgbN		MSMEG_0997	hypothetical protein		MSMEG_2164	transcriptional regulator, putative					MSMEG_0737	dehydrogenase		MSMEG_2036	hydrolase, alpha/beta fold family protein
MSMEG_0462	MmpS4 protein		MSMEG_1000	hypothetical protein		MSMEG_2507	IclR-family protein transcriptional regulator					MSMEG_0743	xanthine dehydrogenase		MSMEG_4450	alpha/beta hydrolase
MSMEG_0463	MmpL4 protein		MSMEG_1008	hypothetical protein		MSMEG_2519	ribosomal protein S2					MSMEG_0744	carbon monoxide dehydrogenase medium chain		MSMEG_1352	hydrolase, alpha/beta fold family protein
MSMEG_0795	ABC transporter ATP-binding protein		MSMEG_1340	hypothetical protein		MSMEG_2520	translation elongation factor Ts					MSMEG_0746	carbon-monoxide dehydrogenase, large subunit		MSMEG_2409	alpha/beta hydrolase fold family protein
MSMEG_0796	ABC transporter integral membrane subunit		MSMEG_1342	hypothetical protein		MSMEG_2868	transcriptional regulator, PadR family protein					MSMEG_0747	carbon monoxide dehydrogenase F protein		MSMEG_3430	SAM-dependent methyltransferase
MSMEG_0810	putative pyrimidine permease RutG		MSMEG_1356	hypothetical protein		MSMEG_3193	transcriptional regulator, TetR family protein					MSMEG_0749	carbon monoxide dehydrogenase subunit G (CoxG) family protein		MSMEG_4135	possible lysine decarboxylase superfamily protein
MSMEG_0812	amino acid transporter		MSMEG_1357	hypothetical protein		MSMEG_3212	phosphoribosyl-AMP pyrophosphatase/phosphoribosyl-ATP cyclohydrolase					MSMEG_1080	large subunit of N,N-dimethylformamidase		MSMEG_4138	aliphatic nitrilase
MSMEG_1159	ABC transporter component A		MSMEG_1358	hypothetical protein		MSMEG_3885	DEAD/DEAH box helicase					MSMEG_1091	urease accessory protein UreE 1		MSMEG_4477	hydrolase, alpha/beta hydrolase fold family protein
MSMEG_1160	ABC-type nitrate/sulfonate/bicarbonate transport system ATPase component		MSMEG_1687	hypothetical protein		MSMEG_4242	transcriptional regulatory protein					MSMEG_1092	urease accessory protein UreF		MSMEG_5192	aldo/keto reductase
MSMEG_1161	taurine transport system permease protein TauC		MSMEG_1697	hypothetical protein		MSMEG_4254	AMP-binding enzyme					MSMEG_1093	urease gamma/beta subunit		MSMEG_6229	glycerol kinase
MSMEG_1502	ABC transporter, ATP-binding protein		MSMEG_2037	hypothetical protein		MSMEG_4925	transcriptional regulator, Ada family protein/DNA-3-methyladenine glycosylase II					MSMEG_1094	urease, alpha subunit		MSMEG_2429	aldo/keto reductase
MSMEG_1503	probable antibiotic-transport integral membrane leucine and valine rich protein abc transporter		MSMEG_2040	hypothetical protein		MSMEG_5301	transcriptional regulator					MSMEG_1095	urease accessory protein UreG		MSMEG_2777	alpha/beta hydrolase fold
MSMEG_1504	probable antibiotic-transport integral membrane leucine and alanine and valine rich protein abc transporter		MSMEG_2396	hypothetical protein		MSMEG_5307	TetR-family protein transcriptional regulator					MSMEG_1096	urease accessory protein UreD, putative		MSMEG_4860	hydrolase, alpha/beta fold family protein, putative
MSMEG_1508	amino acid permease-associated region		MSMEG_2401	hypothetical protein		MSMEG_5650	AMP-dependent synthetase and ligase					MSMEG_1782	oxidoreductase, short chain dehydrogenase/reductase family protein		MSMEG_5209	hydrolase, alpha/beta fold family protein
MSMEG_2911	integral membrane transport protein		MSMEG_2739	hypothetical protein		MSMEG_5651	transcriptional regulator, LuxR family protein					MSMEG_1794	dehydrogenase		MSMEG_6586	alpha/beta hydrolase, putative
MSMEG_2912	inner membrane metabolite transport protein YdfJ		MSMEG_2741	hypothetical protein		MSMEG_5654	transcriptional regulator, LysR family protein					MSMEG_1795	2-deoxy-scyllo-inosamine dehydrogenase		MSMEG_6597	hydrolase of the alpha/beta superfamily protein
MSMEG_3235	ABC-type amino acid transport system, secreted component		MSMEG_2746	conserved hypothetical alanine and leucine rich protein		MSMEG_5657	transcriptional regulator, LysR family protein					MSMEG_2130	putative acyl-CoA dehydrogenase		MSMEG_1050	SAM-dependent methyltransferase
MSMEG_3236	ABC-type amino acid transport system, permease component		MSMEG_2749	hypothetical protein		MSMEG_6344	transcriptional regulator					MSMEG_2487	4-aminobutyrate aminotransferase		MSMEG_2451	HAD-superfamily protein hydrolase, subfamily protein IIA
MSMEG_3247	branched-chain amino acid ABC transporter substrate-binding protein		MSMEG_2751	hypothetical protein		MSMEG_6674	transcriptional regulator, LysR family protein					MSMEG_2488	[NADP+] succinate-semialdehyde dehydrogenase		MSMEG_2786	hydrolase, alpha/beta fold family protein
MSMEG_3248	ABC transporter branched chain amino acid transport permease		MSMEG_2753	hypothetical protein		MSMEG_6677	transcriptional regulator, LysR family protein					MSMEG_2492	D-lactate dehydrogenase		MSMEG_3818	thermolabile glutaminase
MSMEG_3249	branched-chain amino acid ABC transporter, permease protein		MSMEG_2754	hypothetical protein		MSMEG_0091	putative transcriptional regulator					MSMEG_2493	aminotransferase, class I and II family protein		MSMEG_5590	carboxylate-amine ligase Nfa27300
MSMEG_3250	ABC transporter, ATP-binding protein		MSMEG_2755	hypothetical protein		MSMEG_0092	probable transcriptional regulatory protein					MSMEG_3515	3-alpha-(or 20-beta)-hydroxysteroid dehydrogenase		MSMEG_3506	putative amino acid decarboxylase, Pyridoxal-dependent protein
MSMEG_3251	branched-chain amino acid ABC transporter ATP-binding protein		MSMEG_2756	hypothetical protein		MSMEG_0426	transcriptional regulator, GntR family protein					MSMEG_3521	molybdopterin oxidoreductase		MSMEG_3508	hydrolase, alpha/beta hydrolase fold family protein
MSMEG_3579	probable conserved transmembrane protein		MSMEG_3096	hypothetical protein		MSMEG_0778	putative transcriptional regulator					MSMEG_3879	short chain dehydrogenase		MSMEG_3852	aliphatic sulfonate binding protein
MSMEG_3584	membrane protein, MmpL family protein		MSMEG_3098	hypothetical protein		MSMEG_1139	transcription regulator					MSMEG_4214	glutamine amidotransferase		MSMEG_2490	decarboxylase
MSMEG_3585	MmpS2 protein		MSMEG_3104	hypothetical protein		MSMEG_1473	ribosomal protein L30					MSMEG_4229	UDP-N-acetylmuramoylalanine--D-glutamate ligase		MSMEG_2495	decarboxylase
MSMEG_3586	major facilitator family protein transporter		MSMEG_3435	hypothetical protein		MSMEG_1474	ribosomal protein L15					MSMEG_4232	UDP-N-acetylmuramoylalanyl-D-glutamate-2, 6-diaminopimelate ligase		MSMEG_3517	HAD-superfamily protein subfamily protein IB hydrolase
MSMEG_3587	D-serine/D-alanine/glycine transporter		MSMEG_3436	hypothetical protein		MSMEG_1476	signal peptide peptidase SppA, 67K type					MSMEG_4565	oxidoreductase		MSMEG_3878	precorrin-6Y C5,15-methyltransferase (decarboxylating)
MSMEG_3598	periplasmic sugar-binding proteins		MSMEG_3438	hypothetical protein		MSMEG_1492	transcriptional regulator, MarR family protein					MSMEG_4921	methylmalonyl-CoA epimerase		MSMEG_6317	lipolytic enzyme, G-D-S-L
MSMEG_3946	probable conserved transmembrane protein		MSMEG_3439	hypothetical protein		MSMEG_1824	transcriptional regulator, LytR family protein					MSMEG_5287	dehydrogenase		MSMEG_6321	glycerol dehydratase large subunit
MSMEG_4635	ammonium transporter family protein		MSMEG_3441	hypothetical protein		MSMEG_2173	GntR-family protein transcriptional regulator					MSMEG_5621	putative acyl-CoA dehydrogenase		MSMEG_6658	alpha/beta hydrolase fold
MSMEG_4640	secreted protein		MSMEG_3443	hypothetical protein		MSMEG_2174	superfamily protein I DNA or RNA helicase					MSMEG_5622	putative acyl-CoA dehydrogenase		MSMEG_1108	hydrolase, alpha/beta fold family protein
MSMEG_5336	amidate substrates transporter protein		MSMEG_3446	hypothetical protein		MSMEG_2179	transcriptional regulatory protein					MSMEG_5624	oxidoreductase, short chain dehydrogenase/reductase family protein		MSMEG_2517	hydrolase, alpha/beta fold family protein, putative
MSMEG_5347	transporter, major facilitator family protein		MSMEG_3781	hypothetical protein		MSMEG_2182	transcriptional regulator					MSMEG_5628	oxidoreductase, short chain dehydrogenase/reductase family protein		MSMEG_5310	SAM-dependent methyltransferase
MSMEG_5693	transporter, major facilitator family protein		MSMEG_3794	hypothetical protein		MSMEG_2531	GntR family protein transcriptional regulator					MSMEG_5632	oxidoreductase, short chain dehydrogenase/reductase family protein		MSMEG_5642	acetyl-coenzyme a carboxylase carboxyl transferase
MSMEG_5700	secreted protein		MSMEG_3795	hypothetical protein		MSMEG_2538	MarR-family protein transcriptional regulator					MSMEG_5966	oxidoreductase, short chain dehydrogenase/reductase family protein		MSMEG_5652	alpha/beta hydrolase fold
MSMEG_6044	periplasmic binding proteins and sugar binding domain of the LacI family protein, putative		MSMEG_4124	hypothetical protein		MSMEG_2890	putative transcriptional regulator					MSMEG_5967	glucose-methanol-choline oxidoreductase		MSMEG_4958	diaminopimelate decarboxylase
MSMEG_6045	ABC heavy metal transporter, inner membrane subunit		MSMEG_4128	hypothetical protein		MSMEG_3572	transcriptional regulator, TetR family protein					MSMEG_5970	probable glutamate-1-semialdehyde 2,1-aminomutase		MSMEG_6710	hydrolase, alpha/beta fold family protein
MSMEG_6046	cation ABC transporter, ATP-binding protein, putative		MSMEG_4129	hypothetical protein		MSMEG_3906	tRNA (adenine-N(1)-)-methyltransferase					MSMEG_5977	dTDP-4-dehydrorhamnose 3,5-epimerase		MSMEG_0460	alpha/beta hydrolase fold
MSMEG_6375	transporter, major facilitator family protein		MSMEG_4131	hypothetical protein		MSMEG_4601	transcriptional regulator, AraC family protein					MSMEG_5976	epimerase/dehydratase		MSMEG_1154	formyl-coenzyme A transferase
MSMEG_6379	transporter, major facilitator family protein		MSMEG_4137	hypothetical protein		MSMEG_4609	transcriptional regulator LysR family protein					MSMEG_5982	UDP-glucose 6-dehydrogenase		MSMEG_2203	alpha/beta hydrolase
MSMEG_6390	transporter, major facilitator family protein		MSMEG_4141	hypothetical protein		MSMEG_4622	transcriptional regulator, TetR family protein					MSMEG_6311	saccharopine dehydrogenase		MSMEG_4285	lipoyltransferase
MSMEG_6718	transporter, major facilitator family protein		MSMEG_4143	hypothetical protein		MSMEG_4623	GTP-binding protein Obg/CgtA					MSMEG_6662	short chain dehydrogenase		MSMEG_4286	lipoic acid synthetase
MSMEG_6724	ABC-type cobalt transport system		MSMEG_4476	hypothetical protein		MSMEG_4951	ribosomal protein L31					MSMEG_0406	acyl-coA-dehydrogenase		MSMEG_4295	hydrolase, alpha/beta fold family protein
MSMEG_6725	ABC transporter, ATP-binding protein		MSMEG_4479	hypothetical protein		MSMEG_4953	putative transcriptional regulator					MSMEG_0415	NADH-fmn oxidoreductase		MSMEG_0836	carboxylate-amine ligase
MSMEG_6726	ABC transporter, permease protein		MSMEG_4480	hypothetical protein		MSMEG_4954	transcription termination factor Rho					MSMEG_0417	succinate dehydrogenase		MSMEG_2920	aldo/keto reductase
MSMEG_6727	amino acid permease-associated region		MSMEG_4481	hypothetical protein		MSMEG_4959	arginyl-tRNA synthetase					MSMEG_0418	succinate dehydrogenase flavoprotein subunit		MSMEG_4654	aldo/keto reductase
MSMEG_0122	putative periplasmic solute-binding protein		MSMEG_4489	hypothetical protein		MSMEG_4964	transcriptional regulator, TetR family protein					MSMEG_0752	fructose-bisphosphate aldolase, class II		MSMEG_4998	hydrolase, alpha/beta fold family protein
MSMEG_0133	ABC-transporter integral membrane protein		MSMEG_4820	hypothetical protein		MSMEG_5332	transcriptional regulator, TetR family protein					MSMEG_1114	short chain dehydrogenase		MSMEG_0158	formyl-coenzyme A transferase
MSMEG_0467	membrane transport protein		MSMEG_4821	hypothetical protein		MSMEG_5662	DNA-binding response regulator PrrA					MSMEG_1119	glutamine amidotransferase, class I		MSMEG_0497	glycerol dehydratase large subunit
MSMEG_0472	putative lipoprotein		MSMEG_4822	hypothetical protein		MSMEG_5668	putative transcriptional regulator					MSMEG_1460	Pyridine nucleotide-disulphide oxidoreductase		MSMEG_1547	glycerol dehydratase large subunit
MSMEG_0478	secreted protein, putative		MSMEG_4824	hypothetical protein		MSMEG_5671	YbaK/prolyl-tRNA synthetase associated region					MSMEG_1461	5-oxovalerate dehydrogenase		MSMEG_2245	bile-acid 7-alpha dehydratase
MSMEG_0483	shikimate transporter		MSMEG_4830	hypothetical protein		MSMEG_5673	transcriptional regulator					MSMEG_2163	aldehyde dehydrogenase		MSMEG_2254	oxalate decarboxylase OxdC, putative
MSMEG_0486	putative ABC transporter, periplasmic protein		MSMEG_4838	hypothetical protein		MSMEG_5679	putative DNA-binding protein					MSMEG_2170	3-hydroxyisobutyrate dehydrogenase family protein		MSMEG_3287	hydrolase, alpha/beta fold family protein
MSMEG_0818	transporter, major facilitator family protein		MSMEG_5195	hypothetical protein		MSMEG_6009	transcriptional regulator, TetR family protein					MSMEG_2516	putative oxidoreductase		MSMEG_6085	hydrolase, alpha/beta hydrolase fold family protein
MSMEG_1169	integral membrane transport protein		MSMEG_5200	hypothetical protein		MSMEG_6022	xylose repressor, ROK-family protein transcriptional regulator					MSMEG_2867	3-ketosteroid dehydrogenase		MSMEG_6756	glycerol kinase
MSMEG_1177	cytosine/purines/uracil/thiamine/allantoin permease family protein		MSMEG_5202	hypothetical protein		MSMEG_6356	probable transcriptional regulator, AraC family protein, putative					MSMEG_2869	3-ketosteroid-delta-1-dehydrogenase		MSMEG_6759	glycerol kinase
MSMEG_1186	putative permease		MSMEG_5535	hypothetical protein		MSMEG_6361	transcriptional regulator, MarR family protein					MSMEG_2872	short-chain dehydrogenase/reductase SDR		MSMEG_0168	formyl-coenzyme A transferase
MSMEG_1881	preprotein translocase, SecA subunit		MSMEG_5539	hypothetical protein		MSMEG_6368	DNA-binding protein					MSMEG_3205	histidinol dehydrogenase		MSMEG_1576	alpha/beta hydrolase fold
MSMEG_1883	glycine betaine transporter OpuD		MSMEG_5540	hypothetical protein		MSMEG_0104	transcriptional regulator, LysR family protein					MSMEG_3206	histidinol-phosphate aminotransferase		MSMEG_1587	alpha/beta hydrolase fold
MSMEG_2570	xanthine/uracil permease		MSMEG_5543	hypothetical protein		MSMEG_0105	DNA-binding response regulator, LuxR family protein					MSMEG_3208	imidazole glycerol phosphate synthase, glutamine amidotransferase subunit		MSMEG_1940	hydrolase, alpha/beta fold family protein
MSMEG_2924	permease binding-protein component		MSMEG_5547	hypothetical protein		MSMEG_0107	cell envelope-related function transcriptional attenuator common domain					MSMEG_3900	diaminobutyrate--2-oxoglutarate aminotransferase		MSMEG_2632	SAM-dependent methyltransferase
MSMEG_2925	permease membrane component		MSMEG_5549	hypothetical protein		MSMEG_0448	transcriptional regulator, MarR family protein					MSMEG_4592	acyl-CoA dehydrogenase family protein		MSMEG_3326	carboxylate-amine ligase
MSMEG_2926	glycine betaine/carnitine/choline transport ATP-binding protein opuCA		MSMEG_5552	hypothetical protein		MSMEG_0454	GntR-family protein transcriptional regulator					MSMEG_4593	acyl-CoA dehydrogenase		MSMEG_0566	aliphatic amidase
MSMEG_2927	ABC transporter, permease protein OpuCB		MSMEG_5888	hypothetical protein		MSMEG_0465	transcriptional regulator, TetR family protein					MSMEG_5300	short-chain type dehydrogenase/reductase		MSMEG_1606	benzoylformate decarboxylase
MSMEG_3267	transporter		MSMEG_5889	hypothetical protein		MSMEG_0815	transcriptional regulator, TetR family protein					MSMEG_5305	choline dehydrogenase		MSMEG_3442	cyclohexadienyl dehydratase
MSMEG_3268	ABC transporter, permease protein		MSMEG_5890	hypothetical protein		MSMEG_1151	DNA-binding protein					MSMEG_5656	histidinol dehydrogenase		MSMEG_4865	metapyrocatechase 1
MSMEG_3269	putative sugar ABC transporter ATP-binding protein		MSMEG_5893	hypothetical protein		MSMEG_1494	transcriptional regulatory protein DegU					MSMEG_5985	NAD dependent epimerase/dehydratase family protein		MSMEG_5922	lipid-transfer protein
MSMEG_3270	SN-glycerol-3-phosphate ABC transporter, ATP-binding protein		MSMEG_5894	hypothetical protein		MSMEG_1500	TetR family protein transcriptional regulatory protein					MSMEG_5986	glucosamine--fructose-6-phosphate aminotransferase, isomerizing		MSMEG_3844	lipid-transfer protein
MSMEG_3601	ribose/xylose/arabinose/galactoside ABC-type transport systems, permease components		MSMEG_6228	hypothetical protein		MSMEG_1506	transcriptional regulator, TetR family protein					MSMEG_5993	putative acyl-CoA dehydrogenase		MSMEG_4900	Pks14 protein
MSMEG_3602	ribose transport ATP-binding protein RbsA		MSMEG_6231	hypothetical protein		MSMEG_1509	TetR-family protein transcriptional regulator					MSMEG_5994	putative acyl-CoA dehydrogenase		MSMEG_6003	coenzyme A transferase, subunit B
MSMEG_3618	alanine and proline-rich secreted protein apa		MSMEG_6233	hypothetical protein		MSMEG_1842	transcriptional regulator, TetR family protein					MSMEG_5999	short chain dehydrogenase		MSMEG_3581	FabG protein
MSMEG_4656	sugar ABC transporter ATP-binding protein		MSMEG_6237	hypothetical protein		MSMEG_1849	selenocysteine-specific translation elongation factor					MSMEG_6000	short chain dehydrogenase		MSMEG_4490	undecaprenyl diphosphate synthase
MSMEG_4657	ABC transporter membrane protein		MSMEG_6240	hypothetical protein		MSMEG_1850	L-seryl-tRNA selenium transferase					MSMEG_6330	prephenate dehydrogenase		MSMEG_2444	dienelactone hydrolase family protein
MSMEG_4658	sugar ABC transporter substrate-binding protein		MSMEG_6565	hypothetical protein		MSMEG_2194	MerR-family protein transcriptional regulator					MSMEG_6340	short-chain dehydrogenase/reductase SDR		MSMEG_4173	MaoC family protein
MSMEG_4995	oligopeptide transport system permease protein AppB		MSMEG_6566	hypothetical protein		MSMEG_2193	transcriptional regulator, TetR family protein					MSMEG_6341	6-phosphogluconate dehydrogenase, NAD-binding		MSMEG_5236	dienelactone hydrolase family protein
MSMEG_4996	ABC transporter, permease protein OppC		MSMEG_6569	hypothetical protein		MSMEG_2195	transcriptional regulator, TetR family protein					MSMEG_6342	oxidoreductase		MSMEG_5256	undecaprenyl diphosphate synthase
MSMEG_4997	ABC transporter, ATP-binding protein OppD		MSMEG_6571	hypothetical protein		MSMEG_2209	transcriptional regulator, GntR family protein					MSMEG_6686	glutaryl-CoA dehydrogenase		MSMEG_5943	putative peroxisomal multifunctional enzyme type 2
MSMEG_4999	bacterial extracellular solute-binding protein, family protein 5		MSMEG_6573	hypothetical protein		MSMEG_2211	DNA-binding protein					MSMEG_6687	aldehyde dehydrogenase, thermostable		MSMEG_3899	ectoine synthase
MSMEG_5008	ABC transporter, ATP-binding protein		MSMEG_6574	hypothetical protein		MSMEG_2544	transcriptional regulator, LysR family protein					MSMEG_6690	glutamine amidotransferase class-I		MSMEG_5295	peroxisomal-coenzyme A synthetase
MSMEG_5009	ABC transporter		MSMEG_6578	hypothetical protein		MSMEG_2546	transcriptional Regulator, GntR family protein					MSMEG_0088	phosphoenolpyruvate-protein phosphotransferase		MSMEG_5990	lipid-transfer protein
MSMEG_5360	formate/nitrate transporter		MSMEG_6579	hypothetical protein		MSMEG_2547	transcriptional regulator					MSMEG_0096	peroxisomal hydratase-dehydrogenase-epimerase		MSMEG_6002	coenzyme A transferase, subunit A
MSMEG_5368	ectoine/hydroxyectoine ABC transporter solute-binding protein		MSMEG_6914	hypothetical protein		MSMEG_2553	transcriptional regulator, TetR family protein					MSMEG_0432	uroporphyrinogen-III synthetase		MSMEG_3558	carboxymethylenebutenolidase
MSMEG_5369	ectoine/hydroxyectoine ABC transporter, permease protein EhuC		MSMEG_6920	hypothetical protein		MSMEG_2557	transcriptional regulator, TetR family protein					MSMEG_0777	F420-dependent glucose-6-phosphate dehydrogenase		MSMEG_6401	prenyltransferase, UbiA family protein
MSMEG_5370	ectoine/hydroxyectoine ABC transporter, permease protein EhuD		MSMEG_6921	hypothetical protein		MSMEG_2898	transcriptional regulator, TetR family protein					MSMEG_0779	short-chain dehydrogenase/reductase SDR		MSMEG_6403	bifunctional udp-galactofuranosyl transferase glft
MSMEG_5371	ectoine/hydroxyectoine ABC transporter, ATP-binding protein		MSMEG_6923	hypothetical protein		MSMEG_2905	transcriptional regulator					MSMEG_0782	aminotransferase class-III		MSMEG_1897	3-oxoadipate enol-lactonase
MSMEG_5713	major facilitator family protein transporter		MSMEG_6925	hypothetical protein		MSMEG_2910	transcriptional regulator, GntR family protein					MSMEG_1129	D-amino-acid dehydrogenase
MSMEG_6047	cation ABC transporter, periplasmic cation-binding protein, putative		MSMEG_6928	hypothetical protein		MSMEG_3240	DNA-binding response regulator, LuxR family protein					MSMEG_1138	alcohol dehydrogenase 1
MSMEG_6049	secreted protein		MSMEG_6930	hypothetical protein		MSMEG_3242	starvation-inducible DNA-binding protein or fine tangled pili major subunit					MSMEG_1140	glycerol-3-phosphate dehydrogenase 2 [NAD(P)+] (NAD(P)H-dependent glycerol-3-phosphate dehydrogenase 2)
MSMEG_6050	solute-binding lipoprotein		MSMEG_6932	hypothetical protein		MSMEG_3944	two component transcriptional regulatory protein devr					MSMEG_1491	histidinol-phosphate aminotransferase 2
MSMEG_6052	ABC transport protein, ATP-binding subunit		MSMEG_0317	hypothetical protein		MSMEG_4291	D-tyrosyl-tRNA(Tyr) deacylase					MSMEG_1821	acyl-CoA dehydrogenase
MSMEG_6058	cadmium transporting P-type ATPase		MSMEG_0324	hypothetical protein		MSMEG_4624	ribosomal protein L27					MSMEG_2190	acyl-CoA dehydrogenase domain protein
MSMEG_6060	permease		MSMEG_0325	hypothetical protein		MSMEG_4625	ribosomal protein L21					MSMEG_2530	4-carboxymuconolactone decarboxylase domain protein
MSMEG_6062	Fe uptake system permease		MSMEG_0328	hypothetical protein		MSMEG_4626	ribonuclease, Rne/Rng family protein					MSMEG_2535	dehydrogenase/reductase SDR family protein member 10
MSMEG_6064	lipoprotein		MSMEG_0669	hypothetical protein		MSMEG_4630	valyl-tRNA synthetase					MSMEG_2876	oxidoreductase, short chain dehydrogenase/reductase family protein
MSMEG_6400	probable conserved transmembrane protein		MSMEG_0672	hypothetical protein		MSMEG_4974	rrf2 family protein (putative transcriptional regulator)					MSMEG_2878	putative acyl-CoA dehydrogenase
MSMEG_6735	amino acid permease, putative		MSMEG_0673	hypothetical protein		MSMEG_4975	flavin-nucleotide-binding protein					MSMEG_2879	acyl-CoA dehydrogenase
MSMEG_6748	ATPase component of ABC transporters with duplicated ATPase domains		MSMEG_0679	hypothetical protein		MSMEG_4983	transcriptional regulator, TetR family protein					MSMEG_2881	aldehyde dehydrogenase
MSMEG_0141	probable conserved mce associated transmembrane protein		MSMEG_0682	conserved hypothetical protein		MSMEG_5340	TetR-family protein transcriptional regulator					MSMEG_2882	5-exo-alcohol dehydrogenase
MSMEG_0487	ABC transporter permease		MSMEG_1013	hypothetical protein		MSMEG_5346	TetR-family protein transcriptional regulator					MSMEG_2885	short-chain dehydrogenase/reductase SDR
MSMEG_0488	ABC transporter ATP-binding protein		MSMEG_1022	hypothetical protein		MSMEG_5685	DNA-binding protein					MSMEG_2889	NADH:flavin oxidoreductase/nadh oxidase
MSMEG_0499	amino acid permease-associated region		MSMEG_1024	hypothetical protein		MSMEG_5687	23s ribosomal RNA methyltransferase					MSMEG_2893	oxidoreductase, NAD/FAD-binding
MSMEG_0505	probable sugar ABC transporter, substrate-binding protein, putative		MSMEG_1027	hypothetical protein		MSMEG_5696	Cold-shock' DNA-binding domain protein					MSMEG_3225	ferredoxin-dependent glutamate synthase 1
MSMEG_0506	ABC transporter, permease protein		MSMEG_1031	hypothetical protein		MSMEG_6028	transcriptional regulator, LysR family protein					MSMEG_3226	glutamate synthase, NADH/nadph, small subunit
MSMEG_0507	probable sugar ABC transporter, permease protein		MSMEG_1032	hypothetical protein		MSMEG_6032	transcriptional regulator, TetR family protein					MSMEG_3227	pyruvate kinase
MSMEG_0851	Citrate transporter		MSMEG_1362	hypothetical protein		MSMEG_6042	transcriptional regulator, TetR family protein					MSMEG_3559	short chain dehydrogenase
MSMEG_1203	methoxy mycolic acid synthase 1		MSMEG_1371	hypothetical protein		MSMEG_6376	transcriptional regulator LacI family protein					MSMEG_3561	glutamine synthetase, catalytic domain
MSMEG_1552	ethanolamine permease		MSMEG_1379	hypothetical protein		MSMEG_6383	transcription regulator FurA					MSMEG_3562	4-carboxymuconolactone decarboxylase domain protein
MSMEG_1900	D-alanyl-D-alanine carboxypeptidase family protein		MSMEG_1722	hypothetical protein		MSMEG_6729	DNA-binding protein					MSMEG_3911	oxidoreductase
MSMEG_2946	transmembrane protein		MSMEG_1723	hypothetical protein		MSMEG_6731	transcriptional regulatory protein					MSMEG_3915	NAD-dependent alcohol dehydrogenase
MSMEG_2952	transport gene		MSMEG_1724	hypothetical protein		MSMEG_0120	probable transcriptional regulatory protein					MSMEG_4269	asparagine synthase (glutamine-hydrolyzing)
MSMEG_3277	polyamine ABC transporter integral membrane protein		MSMEG_2066	hypothetical protein		MSMEG_0124	transcriptional regulator, GntR family protein					MSMEG_4617	glutamine-dependent NAD+ synthetase
MSMEG_3279	polyamine ABC transporter permease protein		MSMEG_2068	hypothetical protein		MSMEG_0130	transcriptional regulator, GntR family protein					MSMEG_4620	NAD-dependent deacetylase 1
MSMEG_3280	polyamine-binding lipoprotein		MSMEG_2074	hypothetical protein		MSMEG_0131	AMP-binding enzyme, putative					MSMEG_4621	glutamate 5-kinase
MSMEG_3281	spermidine/putrescine ABC transporter ATP-binding subunit		MSMEG_2076	hypothetical protein		MSMEG_0469	transcriptional regulatory protein PadR-					MSMEG_4957	homoserine dehydrogenase
MSMEG_3283	membrane transport protein		MSMEG_2416	hypothetical protein		MSMEG_0471	transcriptional regulator LysR family protein					MSMEG_5667	phytoene dehydrogenase
MSMEG_3635	iron(III)-transport system permease protein SfuB		MSMEG_2417	hypothetical protein		MSMEG_0473	transcriptional regulator, LuxR family protein					MSMEG_6011	short chain dehydrogenase
MSMEG_3636	ferric iron-binding periplasmic protein of ABC transporter		MSMEG_2420	hypothetical protein		MSMEG_0480	transcriptional regulator, GntR family protein					MSMEG_6012	putative acyl-CoA dehydrogenase
MSMEG_3985	integral membrane transport protein		MSMEG_2421	hypothetical protein		MSMEG_0817	LysR-family protein transcriptional regulator					MSMEG_6014	putative acyl-CoA dehydrogenase
MSMEG_3990	putative transporter		MSMEG_2434	hypothetical protein		MSMEG_0821	glutamyl-tRNA(Gln) amidotransferase subunit A					MSMEG_6015	putative acyl-CoA dehydrogenase
MSMEG_3992	integral membrane transport protein		MSMEG_2759	hypothetical protein		MSMEG_0829	exodeoxyribonuclease III					MSMEG_6016	putative acyl-CoA dehydrogenase
MSMEG_5015	secreted protein		MSMEG_2763	hypothetical protein		MSMEG_0838	AsnC-family protein transcriptional regulator					MSMEG_6017	aminotransferase, class I
MSMEG_5017	lipoprotein		MSMEG_2766	hypothetical protein		MSMEG_1168	putative transcriptional regulator					MSMEG_6026	3-hydroxybutyrate dehydrogenase
MSMEG_5392	K+-transporting ATPase, A subunit		MSMEG_2767	hypothetical protein		MSMEG_1173	transcriptional regulator, ArsR family protein					MSMEG_6351	histidinol-phosphate aminotransferase
MSMEG_5393	K+-transporting ATPase, B subunit		MSMEG_2773	hypothetical RNA methyltransferase		MSMEG_1175	putative transcriptional regulatory protein					MSMEG_6362	quinone oxidoreductase
MSMEG_5394	potassium-transporting ATPase C chain		MSMEG_3107	hypothetical protein		MSMEG_1178	transcriptional regulator					MSMEG_6370	4-carboxymuconolactone decarboxylase
MSMEG_5730	permease for cytosine/purines, uracil, thiamine, allantoin transporter		MSMEG_3114	hypothetical protein		MSMEG_1185	transcriptional regulator, AsnC family protein					MSMEG_6691	glutamine amidotransferase
MSMEG_6072	Citrate transporter		MSMEG_3120	hypothetical protein		MSMEG_1519	translation initiation factor IF-1					MSMEG_6693	glutamine synthetase III
MSMEG_6424	probable conserved transmembrane protein		MSMEG_3454	hypothetical protein		MSMEG_1520	ribosomal protein L36					MSMEG_6702	[NADP+] succinate-semialdehyde dehydrogenase
MSMEG_6758	transport integral membrane protein		MSMEG_3453	hypothetical protein		MSMEG_1521	ribosomal protein S13p/S18e					MSMEG_6704	shikimate 5-dehydrogenase
MSMEG_6765	ABC-2 type transporter superfamily protein		MSMEG_3458	hypothetical protein		MSMEG_1522	ribosomal protein S11					MSMEG_6709	cyclopentanol dehydrogenase
MSMEG_6766	ABC transporter, ATP-binding protein, NodI family protein		MSMEG_3459	hypothetical protein		MSMEG_1523	ribosomal protein S4					MSMEG_0097	oxidoreductase, zinc-binding dehydrogenase family protein
MSMEG_6767	mycocerosic acid synthase		MSMEG_3466	hypothetical protein		MSMEG_1525	50S ribosomal protein L17					MSMEG_0102	putative acyl-CoA dehydrogenase
MSMEG_6769	transporter, monovalent cation:proton antiporter-2 (CPA2) family protein		MSMEG_3467	hypothetical protein		MSMEG_1527	tRNA pseudouridine synthase A					MSMEG_0108	acyl-CoA dehydrogenase
MSMEG_0164	transmembrane transport protein		MSMEG_3798	hypothetical protein		MSMEG_1874	DNA-binding response regulator MtrA					MSMEG_0451	oxidoreductase, FAD-linked
MSMEG_0167	transmembrane transport protein		MSMEG_3799	hypothetical protein		MSMEG_2215	AMP-binding enzyme					MSMEG_0455	aldehyde dehydrogenase
MSMEG_0170	transmembrane transport protein		MSMEG_3800	hypothetical protein		MSMEG_2216	AMP-binding enzyme					MSMEG_0811	oxidoreductase
MSMEG_0172	probable conserved transmembrane protein, putative		MSMEG_3801	hypothetical protein		MSMEG_2217	AMP-dependent synthetase and ligase					MSMEG_1153	FAD dependent oxidoreductase
MSMEG_0176	glutamine ABC transporter periplasmic-binding protein		MSMEG_3804	hypothetical protein		MSMEG_2225	transcriptional regulator, TetR family protein					MSMEG_1157	short chain dehydrogenase
MSMEG_0177	ABC polar amino acid family protein transporter, inner membrane subunit		MSMEG_3806	hypothetical protein		MSMEG_2231	AMP-binding enzyme					MSMEG_1158	5-oxovalerate dehydrogenase
MSMEG_0515	probable sugar transporter sugar binding lipoprotein		MSMEG_3809	hypothetical protein		MSMEG_2583	putative transcriptional regulator					MSMEG_1496	3-hydroxyisobutyrate dehydrogenase
MSMEG_0516	sugar transport system		MSMEG_3817	hypothetical protein		MSMEG_2916	DNA-binding response regulator, PhoP family protein					MSMEG_1497	acyl-CoA dehydrogenase family protein member 8
MSMEG_0517	sugar binding-protein dependent transporter system permease		MSMEG_3819	hypothetical protein		MSMEG_2931	threonyl-tRNA synthetase					MSMEG_1498	methylmalonate-semialdehyde dehydrogenase
MSMEG_0518	ABC transporter, nucleotide binding/ATPase protein, sn-Glycerol-3-phosphate		MSMEG_4151	hypothetical protein		MSMEG_3260	LysR-family protein transcriptional regulator					MSMEG_1511	putative oxidoreductase
MSMEG_0875	putative sialic acid transporter		MSMEG_4160	hypothetical protein		MSMEG_3264	transcriptional regulator					MSMEG_1510	dTDP-4-dehydrorhamnose 3,5-epimerase
MSMEG_1216	ABC-type transport system periplasmic substrate-binding protein		MSMEG_4161	hypothetical protein		MSMEG_3274	MerR-family protein transcriptional regulator					MSMEG_2191	acyl-CoA dehydrogenase family protein
MSMEG_1217	ABC-type transport system ATP-binding protein I		MSMEG_4162	hypothetical protein		MSMEG_3599	sugar-binding transcriptional regulator, LacI family protein					MSMEG_2204	carveol dehydrogenase ((+)-trans-carveol dehydrogenase)
MSMEG_1218	ABC-type transport system ATP-binding protein II		MSMEG_4494	hypothetical protein		MSMEG_3606	transcriptional regulator					MSMEG_2205	putative acyl-CoA dehydrogenase
MSMEG_1219	ABC-type transport system permease protein II		MSMEG_4496	hypothetical protein		MSMEG_3959	transcriptional regulator					MSMEG_2208	acyl-CoA dehydrogenase
MSMEG_1220	ABC-type transport system permease protein I		MSMEG_4498	hypothetical protein		MSMEG_3960	transcriptional regulator					MSMEG_2212	short chain dehydrogenase
MSMEG_2608	cobalt transport protein CbiM		MSMEG_4500	hypothetical protein		MSMEG_3961	transcriptional regulator					MSMEG_2552	aldehyde dehydrogenase (NAD) family protein
MSMEG_2609	cobalt ABC transporter, permease protein CbiQ		MSMEG_4499	hypothetical protein		MSMEG_4300	transcription regulator AmtR					MSMEG_2895	short chain oxidoreductase
MSMEG_2610	cobalt transport protein ATP-binding subunit		MSMEG_4503	hypothetical protein		MSMEG_4648	DNA-binding protein					MSMEG_2899	oxidoreductase, short chain dehydrogenase/reductase family protein
MSMEG_2960	preprotein translocase, YajC subunit		MSMEG_4502	hypothetical protein		MSMEG_4655	transcriptional regulator, AraC family protein					MSMEG_2914	L-idonate 5-dehydrogenase
MSMEG_2963	bacterial extracellular solute-binding protein, family protein 5		MSMEG_4506	hypothetical protein		MSMEG_4659	GntR-family protein transcriptional regulator					MSMEG_3238	3-mercaptopyruvate sulfurtransferase
MSMEG_2966	major facilitator family protein transporter		MSMEG_4507	hypothetical protein		MSMEG_4990	DNA-binding response regulator					MSMEG_3934	phosphoenolpyruvate synthase
MSMEG_2972	permease, cytosine/purines, uracil, thiamine, allantoin family protein		MSMEG_4508	hypothetical protein		MSMEG_5000	transcriptional regulator, LysR family protein					MSMEG_4276	branched-chain amino acid aminotransferase
MSMEG_3314	transport protein		MSMEG_4841	hypothetical protein		MSMEG_5375	GntR-family protein transcriptional regulator					MSMEG_4280	short chain dehydrogenase
MSMEG_3316	transporter, major facilitator family protein		MSMEG_4843	hypothetical protein		MSMEG_5706	DNA or RNA helicase of superfamily protein II					MSMEG_4283	2-oxoglutarate dehydrogenase, E2 component, dihydrolipoamide succinyltransferase
MSMEG_3655	ABC transporter, permease/ATP-binding protein		MSMEG_4848	hypothetical protein		MSMEG_5712	LysR-family protein transcriptional regulator					MSMEG_4290	glutamine synthetase, type I
MSMEG_3656	ABC transporter, permease/ATP-binding protein		MSMEG_4857	hypothetical protein		MSMEG_5718	transcriptional regulator, TetR family protein					MSMEG_4293	glutamate-ammonia-ligase adenylyltransferase
MSMEG_3999	ABC transporter periplasmic-binding protein YphF		MSMEG_5205	hypothetical protein		MSMEG_5723	endoribonuclease L-psp family protein					MSMEG_4294	glutamine synthetase, type I
MSMEG_4001	ribose transport system permease protein RbsC		MSMEG_5207	hypothetical protein		MSMEG_6065	ribosomal protein S18					MSMEG_4632	saccharopine dehydrogenase
MSMEG_4011	putative pyrimidine permease RutG		MSMEG_5208	hypothetical protein		MSMEG_6066	30S ribosomal protein S14					MSMEG_4638	vanillate O-demethylase oxidoreductase
MSMEG_4340	NAD/mycothiol-dependent formaldehyde dehydrogenase		MSMEG_5212	hypothetical protein		MSMEG_6067	ribosomal protein L33					MSMEG_4645	alpha oxoglutarate ferredoxin oxidoreductase, beta subunit
MSMEG_4352	putative secreted protein		MSMEG_5213	hypothetical protein		MSMEG_6068	ribosomal protein L28					MSMEG_4971	oxidoreductase
MSMEG_4354	dipeptide-binding protein of ABC transport system		MSMEG_5215	hypothetical protein		MSMEG_6070	ribosomal protein L31					MSMEG_5335	formamidase
MSMEG_4355	peptide ABC transporter, permease protein		MSMEG_5217	hypothetical protein		MSMEG_6413	seryl-tRNA synthetase					MSMEG_5684	phosphoserine aminotransferase, putative
MSMEG_4356	inner membrane ABC transporter permease protein YddQ		MSMEG_5218	hypothetical protein		MSMEG_6736	LacI-family protein transcriptional regulator					MSMEG_6031	carveol dehydrogenase
MSMEG_4357	ABC transporter, ATP-binding protein		MSMEG_5223	hypothetical protein		MSMEG_6738	probable transcriptional regulator YdhC					MSMEG_6039	oxidoreductase, electron transfer component
MSMEG_4700	ABC-transporter protein, ATP binding component		MSMEG_5225	hypothetical protein		MSMEG_6745	transcriptional regulator, GntR family protein					MSMEG_6041	putative acyl-CoA dehydrogenase
MSMEG_4702	ABC-type transporter, permease components		MSMEG_5557	hypothetical protein		MSMEG_0148	transcriptional regulator, TetR family protein					MSMEG_6382	oxidoreductase, FAD-binding
MSMEG_5046	drug transporter		MSMEG_5558	hypothetical protein		MSMEG_0155	transcriptional regulator					MSMEG_6717	oxidoreductase, Gfo/Idh/MocA family protein
MSMEG_5047	drug resistance transporter Bcr/CflA subfamily protein		MSMEG_5560	hypothetical protein		MSMEG_0156	transcriptional regulator, LysR family protein					MSMEG_6730	putative oxidoreductase YdbC
MSMEG_5408	prolipoprotein diacylglyceryl transferase		MSMEG_5565	hypothetical protein		MSMEG_0491	transcriptional regulator, LacI family protein					MSMEG_0127	oxidoreductase, zinc-binding dehydrogenase family protein
MSMEG_5418	iron permease FTR1		MSMEG_5902	hypothetical protein		MSMEG_0503	DeoR-family protein transcriptional regulator					MSMEG_0474	glucosamine--fructose-6-phosphate aminotransferase (isomerizing)
MSMEG_6099	probable conserved transmembrane protein rich in alanine		MSMEG_5904	hypothetical protein		MSMEG_0856	DNA-binding response regulator, LuxR family protein					MSMEG_0475	nucleotide-sugar dehydrogenase
MSMEG_6453	sulfate permease		MSMEG_5905	hypothetical protein		MSMEG_0859	transcriptional regulator, TetR family protein					MSMEG_0481	FAD dependent oxidoreductase
MSMEG_6775	major facilitator superfamily protein transporter		MSMEG_5916	hypothetical protein		MSMEG_1197	transcriptional regulator, LuxR family protein					MSMEG_0484	formamidase
MSMEG_6792	inner membrane permease YgbN		MSMEG_5917	hypothetical protein		MSMEG_1540	ATP-dependent RNA helicase					MSMEG_0831	short chain dehydrogenase
MSMEG_0185	MmpL6 protein		MSMEG_5919	hypothetical protein		MSMEG_1542	transcriptional regulator					MSMEG_1181	formiminoglutamate deiminase
MSMEG_0186	MmpS2 protein		MSMEG_6247	hypothetical protein		MSMEG_1556	ribosomal protein L13					MSMEG_2228	oxidoreductase, short chain dehydrogenase/reductase family protein
MSMEG_0190	integral membrane transport protein		MSMEG_6248	hypothetical protein		MSMEG_1557	ribosomal protein S9					MSMEG_2233	acyl-CoA dehydrogenase, C- domain protein
MSMEG_0534	permease, major facilitator family protein		MSMEG_6249	hypothetical protein		MSMEG_1895	HTH-type transcriptional regulator AlsR					MSMEG_2234	acyl-CoA dehydrogenase, middle domain protein
MSMEG_0549	ABC transporter, permease protein		MSMEG_6251	hypothetical protein		MSMEG_1901	DNA-binding HTH domain containing protein, putative					MSMEG_2564	oxidoreductase, zinc-binding dehydrogenase family protein
MSMEG_0551	ABC nitrate/sulfonate/bicarbonate transporter, ATPase subunit		MSMEG_6252	hypothetical protein		MSMEG_1902	transcriptional regulator					MSMEG_2565	4-hydroxy-2-oxovalerate aldolase
MSMEG_0896	integral membrane transport protein		MSMEG_6254	hypothetical protein		MSMEG_2239	transcriptional regulator, TetR family protein					MSMEG_2566	3-alpha-(or 20-beta)-hydroxysteroid dehydrogenase
MSMEG_1232	ABC transporter substrate-binding protein		MSMEG_6255	hypothetical protein		MSMEG_2590	AraC-family protein transcriptional regulator					MSMEG_2918	short-chain dehydrogenase/reductase SDR
MSMEG_1235	sulfate permease		MSMEG_6590	hypothetical protein		MSMEG_2599	GntR-family protein transcriptional regulator					MSMEG_2921	NADPH-flavin oxidoreductase
MSMEG_1932	MmpS3 protein		MSMEG_6596	hypothetical protein		MSMEG_2943	crossover junction endodeoxyribonuclease RuvC					MSMEG_2923	dehydrogenase/reductase SDR family protein member 1
MSMEG_2287	transport protein		MSMEG_6601	hypothetical protein		MSMEG_2944	holliday junction DNA helicase RuvA					MSMEG_2935	phosphatidylinositol alpha-mannosyltransferase
MSMEG_2296	secreted protein		MSMEG_6936	hypothetical protein		MSMEG_2945	holliday junction DNA helicase RuvB					MSMEG_3259	acyl-CoA dehydrogenase
MSMEG_2633	ABC transporter ATP-binding protein		MSMEG_6944	conserved hypothetical protein		MSMEG_2954	LacI-family protein transcriptional regulator					MSMEG_3265	arabitol-phosphate dehydrogenase
MSMEG_2635	ABC transporter permease protein		MSMEG_0336	hypothetical protein		MSMEG_3284	transcriptional regulator, MarR family protein					MSMEG_3603	oxidoreductase, zinc-binding dehydrogenase family protein
MSMEG_2978	ABC transporter ATP-binding protein		MSMEG_0337	hypothetical protein		MSMEG_3292	DNA-binding protein					MSMEG_3605	sorbitol dehydrogenase
MSMEG_2979	ABC transporter ATP-binding protein		MSMEG_0341	hypothetical protein		MSMEG_3630	transcriptional repressor, CopY family protein					MSMEG_3607	short chain dehydrogenase
MSMEG_2981	branched-chain amino acid ABC-type transport system, permease component		MSMEG_0342	hypothetical protein		MSMEG_3970	glutamyl-tRNA(Gln) amidotransferase subunit A					MSMEG_3615	zinc-binding alcohol dehydrogenase family protein
MSMEG_2982	putative periplasmic binding protein		MSMEG_0344	hypothetical protein		MSMEG_3972	transcriptional regulator, LysR family protein					MSMEG_3619	short chain dehydrogenase
MSMEG_2991	permease of the major facilitator superfamily protein		MSMEG_0345	hypothetical protein		MSMEG_3976	DNA-binding protein					MSMEG_3964	pyruvate dehydrogenase
MSMEG_3664	transporter, monovalent cation:proton antiporter-2 (CPA2) family protein		MSMEG_0352	hypothetical protein		MSMEG_3980	transcriptional regulator, GntR family protein					MSMEG_4646	pyruvate synthase
MSMEG_3670	transporter, small multidrug resistance (SMR) family protein		MSMEG_0353	hypothetical protein		MSMEG_3988	transcriptional regulator, AsnC family protein					MSMEG_4662	deoxyribose-phosphate aldolase superfamily protein
MSMEG_3672	transporter, small multidrug resistance (SMR) family protein		MSMEG_0354	hypothetical protein		MSMEG_4331	putative transcriptional regulator					MSMEG_4666	myo-inositol 2-dehydrogenase
MSMEG_4377	amino acid permease family protein, putative		MSMEG_0355	hypothetical protein		MSMEG_4333	transcriptional regulator, TetR family protein					MSMEG_5374	glutamate--ammonia ligase
MSMEG_4380	ABC transporter, permease/ATP-binding protein		MSMEG_0683	hypothetical protein		MSMEG_4338	possible transcriptional regulatory protein					MSMEG_5711	oxidoreductase, short chain dehydrogenase/reductase family protein
MSMEG_4721	permease of the major facilitator superfamily protein		MSMEG_0687	hypothetical protein		MSMEG_4667	transcriptional regulator, LysR family protein					MSMEG_5714	short-chain dehydrogenase/reductase SDR
MSMEG_4727	mycocerosic acid synthase		MSMEG_0689	hypothetical protein		MSMEG_5025	putative transcriptional regulator					MSMEG_5719	oxidoreductase
MSMEG_5054	ABC transporter, quaternary amine uptake transporter (QAT) family protein, substrate-binding protein		MSMEG_0692	hypothetical protein		MSMEG_5396	KDP operon transcriptional regulatory protein KdpE					MSMEG_5720	putative 3-hydroxyacyl-CoA dehydrogenase
MSMEG_5056	magnesium and cobalt transport protein CorA		MSMEG_0693	hypothetical protein		MSMEG_5397	ATP-dependent DNA helicase RecQ					MSMEG_6744	oxidoreductase FAD/NAD
MSMEG_5058	ABC transporter, ATP-binding protein SugC		MSMEG_0699	conserved hypothetical proline rich protein		MSMEG_5399	ATP-dependent DNA helicase RecQ					MSMEG_6746	oxidoreductase, aldo/keto reductase family protein
MSMEG_5059	ABC transporter, permease protein SugB		MSMEG_0700	hypothetical protein		MSMEG_5731	transcriptional regulator, GntR family protein					MSMEG_6747	oxidoreductase
MSMEG_5060	ABC transporter, permease protein SugA		MSMEG_0701	hypothetical protein		MSMEG_6074	cysteinyl-tRNA synthetase					MSMEG_6753	oxidoreductase, short chain dehydrogenase/reductase family protein
MSMEG_5061	Bacterial extracellular solute-binding protein		MSMEG_0703	hypothetical protein		MSMEG_6077	transcriptional regulator, CarD family protein					MSMEG_0152	Alanine dehydrogenase/pyridine nucleotide transhydrogenase
MSMEG_5065	Mg/Co/Ni transporter MgtE		MSMEG_1035	hypothetical protein		MSMEG_6421	transcriptional regulator					MSMEG_0154	pyruvate kinase
MSMEG_5067	secreted protein		MSMEG_1042	hypothetical protein		MSMEG_6762	transcriptional regulator					MSMEG_0159	formate dehydrogenase, gamma subunit
MSMEG_5069	sec-independent translocase		MSMEG_1044	hypothetical protein		MSMEG_6764	transcriptional regulator, TetR family protein					MSMEG_0496	coenzyme B12-dependent glycerol dehydrogenase small subunit
MSMEG_5776	phosphate transport system regulatory protein PhoU		MSMEG_1054	hypothetical protein		MSMEG_0166	GntR-family protein transcriptional regulator					MSMEG_0846	NADH-ubiquinone oxidoreductase/multisubunit na+/h+ antiporter, d subunit
MSMEG_5779	phosphate ABC transporter, ATP-binding protein		MSMEG_1053	hypothetical protein		MSMEG_0179	transcriptional regulator, GntR family protein					MSMEG_0847	NADH-ubiquinone/plastoquinone oxidoreductase chain 4l family protein
MSMEG_5780	phosphate ABC transporter, permease protein PstA		MSMEG_1384	hypothetical protein		MSMEG_0180	putative HTH-type transcriptional regulator					MSMEG_0848	NADH ubiquinone oxidoreductase subunit 5
MSMEG_5781	phosphate ABC transporter, permease protein PstC		MSMEG_1386	hypothetical protein		MSMEG_0509	transcriptional regulatory protein					MSMEG_1543	eptc-inducible aldehyde dehydrogenase
MSMEG_5782	phosphate ABC transporter, phosphate-binding protein PstS		MSMEG_1389	hypothetical protein		MSMEG_0523	DNA-binding protein					MSMEG_1546	coenzyme B12-dependent glycerol dehydrogenase small subunit
MSMEG_6113	D-alanyl-D-alanine carboxypeptidase/D-alanyl-D-alanine-endopeptidase		MSMEG_1393	hypothetical protein		MSMEG_0866	DNA or RNA helicase of superfamily protein II					MSMEG_1894	short chain dehydrogenase
MSMEG_6120	peptide transport system ATP-binding protein		MSMEG_1402	hypothetical protein		MSMEG_0872	twin-arginine translocation pathway signal					MSMEG_1904	acyl-CoA dehydrogenase
MSMEG_6121	dipeptide transport ATP-binding protein DppD		MSMEG_1733	hypothetical protein		MSMEG_0874	transcriptional regulator, GntR family protein					MSMEG_1905	acyl-CoA dehydrogenase protein
MSMEG_6122	ABC transporter, membrane spanning protein		MSMEG_1734	hypothetical protein		MSMEG_0878	transcriptional regulator					MSMEG_2237	anaerobic dehydrogenase, typically
MSMEG_6123	ABC transporter, membrane spanning protein		MSMEG_1744	hypothetical protein		MSMEG_1227	transcriptional regulator, GntR family protein					MSMEG_2238	aldehyde dehydrogenase (NAD) family protein
MSMEG_6124	putative ABC transporter periplasmic oligopeptide-binding protein		MSMEG_1748	hypothetical protein		MSMEG_1565	transcriptional regulator, TetR family protein					MSMEG_2242	coniferyl aldehyde dehydrogenase
MSMEG_6802	ABC transporter ATP-binding protein		MSMEG_1750	hypothetical protein		MSMEG_1572	transcriptional regulator, GntR family protein					MSMEG_2594	asparagine synthase (glutamine-hydrolyzing)
MSMEG_6803	ribose transport system permease protein RbsC		MSMEG_1752	hypothetical protein		MSMEG_1579	ribosomal-protein-alanine acetyltransferase					MSMEG_2597	aldehyde dehydrogenase
MSMEG_6804	sugar ABC transporter substrate-binding protein		MSMEG_2082	hypothetical protein		MSMEG_1909	putative HTH-type transcriptional regulator YnfL					MSMEG_2598	short chain dehydrogenase
MSMEG_6806	excinuclease ABC, A subunit		MSMEG_2084	hypothetical protein		MSMEG_2260	putative transcriptional regulator					MSMEG_2604	4-carboxymuconolactone decarboxylase
MSMEG_6815	secreted protein		MSMEG_2088	hypothetical proline-rich protein		MSMEG_2605	transcriptional regulator, GntR family protein					MSMEG_2939	glutamine amidotransferase subunit PdxT
MSMEG_0211	ABC transporter, ATP-binding protein		MSMEG_2436	hypothetical protein		MSMEG_2606	ArsR-family protein transcriptional regulator					MSMEG_2941	NAD dependent epimerase/dehydratase family protein
MSMEG_0221	secreted protein		MSMEG_2443	hypothetical protein		MSMEG_2621	prolyl-tRNA synthetase					MSMEG_2949	carbon-monoxide dehydrogenase
MSMEG_0225	MmpL4 protein		MSMEG_2445	hypothetical protein		MSMEG_2623	Tat (twin-arginine translocation) pathway signal sequence domain protein					MSMEG_2950	carbon monoxide dehydrogenase, medium chain
MSMEG_0553	probable sugar ABC transporter, substrate-binding protein, putative		MSMEG_2446	hypothetical protein		MSMEG_2625	transcription termination factor NusA					MSMEG_2956	NAD dependent epimerase/dehydratase family protein
MSMEG_0554	ABC transporter permease protein, putative		MSMEG_2448	hypothetical protein		MSMEG_2976	histidyl-tRNA synthetase					MSMEG_3285	3-isopropylmalate dehydrogenase
MSMEG_0555	ABC transporter permease protein		MSMEG_2452	hypothetical protein		MSMEG_3297	transcriptional regulator, CadC					MSMEG_3621	NADH dehydrogenase
MSMEG_0556	ABC transporter, nucleotide binding/ATPase protein		MSMEG_2779	hypothetical protein		MSMEG_3644	transcriptional regulator, MerR family protein					MSMEG_3623	urease accessory protein UreG
MSMEG_0564	xanthine/uracil permease		MSMEG_2782	hypothetical protein		MSMEG_3646	transcriptional regulator, MerR family protein					MSMEG_3624	urease accessory protein uref
MSMEG_0569	flavoprotein involved in K+ transport		MSMEG_2783	hypothetical protein		MSMEG_3659	TetR-family protein transcriptional regulator					MSMEG_3625	urease, alpha subunit
MSMEG_0913	methoxy mycolic acid synthase 1		MSMEG_2790	hypothetical protein		MSMEG_4006	transcriptional regulator, CdaR, putative					MSMEG_3626	urease, beta subunit
MSMEG_1605	phosphate transport system regulatory protein PhoU		MSMEG_2798	hypothetical protein		MSMEG_5032	putative transcriptional regulator					MSMEG_3627	urease, gamma subunit
MSMEG_1612	extracellular solute-binding protein, family protein 3		MSMEG_3128	hypothetical protein		MSMEG_5040	transcriptional regulator, TetR family protein					MSMEG_3632	6-phosphogluconate dehydrogenase, decarboxylating
MSMEG_1613	ABC polar amino acid transporter, inner membrane subunit		MSMEG_3130	hypothetical protein		MSMEG_5042	ATP-dependent rna helicase, dead/deah box family protein					MSMEG_3634	IMP dehydrogenase family protein
MSMEG_1614	glutamine transport ATP-binding protein GlnQ		MSMEG_3133	hypothetical protein		MSMEG_5052	DNA-binding protein					MSMEG_3982	acyl-CoA dehydrogenase
MSMEG_1954	ABC1 family protein		MSMEG_3135	hypothetical protein		MSMEG_5405	transcriptional regulator, ArsR family protein					MSMEG_3987	FAD dependent oxidoreductase
MSMEG_2303	integral membrane transporter		MSMEG_3141	hypothetical protein		MSMEG_5422	transcriptional regulator, MazG family protein					MSMEG_3994	short chain dehydrogenase
MSMEG_3347	nitrilase/cyanide hydratase and apolipoprotein N-acyltransferase		MSMEG_3144	hypothetical protein		MSMEG_5423	transcription-repair coupling factor					MSMEG_4323	pyruvate dehydrogenase E1 component
MSMEG_3348	bacterial extracellular solute-binding protein, family protein 7		MSMEG_3148	hypothetical protein		MSMEG_6094	lysyl-tRNA synthetase					MSMEG_4330	short chain dehydrogenase
MSMEG_3349	trap dicarboxylate transporter, dctq subunit, putative		MSMEG_3472	hypothetical protein		MSMEG_6111	tRNA(Ile)-lysidine synthetase					MSMEG_4332	glycerol-3-phosphate dehydrogenase 1
MSMEG_3350	TRAP transporter, DctM-like membrane protein		MSMEG_3475	hypothetical protein		MSMEG_6439	regulator of ribonuclease activity A					MSMEG_4668	oxidoreductase alpha (molybdopterin) subunit
MSMEG_3684	nuclear transport factor 2 (NTF2) domain family protein		MSMEG_3482	hypothetical protein		MSMEG_6441	transcriptional regulator, TetR family protein					MSMEG_4669	formate dehydrogenase family protein accessory protein FdhD
MSMEG_4049	sugar transporter, permease protein		MSMEG_3489	conserved hypothetical protein		MSMEG_6451	transcriptional regulator, ArsR family protein					MSMEG_4686	putative oxidoreductase YdbC
MSMEG_4056	conserved secreted protein		MSMEG_3491	hypothetical protein		MSMEG_6776	transcriptional regulator, LysR family protein					MSMEG_4685	oxidoreductase
MSMEG_4383	MmpL5 protein		MSMEG_3820	hypothetical protein		MSMEG_6789	transcriptional regulator, GntR family protein					MSMEG_5021	alcohol dehydrogenase, zinc-containing
MSMEG_4384	Penicillin binding protein transpeptidase domain protein		MSMEG_3824	hypothetical protein		MSMEG_6794	DNA-binding protein					MSMEG_5383	dehydrogenase/reductase SDR family protein member 4
MSMEG_4385	ABC transporter oligopeptide binding protein		MSMEG_3826	hypothetical protein		MSMEG_0188	MarR-family protein transcriptional regulator					MSMEG_5400	dehydrogenase
MSMEG_4386	ABC transporter permease protein		MSMEG_3836	hypothetical protein		MSMEG_0192	transcriptional regulator, RpiR family protein					MSMEG_5725	PLP-dependent aminotransferases
MSMEG_4387	ABC transporter permease protein		MSMEG_3837	hypothetical protein		MSMEG_0532	transcriptional regulator, TetR family protein					MSMEG_5735	indole-3-pyruvate decarboxylase
MSMEG_4388	ABC transporter ATP-binding protein		MSMEG_4176	hypothetical protein		MSMEG_0535	GntR-family protein transcriptional regulator					MSMEG_6761	glycerol-3-phosphate dehydrogenase 2
MSMEG_4741	MmpL protein		MSMEG_4186	hypothetical protein		MSMEG_0539	transcriptional regulator, Crp/Fnr family protein					MSMEG_6763	oxidoreductase
MSMEG_4754	K+-dependent Na+/Ca+ exchanger related-protein		MSMEG_4187	hypothetical protein		MSMEG_0540	transcriptional regulator, putative					MSMEG_0160	formate dehydrogenase, beta subunit
MSMEG_5075	ABC transporter ATP-binding protein		MSMEG_4518	hypothetical protein		MSMEG_0544	transcriptional regulator					MSMEG_0161	formate dehydrogenase, alpha subunit
MSMEG_5076	ABC transporter membrane-spanning protein		MSMEG_4526	hypothetical protein		MSMEG_0545	transcriptional regulator, LuxR family protein					MSMEG_0162	NAD-dependent formate dehydrogenase delta subunit
MSMEG_6490	major facilitator superfamily protein		MSMEG_4863	hypothetical protein		MSMEG_0548	chromosome replication initiation inhibitor protein					MSMEG_0165	formate dehydrogenase family protein accessory protein FdhD
MSMEG_0577	major facilitator superfamily protein, putative		MSMEG_4879	hypothetical protein		MSMEG_1596	transcriptional regulator					MSMEG_0175	FAD dependent oxidoreductase, putative
MSMEG_0928	UDP-N-acetylenolpyruvoylglucosamine reductase		MSMEG_5229	hypothetical protein		MSMEG_1930	DEAD/DEAH box helicase					MSMEG_0510	D-tagatose-bisphosphate aldolase, class II, non-catalytic subunit
MSMEG_2331	immunogenic protein MPB64/MPT64		MSMEG_5230	hypothetical protein		MSMEG_1935	TetR-family protein transcriptional regulator					MSMEG_0524	short chain dehydrogenase
MSMEG_3373	major facilitator superfamily protein MFS_1		MSMEG_5231	hypothetical protein		MSMEG_1941	helicase, UvrD/Rep family protein					MSMEG_0526	oxidoreductase, GMC family protein
MSMEG_4058	major facilitator superfamily protein		MSMEG_5232	hypothetical protein		MSMEG_1943	ATP-dependent DNA helicase					MSMEG_0527	2-hydroxycyclohexnecarboxyl-CoA dehydrogenase
MSMEG_4766	low temperature requirement protein LtrA		MSMEG_5237	hypothetical protein		MSMEG_2290	transcriptional regulator, TetR family protein					MSMEG_0530	short chain dehydrogenase
MSMEG_5482	large conductance mechanosensitive channel protein		MSMEG_5238	hypothetical protein		MSMEG_2295	transcriptional regulator, TetR family protein					MSMEG_0863	short chain dehydrogenase
MSMEG_6169	type II/IV secretion system protein		MSMEG_5246	hypothetical protein		MSMEG_2299	ribonucleoside-diphosphate reductase, alpha subunit					MSMEG_0870	oxidoreductase
MSMEG_1659	multidrug resistance protein, SMR family protein		MSMEG_5578	hypothetical protein		MSMEG_2628	translation initiation factor IF-2					MSMEG_0871	putative aldehyde or xanthine dehydrogenase, molybdopterin binding subunit protein
MSMEG_2711	[NiFe] hydrogenase maturation protein HypF		MSMEG_5581	hypothetical protein		MSMEG_2989	LacI family protein transcriptional regulator					MSMEG_0876	short chain dehydrogenase
MSMEG_4087	major facilitator superfamily protein		MSMEG_5582	hypothetical protein		MSMEG_2995	transcriptional regulator, TetR family protein					MSMEG_1214	oxidoreductase
MSMEG_5496	MscS Mechanosensitive ion channel		MSMEG_5586	hypothetical protein		MSMEG_3321	ATP/GTP-binding protein					MSMEG_1563	short-chain dehydrogenase/reductase SDR
MSMEG_0621	low molecular weight protein antigen 7		MSMEG_5585	hypothetical protein		MSMEG_3332	transcriptional regulator, TetR family protein					MSMEG_1566	oxidoreductase
MSMEG_0623	secretion protein Snm4		MSMEG_5587	hypothetical protein		MSMEG_3335	transcriptional regulator, IclR family protein, putative					MSMEG_1568	glucosamine--fructose-6-phosphate aminotransferase, isomerizing
MSMEG_0635	putative conserved exported protein		MSMEG_5588	hypothetical protein		MSMEG_4019	AMP-dependent synthetase and ligase					MSMEG_1574	glutamate decarboxylase
MSMEG_0982	immunogenic protein		MSMEG_5591	hypothetical protein		MSMEG_4022	TetR-family protein transcriptional regulator					MSMEG_2611	pyridine nucleotide-disulphide oxidoreductase family protein
MSMEG_1318	polysaccharide deacetylase family protein		MSMEG_5592	hypothetical protein		MSMEG_4024	transcriptional regulator, TetR family protein					MSMEG_2613	malate:quinone-oxidoreductase
MSMEG_1320	major facilitator superfamily protein MFS_1		MSMEG_5921	hypothetical protein		MSMEG_4025	transcriptional regulator, LysR family protein					MSMEG_2969	NADH:flavin oxidoreductase/nadh oxidase
MSMEG_1329	major facilitator superfamily protein MFS_1, putative		MSMEG_5924	hypothetical protein		MSMEG_4033	TetR-family protein transcriptional regulator					MSMEG_3300	oxidoreductase, Gfo/Idh/MocA family protein
MSMEG_2371	Low molecular weight protein antigen 6		MSMEG_5927	hypothetical protein		MSMEG_4718	transcriptional regulator, TetR family protein					MSMEG_3302	short-chain dehydrogenase/reductase SDR
MSMEG_2722	hydrogenase nickel insertion protein HypA		MSMEG_5928	hypothetical protein		MSMEG_4724	oligoribonuclease					MSMEG_3304	succinate semialdehyde dehydrogenase
MSMEG_3412	polysaccharide deacetylase family protein		MSMEG_5929	hypothetical protein		MSMEG_5424	transcriptional regulator, TetR family protein					MSMEG_3306	zinc-binding alcohol dehydrogenase
MSMEG_4465	cutinase		MSMEG_5930	hypothetical protein		MSMEG_5431	ribosomal protein L25, Ctc-form					MSMEG_3318	oxidoreductase
MSMEG_5167	major facilitator superfamily protein MFS_1		MSMEG_5932	hypothetical protein		MSMEG_5432	peptidyl-tRNA hydrolase					MSMEG_3642	glycine dehydrogenase
MSMEG_6900	penicillin-binding protein 1		MSMEG_5933	hypothetical protein		MSMEG_5440	deoxyribonuclease					MSMEG_3657	succinate dehydrogenase
MSMEG_0651	putative conserved exported protein		MSMEG_5934	hypothetical protein		MSMEG_5441	methionyl-tRNA synthetase					MSMEG_4002	oxidoreductase, zinc-binding dehydrogenase family protein
MSMEG_4130	polysaccharide deacetylase family protein		MSMEG_5938	hypothetical protein		MSMEG_5774	tRNA-dihydrouridine synthase, putative					MSMEG_4009	vanillate O-demethylase oxidoreductase
MSMEG_5883	[2Fe-2S] binding domain protein		MSMEG_5936	hypothetical protein		MSMEG_5777	transcription regulator					MSMEG_4013	oxidoreductase
MSMEG_6225	proton antiporter efflux pump		MSMEG_6270	hypothetical protein		MSMEG_5784	transcriptional regulatory protein					MSMEG_4358	D-beta-hydroxybutyrate dehydrogenase
MSMEG_2423	chromosome segregation protein SMC		MSMEG_6274	hypothetical protein		MSMEG_6118	IclR-family protein transcriptional regulator					MSMEG_4699	NAD-glutamate dehydrogenase
MSMEG_2770	probable conserved integral membrane alanine and leucine rich protein		MSMEG_6280	hypothetical protein		MSMEG_6125	transcriptional regulatory protein					MSMEG_5037	oxidoreductase, FAD-binding
MSMEG_3815	possible drug efflux membrane protein		MSMEG_6606	hypothetical protein		MSMEG_6807	transcriptional regulator, TetR family protein					MSMEG_5045	D-2-hydroxyglutarate dehydrogenase
MSMEG_4147	major facilitator superfamily protein MFS_1, putative		MSMEG_6607	hypothetical protein		MSMEG_0207	MarR-family protein transcriptional regulator					MSMEG_5049	2-oxoglutarate dehydrogenase, E1 component
MSMEG_6935	N-acetylmuramoyl-L-alanine amidase		MSMEG_6608	hypothetical protein		MSMEG_0208	ribonuclease					MSMEG_5053	short chain alcohol dehydrogenase
MSMEG_6938	ParB-like partition proteins		MSMEG_6611	hypothetical protein		MSMEG_0209	ribonuclease inhibitor					MSMEG_5402	dehydrogenase DhgA
MSMEG_0695	isoniazid inductible protein IniA		MSMEG_6609	hypothetical protein		MSMEG_0213	transcriptional regulator					MSMEG_5762	zinc-binding oxidoreductase
MSMEG_0698	isoniazid inductible protein IniC		MSMEG_6613	hypothetical protein		MSMEG_0906	DNA-binding protein					MSMEG_6102	dihydroneopterin aldolase
MSMEG_1051	immunogenic protein MPB64/MPT64		MSMEG_6615	hypothetical protein		MSMEG_0916	transcriptional regulator, TetR family protein					MSMEG_6108	zinc-binding dehydrogenase
MSMEG_1403	cutinase superfamily protein		MSMEG_6620	hypothetical protein		MSMEG_0918	transcriptional regulator, XRE family protein					MSMEG_6452	[NADP+] succinate-semialdehyde dehydrogenase
MSMEG_2089	cell division ATP-binding protein FtsE		MSMEG_6624	hypothetical protein		MSMEG_1254	DEAD/DEAH box helicase					MSMEG_6791	3-hydroxybutyryl-CoA dehydrogenase
MSMEG_2090	putative cell division protein FtsX		MSMEG_0004	hypothetical protein		MSMEG_1255	UvrD/Rep helicase					MSMEG_0196	putative dehydrogenase
MSMEG_6276	mur ligase family protein		MSMEG_0007	hypothetical protein		MSMEG_1611	transcriptional regulator, TetR family protein, putative					MSMEG_0198	acyl-CoA dehydrogenase, C- domain protein
MSMEG_6281	N-acetylmuramoyl-L-alanine amidase		MSMEG_0009	hypothetical protein		MSMEG_1952	ATP-dependent DNA helicase					MSMEG_0531	putative acyl-CoA dehydrogenase
MSMEG_0716	major facilitator superfamily protein		MSMEG_0016	hypothetical protein		MSMEG_1953	transcription factor WhiB					MSMEG_0889	succinic semialdehyde dehydrogenase
MSMEG_1074	polysaccharide deacetylase		MSMEG_0023	hypothetical protein		MSMEG_1963	putative transcriptional regulatory protein					MSMEG_0898	tagatose-1,6-bisphosphate aldolase GatY
MSMEG_2118	glucosamine-6-phosphate isomerase		MSMEG_0025	hypothetical protein		MSMEG_1967	TetR-family protein transcriptional regulator					MSMEG_0900	eptc-inducible aldehyde dehydrogenase
MSMEG_2119	N-acetylglucosamine-6-phosphate deacetylase		MSMEG_0026	hypothetical protein		MSMEG_1969	MerR-family protein transcriptional regulator					MSMEG_1595	putative oxidoreductase
MSMEG_2464	[2Fe-2S] binding domain protein		MSMEG_0027	hypothetical protein		MSMEG_2305	TetR-family protein transcriptional regulator					MSMEG_2278	membrane-bound oxidoreductase
MSMEG_2474	probable cutinase Cut3		MSMEG_0359	hypothetical protein		MSMEG_2309	probable transcriptional regulatory protein					MSMEG_2279	3-hydroxyacyl-CoA dehydrogenase type-2
MSMEG_2810	major facilitator superfamily protein		MSMEG_0360	hypothetical protein		MSMEG_2313	ribonucleoside-diphosphate reductase, beta subunit					MSMEG_2280	pyruvate dehydrogenase
MSMEG_3860	polyprenol-monophosphomannose synthase Ppm1		MSMEG_0364	hypothetical protein		MSMEG_2323	GntR-family protein transcriptional regulator					MSMEG_2291	short chain dehydrogenase
MSMEG_4194	undecaprenol kinase, putative		MSMEG_0365	hypothetical protein		MSMEG_2649	tRNA pseudouridine synthase B					MSMEG_2637	oxidoreductase, Gfo/Idh/MocA family protein
MSMEG_4533	sulfate-binding protein		MSMEG_0366	hypothetical protein		MSMEG_2654	ribosomal protein S15					MSMEG_2992	putative acyl-CoA dehydrogenase
MSMEG_4537	major membrane protein I		MSMEG_0368	hypothetical protein		MSMEG_2660	transcriptional regulator, AsnC family protein					MSMEG_2993	acyl-CoA dehydrogenase, C- domain protein
MSMEG_5257	channel protein, hemolysin III family protein		MSMEG_0369	hypothetical protein		MSMEG_3003	aspartyl-tRNA synthetase					MSMEG_3338	oxidoreductase, FAD/FMN-binding
MSMEG_5617	immunogenic protein MPT63		MSMEG_0370	hypothetical protein		MSMEG_3013	putative transcriptional regulator family protein					MSMEG_3663	oxidoreductase
MSMEG_5954	cell surface polysaccharide biosynthesis, putative		MSMEG_0707	hypothetical protein		MSMEG_3345	transcriptional regulator, GntR family protein					MSMEG_3668	acyl-CoA dehydrogenase
MSMEG_0745	[2Fe-2S] binding domain protein		MSMEG_0722	hypothetical protein		MSMEG_3354	TetR family protein transcriptional regulatory protein					MSMEG_4023	oxidoreductase
MSMEG_2124	glycerol uptake facilitator, MIP channel		MSMEG_0723	hypothetical protein		MSMEG_3360	transcriptional regulator, putative					MSMEG_4027	zinc-containing alcohol dehydrogenase superfamily protein
MSMEG_2486	major facilitator superfamily protein		MSMEG_0726	hypothetical protein		MSMEG_4042	transcriptional regulator, GntR family protein					MSMEG_4032	zinc-binding alcohol dehydrogenase
MSMEG_4222	cell division protein FtsZ		MSMEG_0727	hypothetical protein		MSMEG_4053	transcriptional regulatory protein					MSMEG_4034	NAD dependent epimerase/dehydratase family protein
MSMEG_4225	putative Cell division protein FtsQ		MSMEG_1063	hypothetical protein		MSMEG_4394	LysR family protein transcriptional regulatory protein					MSMEG_4367	formamidase
MSMEG_4226	UDP-N-acetylmuramate--alanine ligase		MSMEG_1065	hypothetical protein		MSMEG_4397	transcriptional regulator, MerR family protein					MSMEG_4371	vanillate O-demethylase oxidoreductase
MSMEG_4227	undecaprenyldiphospho-muramoylpentapeptide beta-N-acetylglucosaminyltransferase		MSMEG_1066	hypothetical protein		MSMEG_5074	probable transcriptional regulatory protein					MSMEG_4711	pyruvate dehydrogenase E1 component subunit beta
MSMEG_4228	cell division protein FtsW		MSMEG_1067	hypothetical protein		MSMEG_5106	HNH endonuclease					MSMEG_4712	pyruvate dehydrogenase E1 component, alpha subunit
MSMEG_4230	phospho-N-acetylmuramoyl-pentapeptide- transferase		MSMEG_1076	hypothetical protein		MSMEG_5451	alkylated DNA repair protein					MSMEG_4713	HpcH/HpaI aldolase/citrate lyase family protein
MSMEG_4231	UDP-N-acetylmuramoyl-tripeptide--D-alanyl-D- alanine ligase		MSMEG_1077	hypothetical protein		MSMEG_6153	DNA polymerase III subunit delta					MSMEG_4715	acyl-CoA dehydrogenase
MSMEG_5272	conserved exported protein		MSMEG_1406	hypothetical protein		MSMEG_0573	putative ECF sigma factor RpoE1					MSMEG_4722	short-chain dehydrogenase
MSMEG_5637	penicillin-binding protein 4		MSMEG_1419	hypothetical protein		MSMEG_0941	AP endonuclease, family protein 2					MSMEG_5055	NAD-dependent malic enzyme
MSMEG_5968	polysaccharide biosynthesis protein		MSMEG_1421	hypothetical protein		MSMEG_1633	DNA polymerase III, alpha subunit, putative					MSMEG_5430	retinol dehydrogenase 13
MSMEG_6319	penicillin-binding protein, transpeptidase		MSMEG_1422	hypothetical protein		MSMEG_3022	transglycosylase associated protein					MSMEG_5442	glutamate dehydrogenase
MSMEG_0066	early secretory antigenic target, 6 kDa		MSMEG_1754	hypothetical protein		MSMEG_3720	recombination activating protein 1					MSMEG_5443	dehydrogenase
MSMEG_1455	putative multidrug resistance protein		MSMEG_1758	hypothetical protein		MSMEG_4405	putative ECF sigma factor RpoE1					MSMEG_5778	alcohol dehydrogenase, zinc-binding
MSMEG_1798	major facilitator superfamily protein		MSMEG_1759	hypothetical protein		MSMEG_5828	aspartyl aminopeptidase					MSMEG_6115	phosphoglycerate dehydrogenase
MSMEG_1808	Fe-S metabolism associated SufE		MSMEG_1766	hypothetical protein		MSMEG_6157	DNA topoisomerase I					MSMEG_6126	D-isomer specific 2-hydroxyacid dehydrogenase
MSMEG_3903	Low molecular weight antigen MTB12		MSMEG_1767	hypothetical protein		MSMEG_0265	uracil DNA glycosylase superfamily protein					MSMEG_6457	oxidoreductase molybdopterin binding domain, putative
MSMEG_4932	UDP-N-acetylglucosamine 1-carboxyvinyltransferase		MSMEG_1768	hypothetical protein		MSMEG_1308	peptidase S15					MSMEG_6458	glutamate synthase, small subunit
MSMEG_0089	chromosome condensation protein		MSMEG_1770	hypothetical protein		MSMEG_1316	peptide chain release factor 3					MSMEG_6459	ferredoxin-dependent glutamate synthase 1
MSMEG_0433	nitrite extrusion protein		MSMEG_1772	hypothetical protein		MSMEG_3050	integration host factor					MSMEG_6474	nucleoside-diphosphate-sugar epimerase
MSMEG_0442	tetracyclin repressor, C- all-alpha domain protein		MSMEG_1773	hypothetical protein		MSMEG_3053	DNA-directed RNA polymerase, omega subunit					MSMEG_6816	molybdopterin oxidoreductase
MSMEG_1133	bifunctional short chain isoprenyl diphosphate synthase		MSMEG_1774	hypothetical protein		MSMEG_3061	primosomal protein N'					MSMEG_6818	dehydrogenase
MSMEG_1477	major facilitator superfamily protein		MSMEG_2107	hypothetical protein		MSMEG_3404	HNH endonuclease domain protein					MSMEG_0214	L-sorbosone dehydrogenase
MSMEG_1826	dTDP-RhA:a-D-GlcNAc-diphosphoryl polyprenol, a-3-L-rhamnosyl transferase		MSMEG_2108	hypothetical protein		MSMEG_5156	base excision DNA repair protein, HhH-GPD family protein					MSMEG_0216	3-hydroxyacyl-CoA dehydrogenase
MSMEG_2181	cell filamentation protein		MSMEG_2109	hypothetical protein		MSMEG_6187	endonuclease III					MSMEG_0217	alcohol dehydrogenase B
MSMEG_5670	efflux membrane protein		MSMEG_2110	hypothetical protein		MSMEG_1666	RNA polymerase sigma-70 factor					MSMEG_0903	dihydrolipoamide dehydrogenase
MSMEG_6366	O-antigen export system, ATP-binding protein		MSMEG_2115	hypothetical protein		MSMEG_2731	ATPase involved in DNA repair					MSMEG_0905	4-carboxymuconolactone decarboxylase domain protein
MSMEG_0809	isoprenylcysteine carboxyl methyltransferase		MSMEG_2113	hypothetical protein		MSMEG_3759	3-methyladenine DNA glycosylase					MSMEG_0912	3-hydroxybutyryl-CoA dehydrogenase
MSMEG_2549	major facilitator superfamily protein		MSMEG_2457	hypothetical protein		MSMEG_4464	modulator of DNA gyrase					MSMEG_0922	deoxyribose-phosphate aldolase
MSMEG_4643	resuscitation-promoting factor		MSMEG_2458	hypothetical protein		MSMEG_5876	H-N-H endonuclease F-TflIV					MSMEG_1602	inosine-5'-monophosphate dehydrogenase
MSMEG_4980	major facilitator superfamily protein MFS_1		MSMEG_2801	hypothetical protein		MSMEG_6201	Transglycosylase					MSMEG_1603	IMP dehydrogenase family protein
MSMEG_6027	major facilitator superfamily protein MFS_1		MSMEG_2802	hypothetical protein		MSMEG_6541	anti-sigma factor antagonist					MSMEG_1604	FAD dependent oxidoreductase
MSMEG_6387	probable arabinosyltransferase A		MSMEG_2803	hypothetical protein		MSMEG_1348	RNA polymerase ECF-subfamily protein sigma factor					MSMEG_1610	glutamine-hydrolyzing GMP synthase
MSMEG_6388	probable arabinosyltransferase B		MSMEG_2809	hypothetical protein		MSMEG_1360	endonuclease/exonuclease/phosphatase					MSMEG_1623	short chain dehydrogenase
MSMEG_6389	probable arabinosyltransferase A		MSMEG_2820	hypothetical protein		MSMEG_1690	putative ECF sigma factor RpoE1					MSMEG_1968	putative oxidoreductase
MSMEG_0476	chitin synthase		MSMEG_2826	hypothetical protein		MSMEG_1692	ECF-family protein RNA polymerase sigma factor					MSMEG_2317	alcohol dehydrogenase, zinc-containing
MSMEG_0827	major facilitator superfamily protein MFS_1		MSMEG_2827	hypothetical protein		MSMEG_2399	uracil-DNA glycosylase					MSMEG_2650	acyl-CoA dehydrogenase
MSMEG_0828	immunogenic protein MPT63		MSMEG_3149	hypothetical protein		MSMEG_2742	DNA-damage-inducible protein					MSMEG_2653	riboflavin biosynthesis protein RibF
MSMEG_0834	tuberculin related peptide		MSMEG_3153	hypothetical protein		MSMEG_2752	sigma factor SigB					MSMEG_2659	alanine dehydrogenase
MSMEG_1526	probable cutinase		MSMEG_3156	hypothetical protein		MSMEG_3434	peptidyl-prolyl cis-trans isomerase, fkbp-type domain protein					MSMEG_3005	hydroxyacyl-CoA dehydrogenase
MSMEG_1528	cutinase		MSMEG_3157	hypothetical protein		MSMEG_4482	DNA primase					MSMEG_3006	Fe-dependent alcohol dehydrogenase
MSMEG_3256	mucin-associated surface protein		MSMEG_3161	hypothetical protein		MSMEG_5187	tetracycline-resistance determinant TetV					MSMEG_3007	succinate-semialdehyde dehydrogenase
MSMEG_6063	Fe uptake system integral membrane protein		MSMEG_3164	hypothetical protein		MSMEG_5545	formamidopyrimidine-DNA glycosylase					MSMEG_3009	2,5-dichloro-2,5-cyclohexadiene-1,4-diol dehydrogenase
MSMEG_6404	UDP-galactopyranose mutase		MSMEG_3167	hypothetical protein		MSMEG_6234	CBS domain pair protein					MSMEG_3346	putative hydroxyacid aldolase
MSMEG_6406	N-acetylmuramoyl-L-alanine amidase		MSMEG_3498	hypothetical protein		MSMEG_6931	RNA polymerase sigma-70 factor					MSMEG_3704	3-alpha-hydroxysteroid dehydrogenase
MSMEG_0858	cell division control protein Cdc48		MSMEG_3499	hypothetical protein		MSMEG_1014	DNA polymerase IV					MSMEG_4038	vanillin dehydrogenase
MSMEG_2584	penicillin-binding protein, putative		MSMEG_3500	hypothetical protein		MSMEG_1367	DNA-directed RNA polymerase, beta subunit					MSMEG_4039	aryl-alcohol dehydrogenase
MSMEG_2951	[2Fe-2S] binding domain protein		MSMEG_3501	hypothetical protein		MSMEG_1368	DNA-directed RNA polymerase, beta' subunit					MSMEG_4055	short-chain dehydrogenase/reductase SDR
MSMEG_4674	trigger factor		MSMEG_3502	hypothetical protein		MSMEG_2419	formamidopyrimidine-DNA glycosylase					MSMEG_4382	dehydrogenase/reductase SDR family protein member 10
MSMEG_5014	copper-translocating P-type ATPase		MSMEG_3503	hypothetical protein		MSMEG_2758	sigma factor MysA					MSMEG_4391	acyl-CoA dehydrogenase-family protein
MSMEG_5728	polysaccharide deacetylase family protein		MSMEG_3509	hypothetical protein		MSMEG_4491	DNA repair protein RecO					MSMEG_4400	alcohol dehydrogenase, zinc-containing
MSMEG_2272	hydrogenase nickel insertion protein HypA		MSMEG_3843	hypothetical protein		MSMEG_5214	RNA polymerase sigma-70 factor					MSMEG_4742	clavaldehyde dehydrogenase
MSMEG_2273	[NiFe] hydrogenase maturation protein HypF		MSMEG_3845	hypothetical protein		MSMEG_6947	chromosomal replication initiator protein DnaA					MSMEG_5103	succinyl-diaminopimelate desuccinylase
MSMEG_2619	efflux protein		MSMEG_3849	hypothetical protein		MSMEG_0001	DNA polymerase III, beta subunit					MSMEG_5104	tetrahydropicolinate succinylase
MSMEG_2961	protein-export membrane protein SecD		MSMEG_3855	hypothetical protein		MSMEG_0003	DNA replication and repair protein RecF					MSMEG_5446	para-aminobenzoate synthase, component I
MSMEG_2962	protein-export membrane protein SecF		MSMEG_3857	hypothetical protein		MSMEG_1383	endonuclease IV					MSMEG_5448	arginine deiminase
MSMEG_2970	polysaccharide deacetylase		MSMEG_3858	hypothetical protein		MSMEG_1737	RNA pseudouridine synthase family protein					MSMEG_5795	4-amino-4-deoxychorismate lyase
MSMEG_3303	carboxylic ester hydrolase		MSMEG_4191	hypothetical protein		MSMEG_1747	RNA polymerase sigma-70 factor					MSMEG_5796	Glycine cleavage T-protein (aminomethyl transferase)
MSMEG_5051	major facilitator superfamily protein		MSMEG_4192	hypothetical protein		MSMEG_2086	peptide chain release factor 2					MSMEG_6154	adenylate cyclase, family protein 3
MSMEG_5403	cadmium-translocating P-type ATPase		MSMEG_4195	hypothetical protein		MSMEG_2437	16S rRNA processing protein RimM					MSMEG_6487	2-hydroxy-3-carboxy-6-oxo-7-methylocta-2, 4-dienoate decarboxylase
MSMEG_5412	immunogenic protein MPT63		MSMEG_4197	hypothetical protein		MSMEG_3485	putative ECF sigma factor RpoE1					MSMEG_6489	2,6-dihydroxypyridine hydroxylase
MSMEG_6105	cell division protein		MSMEG_4199	hypothetical protein		MSMEG_3839	DNA polymerase I					MSMEG_6837	haloalkane dehalogenase
MSMEG_1945	ion channel membrane protein		MSMEG_4202	hypothetical protein		MSMEG_4183	phosphoglycolate phosphatase, chromosomal					MSMEG_0228	adenylate and Guanylate cyclase catalytic domain protein
MSMEG_2631	MATE efflux family protein		MSMEG_4536	hypothetical protein		MSMEG_5583	HNH endonuclease					MSMEG_0229	dihydroxy-acid dehydratase
MSMEG_2990	Fe-S protein, radical SAM family protein		MSMEG_4884	hypothetical protein		MSMEG_6275	DNA polymerase III subunit epsilon					MSMEG_0238	O-acetylhomoserine/O-acetylserine sulfhydrylase
MSMEG_4373	polysaccharide deacetylase, putative		MSMEG_4885	hypothetical protein		MSMEG_6279	recombination protein RecR					MSMEG_0239	O-acetylhomoserine/O-acetylserine sulfhydrylase
MSMEG_5426	UDP-N-acetylglucosamine pyrophosphorylase		MSMEG_4892	hypothetical protein		MSMEG_0005	DNA gyrase, B subunit					MSMEG_0581	4-aminobutyrate transaminase
MSMEG_5433	4Fe-4S binding domain protein		MSMEG_4894	hypothetical protein		MSMEG_0006	DNA gyrase, A subunit					MSMEG_0588	putative rhamnose tranport protein, MFS family protein
MSMEG_5439	resuscitation-promoting factor RpfB		MSMEG_4895	hypothetical protein		MSMEG_0024	peptidyl-prolyl cis-trans isomerase B					MSMEG_0589	L-rhamnose isomerase
MSMEG_5785	probable exported protein		MSMEG_4898	hypothetical protein		MSMEG_1418	RNA polymerase ECF-type sigma factor					MSMEG_0594	iron-sulfur cluster binding protein
MSMEG_6465	chloride channel		MSMEG_5251	hypothetical protein		MSMEG_1755	anti-sigm factor, ChrR					MSMEG_0939	Ppx/GppA phosphatase family protein
MSMEG_0565	putative glycosyl transferases group 1		MSMEG_5253	hypothetical protein		MSMEG_1756	endonuclease VIII and dna n-glycosylase with an ap lyase activity					MSMEG_0943	pyrroline-5-carboxylate reductase
MSMEG_0919	heparin-binding hemagglutinin		MSMEG_5254	hypothetical protein		MSMEG_1765	restriction endonuclease family protein					MSMEG_1286	sulfatase family protein
MSMEG_3705	major facilitator superfamily protein MFS_1		MSMEG_5255	hypothetical protein		MSMEG_5960	O-antigen polymerase, putative					MSMEG_1287	cyclase/dehydrase superfamily protein
MSMEG_6136	membrane protein, TerC family protein		MSMEG_5259	hypothetical protein		MSMEG_6285	DNA polymerase III gamma/tau subunit					MSMEG_1290	dihydroxy-acid dehydratase
MSMEG_6140	membrane protein		MSMEG_5260	hypothetical protein		MSMEG_6301	DNA polymerase LigD, polymerase domain					MSMEG_1975	amidohydrolase 2
MSMEG_6484	glycosyl transferase		MSMEG_5262	hypothetical protein		MSMEG_1784	type I topoisomerase					MSMEG_1984	haloacetate dehalogenase H-1
MSMEG_0235	probable conserved membrane protein		MSMEG_5264	hypothetical protein		MSMEG_3172	DNA polymerase IV 1					MSMEG_2337	isopentenyl-diphosphate delta-isomerase, type 2
MSMEG_0583	probable membrane protein		MSMEG_5268	hypothetical protein		MSMEG_3178	DNA polymerase III alpha subunit					MSMEG_2342	putative glycosyltransferase
MSMEG_2349	glycosyl hydrolase, family protein 57		MSMEG_5599	hypothetical protein		MSMEG_4572	DNA polymerase III, delta subunit					MSMEG_2346	phytoene synthase
MSMEG_2677	conserved large membrane protein		MSMEG_5600	hypothetical protein		MSMEG_0404	sigma associated protein					MSMEG_2670	thymidylate synthase
MSMEG_3021	AAA ATPase, central region		MSMEG_5601	hypothetical protein		MSMEG_0405	extra cytoplasmic sigma factor					MSMEG_2684	dihydrodipicolinate synthase
MSMEG_5483	porin		MSMEG_5602	hypothetical protein		MSMEG_1804	RNA polymerase sigma-F factor					MSMEG_3031	shikimate kinase
MSMEG_5823	conserved membrane-spanning protein		MSMEG_5607	hypothetical protein		MSMEG_2148	HNH endonuclease domain protein					MSMEG_3033	3-dehydroquinate synthase
MSMEG_5825	Na+/H+ antiporter		MSMEG_5615	hypothetical protein		MSMEG_3883	5'-3' exonuclease					MSMEG_3041	thiopurine S-methyltransferase (tpmt) superfamily protein
MSMEG_5830	29 kda antigen Cfp29		MSMEG_5614	hypothetical protein		MSMEG_6682	RNA polymerase sigma-70 factor, putative					MSMEG_3380	pyridoxamine 5'-phosphate oxidase-related, FMN-binding
MSMEG_0615	ATPase, AAA family protein		MSMEG_5945	hypothetical protein		MSMEG_1486	RNA polymerase sigma-70 factor					MSMEG_3706	isocitrate lyase
MSMEG_0965	porin		MSMEG_5946	hypothetical protein		MSMEG_2541	ribosome recycling factor					MSMEG_4059	haloacid dehalogenase, type II
MSMEG_1302	alkylphosphonate uptake protein		MSMEG_5949	hypothetical protein		MSMEG_3907	RecB family protein exonuclease					MSMEG_4063	amidohydrolase family protein
MSMEG_2004	arabinose-proton symporter		MSMEG_5952	conserved hypothetical protein		MSMEG_4259	DNA polymerase III, epsilon subunit					MSMEG_4417	methionine-S-sulfoxide reductase
MSMEG_2014	molybdenum import ATP-binding protein ModC		MSMEG_5953	hypothetical protein		MSMEG_4949	modification methylase, HemK family protein					MSMEG_4418	methionine-R-sulfoxide reductase
MSMEG_2696	putative conserved membrane alanine rich protein		MSMEG_5958	hypothetical protein		MSMEG_4950	peptide chain release factor 1					MSMEG_4773	amidohydrolase family protein
MSMEG_0617	ftsk/spoiiie family protein		MSMEG_5959	hypothetical protein		MSMEG_0456	DNA gyrase subunit A					MSMEG_5122	ferredoxin
MSMEG_2713	peptidase M52, hydrogen uptake protein		MSMEG_6288	hypothetical protein		MSMEG_0457	DNA topoisomerase IV subunit B					MSMEG_5137	respiratory nitrate reductase, gamma subunit
MSMEG_4462	sodium:solute symporter		MSMEG_6637	hypothetical protein		MSMEG_4633	peptidase S9, prolyl oligopeptidase					MSMEG_5138	nitrate reductase molybdenum cofactor assembly chaperone
MSMEG_5166	Na+/solute symporter		MSMEG_6640	hypothetical protein		MSMEG_6715	AP endonuclease, family protein 2					MSMEG_5139	nitrate reductase, beta subunit
MSMEG_5518	antigen 34 kDa		MSMEG_0036	hypothetical protein		MSMEG_6716	AP endonuclease, family protein 2					MSMEG_5470	molybdopterin biosynthesis protein MoeA 1
MSMEG_0995	glycosyl transferase, family protein 2		MSMEG_0040	hypothetical protein		MSMEG_1524	DNA-directed RNA polymerase, alpha subunit					MSMEG_5475	acetate operon repressor
MSMEG_4473	Integral membrane protein		MSMEG_0041	hypothetical protein		MSMEG_3275	RNA polymerase sigma factor, sigma-70 family protein					MSMEG_5485	molybdopterin biosynthesis protein
MSMEG_5546	membrane spanning protein		MSMEG_0044	hypothetical protein		MSMEG_4315	RNA polymerase sigma factor, sigma-70 family protein					MSMEG_5819	pyridoxamine 5'-phosphate oxidase family protein
MSMEG_6224	Retinal pigment epithelial membrane protein		MSMEG_0045	hypothetical protein		MSMEG_4651	AP endonuclease, family protein 2					MSMEG_5824	phosphoribosylformylglycinamidine synthase II
MSMEG_6919	proline-rich 28 kDa antigen		MSMEG_0046	hypothetical protein		MSMEG_4653	AP endonuclease, family protein 2 superfamily protein					MSMEG_5831	phosphoribosylformylglycinamidine synthase I
MSMEG_2775	Na+/H+ antiporter NhaA		MSMEG_0047	hypothetical protein		MSMEG_5004	DNA repair exonuclease					MSMEG_5832	phosphoribosylformylglycinamidine synthase, PurS protein
MSMEG_4501	sodium:dicarboxylate symporter		MSMEG_0050	hypothetical protein		MSMEG_5365	RNA polymerase sigma-70 factor					MSMEG_6507	glycogen debranching enzyme GlgX
MSMEG_6942	membrane protein OxaA		MSMEG_0383	hypothetical protein		MSMEG_0144	HNH endonuclease					MSMEG_6853	3-isopropylmalate dehydratase small subunit
MSMEG_3147	ATPase, MoxR family protein		MSMEG_0385	hypothetical glycosyl transferase		MSMEG_1889	putative ribosome small subunit-dependent GTPase RsgA					MSMEG_6854	3-isopropylmalate dehydratase large subunit
MSMEG_4182	arabinose-proton symporter		MSMEG_0389	hypothetical glycosyl transferase		MSMEG_3296	ECF-family protein sigma factor H					MSMEG_0263	amidohydrolase 3
MSMEG_6612	ATPase, MoxR family protein		MSMEG_0392	hypothetical glycosyl transferase		MSMEG_4683	putative formamidopyrimidine-DNA glycosylase					MSMEG_0953	porphobilinogen deaminase
MSMEG_0361	Glycosyl hydrolase family protein 3		MSMEG_0394	hypothetical protein		MSMEG_5024	T/U mismatch-specific DNA glycosylase					MSMEG_0956	delta-aminolevulinic acid dehydratase
MSMEG_3504	probable membrane protein		MSMEG_0395	hypothetical protein		MSMEG_5031	uracil-DNA glycosylase superfamily protein					MSMEG_0964	pyridoxamine 5'-phosphate oxidase family protein
MSMEG_3859	glycosyl transferase, group 2 family protein		MSMEG_0396	hypothetical protein		MSMEG_6079	DNA repair protein RadA					MSMEG_1298	guanine deaminase
MSMEG_4534	putative conserved membrane protein		MSMEG_0399	hypothetical protein		MSMEG_6083	base excision DNA repair protein, HhH-GPD family protein					MSMEG_1652	O-acetylhomoserine sulfhydrylase
MSMEG_5948	glycosyl transferase		MSMEG_0728	hypothetical protein		MSMEG_0171	histone deacetylase superfamily protein					MSMEG_2351	electron transfer flavoprotein, beta subunit
MSMEG_5951	glycosyl transferase, group 1, putative		MSMEG_0729	hypothetical protein		MSMEG_1914	RNA polymerase sigma-70 factor, family protein					MSMEG_2352	electron transfer flavoprotein, alpha subunit
MSMEG_5961	glycosyl transferase, group 2 family protein, putative		MSMEG_0731	hypothetical protein		MSMEG_1915	anti-sigma factor, family protein					MSMEG_2357	cysteine desulfurase
MSMEG_5962	glycosyl transferase, family protein 2		MSMEG_0736	hypothetical protein		MSMEG_2973	peptidyl-prolyl cis-trans isomerase					MSMEG_2359	methionine synthase, vitamin-B12 independent
MSMEG_0740	glycosyl hydrolase family protein 76		MSMEG_0738	hypothetical protein		MSMEG_2974	peptidyl-prolyl cis-trans isomerase, cyclophilin-type					MSMEG_2361	phosphoribosylglycinamide formyltransferase
MSMEG_1097	glycosyl transferase, group 2 family protein		MSMEG_0741	hypothetical protein		MSMEG_4694	HNH endonuclease family protein					MSMEG_3043	aspartate carbamoyltransferase
MSMEG_1793	membrane protein		MSMEG_1079	hypothetical protein		MSMEG_4701	single-strand binding protein					MSMEG_3044	dihydroorotase
MSMEG_1796	membrane protein		MSMEG_1081	hypothetical protein		MSMEG_5414	septum formation initiator subfamily protein, putative					MSMEG_3046	carbamoyl-phosphate synthase, small subunit
MSMEG_3523	probable membrane protein		MSMEG_1083	hypothetical protein		MSMEG_6443	DNA polymerase IV					MSMEG_3047	carbamoyl-phosphate synthase, large subunit
MSMEG_5278	conserved membrane-spanning protein		MSMEG_1089	hypothetical protein		MSMEG_6790	AP endonuclease, family protein 2					MSMEG_3048	orotidine 5'-phosphate decarboxylase
MSMEG_5963	glycosyl transferase, family protein 2		MSMEG_1099	hypothetical protein		MSMEG_0899	prolyl oligopeptidase family protein					MSMEG_3051	guanylate kinase
MSMEG_5964	glycosyl transferase, group 1, putative		MSMEG_1434	hypothetical protein		MSMEG_1229	DNA gyrase, B subunit					MSMEG_3054	phosphopantothenoylcysteine decarboxylase/phosphopantothenate--cysteine ligase
MSMEG_5981	glycosyl transferase, putative		MSMEG_1450	hypothetical protein		MSMEG_1238	type III restriction enzyme, res subunit					MSMEG_3389	putative acetolactate synthase
MSMEG_0059	ATPase, AAA family protein		MSMEG_1778	hypothetical protein		MSMEG_1599	RNA polymerase sigma-70 factor					MSMEG_3391	L-carnitine dehydratase/bile acid-inducible protein F
MSMEG_0061	ftsk/spoiiie family protein		MSMEG_1779	hypothetical protein		MSMEG_2294	DNA polymerase IV					MSMEG_3394	cupin domain protein
MSMEG_0062	ftsk/spoiiie family protein		MSMEG_1780	hypothetical protein		MSMEG_2629	ribosome-binding factor A					MSMEG_3397	acetylornithine deacetylase
MSMEG_0750	membrane protein		MSMEG_1781	hypothetical protein		MSMEG_4018	nucleotidyltransferase domain protein					MSMEG_3731	dipeptidase 2
MSMEG_0764	Na+/H+ antiporter		MSMEG_1783	hypothetical protein		MSMEG_4719	peptidase S9, prolyl oligopeptidase					MSMEG_3739	cytidylate kinase
MSMEG_1113	glycosyl transferase		MSMEG_1785	hypothetical protein		MSMEG_5072	extracytoplasmic function alternative sigma factor					MSMEG_3746	CTP synthase
MSMEG_1818	Bacterial membrane flanked domain protein		MSMEG_1788	hypothetical protein		MSMEG_5438	dimethyladenosine transferase					MSMEG_3748	thiamin pyrophosphokinase, catalytic domain protein
MSMEG_4253	glycosyl transferase, group 1 family protein		MSMEG_1789	hypothetical protein		MSMEG_5444	RNA polymerase sigma-70 factor, TIGR02957 family protein					MSMEG_3750	inorganic polyphosphate/ATP-NAD kinase (Poly(P)/ATP NADkinase)
MSMEG_5303	sodium/proline symporter		MSMEG_1790	hypothetical protein		MSMEG_6127	anti-anti-sigma factor					MSMEG_4436	transketolase
MSMEG_5641	glycosyl transferase, group 1 family protein		MSMEG_1792	hypothetical protein		MSMEG_6817	RNA polymerase sigma factor, sigma-70 family protein					MSMEG_5142	beta-glucosidase A
MSMEG_5644	membrane protein		MSMEG_2126	hypothetical protein		MSMEG_0219	RNA polymerase sigma-70 factor, family protein					MSMEG_5148	CTP pyrophosphohydrolase
MSMEG_0076	antigen MTB48		MSMEG_2127	hypothetical protein		MSMEG_0574	putative ECF sigma factor RpoE1					MSMEG_5150	putative pterin-4-alpha-carbinolamine dehydratase
MSMEG_0425	putative membrane protein DcsA		MSMEG_2129	hypothetical protein		MSMEG_1622	putative DNA repair polymerase					MSMEG_5839	protease 2
MSMEG_0788	putative conserved membrane protein		MSMEG_2133	conserved hypothetical protein		MSMEG_1621	pyrimidine-specific ribonucleoside hydrolase RihA					MSMEG_5841	phosphoribosylaminoimidazole-succinocarboxamide synthase
MSMEG_4947	glycosyl trasferase		MSMEG_2139	hypothetical protein		MSMEG_1970	sigma factor					MSMEG_5847	adenylosuccinate lyase
MSMEG_6367	glycosyl transferase, group 2 family protein		MSMEG_2143	hypothetical protein		MSMEG_2656	guanosine pentaphosphate synthetase I/polyribonucleotide nucleotidyltransferase					MSMEG_6185	NTP pyrophosphohydrolase
MSMEG_0116	taurine import ATP-binding protein TauB		MSMEG_2144	hypothetical protein		MSMEG_5082	DNA-3-methyladenine glycosylase I					MSMEG_6519	pyridoxamine 5'-phosphate oxidase family protein
MSMEG_0446	putrescine importer		MSMEG_2145	hypothetical protein		MSMEG_0579	helix-turn-helix, Fis-type					MSMEG_6520	orotate phosphoribosyltransferase
MSMEG_0814	membrane protein		MSMEG_2479	hypothetical protein		MSMEG_1636	RNA methyltransferase, TrmH family protein, group 2					MSMEG_6521	sulfate/thiosulfate import ATP-binding protein CysA 2
MSMEG_1152	citrate-proton symporter		MSMEG_2481	hypothetical protein		MSMEG_2335	hexapeptide transferase family protein					MSMEG_6526	pyridoxamine 5'-phosphate oxidase family protein
MSMEG_3252	membrane protein		MSMEG_2482	hypothetical protein		MSMEG_5136	helix-turn-helix motif					MSMEG_6536	carboxymuconolactone decarboxylase
MSMEG_3596	ATPase		MSMEG_2484	hypothetical protein		MSMEG_0609	helix-turn-helix domain protein					MSMEG_6870	creatinine amidohydrolase
MSMEG_4987	glycosyl transferase		MSMEG_2498	hypothetical protein		MSMEG_3730	helix-turn-helix, Fis-type, putative					MSMEG_0270	aminoglycoside phosphotransferase
MSMEG_5345	glycosyl hydrolases family protein 16		MSMEG_2831	hypothetical protein		MSMEG_6199	Transcription factor WhiB					MSMEG_0272	propanediol utilization protein PduA
MSMEG_6372	membrane protein		MSMEG_2832	hypothetical protein		MSMEG_3790	RNA methyltransferase, TrmH family protein					MSMEG_0627	glycosyl transferase, family protein 39
MSMEG_6386	membrane protein		MSMEG_2838	hypothetical protein		MSMEG_1055	hexapeptide transferase family protein					MSMEG_0628	amidohydrolase family protein
MSMEG_1534	probable conserved membrane protein		MSMEG_2840	hypothetical protein		MSMEG_5243	helix-turn-helix motif					MSMEG_0629	trans-aconitate 2-methyltransferase
MSMEG_0140	probable conserved mce associated membrane protein		MSMEG_2851	hypothetical protein		MSMEG_1831	Transcription factor WhiB					MSMEG_0970	phosphoglycerate mutase family protein
MSMEG_0143	probable conserved mce associated membrane protein		MSMEG_3170	hypothetical protein		MSMEG_6073	RNA methyltransferase, TrmH family protein, group 3					MSMEG_0988	1,4-dihydroxy-2-naphthoate octaprenyltransferase
MSMEG_0843	multisubunit Na+/H+ antiporter, G subunit		MSMEG_3171	hypothetical protein		MSMEG_1919	Transcription factor WhiB					MSMEG_1321	5-carboxymethyl-2-hydroxymuconate delta-isomerase
MSMEG_0845	multisubunit Na+/H+ antiporter		MSMEG_3181	hypothetical protein		MSMEG_1597	Transcription factor WhiB					MSMEG_1668	pyridoxamine 5'-phosphate oxidase family protein
MSMEG_1536	ftsk/spoiiie family protein		MSMEG_3182	hypothetical protein		MSMEG_6814	helix-turn-helix, Fis-type					MSMEG_1673	cytidine deaminase
MSMEG_4670	N-glycosylation		MSMEG_3191	hypothetical protein		MSMEG_2723	protein RecA					MSMEG_1676	adenosine deaminase
MSMEG_4682	Na+/H+ antiporter		MSMEG_3514	hypothetical protein		MSMEG_2768	OB-fold nucleic acid binding domain protein					MSMEG_1677	aspartate ammonia-lyase
MSMEG_0174	putative inner membrane protein		MSMEG_3518	hypothetical protein		MSMEG_5562	RNase H					MSMEG_2035	amine oxidase [flavin-containing] B
MSMEG_0512	BadF/BadG/BcrA/BcrD ATPase family protein		MSMEG_3526	hypothetical protein		MSMEG_2105	ATP dependent DNA ligase					MSMEG_2372	acetolactate synthase, large subunit, biosynthetic type
MSMEG_0520	porin		MSMEG_3530	hypothetical protein		MSMEG_6302	DNA ligase					MSMEG_2373	acetolactate synthase, small subunit
MSMEG_1923	membrane protein		MSMEG_3531	hypothetical protein		MSMEG_6304	DNA ligase					MSMEG_2374	ketol-acid reductoisomerase
MSMEG_2264	peptidase M52, hydrogen uptake protein		MSMEG_3865	hypothetical protein		MSMEG_2150	putative transposition helper protein					MSMEG_2382	5-carboxymethyl-2-hydroxymuconate delta-isomerase
MSMEG_3651	membrane associated protein		MSMEG_3866	hypothetical protein		MSMEG_2277	DNA ligase I, ATP-dependent					MSMEG_2387	3-isopropylmalate dehydratase, large subunit
MSMEG_3654	ATPase SecA2		MSMEG_3868	hypothetical protein		MSMEG_1958	PDZ domain family protein					MSMEG_2388	3-isopropylmalate dehydratase, small subunit
MSMEG_5044	ATPase		MSMEG_3869	hypothetical protein								MSMEG_2390	hydrolase, NUDIX family protein
MSMEG_0191	BadF/BadG/BcrA/BcrD ATPase family protein		MSMEG_4216	hypothetical protein								MSMEG_2391	polyphosphate kinase
MSMEG_1231	inner membrane protein YidH		MSMEG_4219	hypothetical protein								MSMEG_2718	iron-sulfur cluster-binding protein, Rieske family protein, putative
MSMEG_1234	taurine import ATP-binding protein TauB		MSMEG_4220	hypothetical protein								MSMEG_2721	hydrogenase accessory protein HypB
MSMEG_1944	membrane protein		MSMEG_4221	hypothetical protein								MSMEG_3076	gamma-glutamyltransferase
MSMEG_3662	mannose-binding lectin		MSMEG_4223	hypothetical protein								MSMEG_3769	argininosuccinate lyase
MSMEG_4732	glycosyl transferase, group 2 family protein, putative		MSMEG_4224	hypothetical protein								MSMEG_3770	argininosuccinate synthase
MSMEG_6466	aquaporin Z		MSMEG_4558	hypothetical protein								MSMEG_3772	ornithine carbamoyltransferase
MSMEG_0904	probable conserved membrane protein		MSMEG_4567	hypothetical protein								MSMEG_4107	phosphoglycerate mutase, putative
MSMEG_1608	glycosyl transferase		MSMEG_4569	hypothetical protein								MSMEG_4108	NAD(P) transhydrogenase, beta subunit
MSMEG_3689	sodium:solute symporter		MSMEG_4570	hypothetical protein								MSMEG_4109	NAD(P) transhydrogenase, alpha subunit
MSMEG_4740	Glycosyltransferase family protein 28		MSMEG_4575	hypothetical protein								MSMEG_4114	naphthoate synthase
MSMEG_5084	glycosyl transferase, group 2 family protein		MSMEG_4909	hypothetical protein								MSMEG_4460	acetolactate synthase
MSMEG_6856	MmgE/PrpD family protein		MSMEG_4919	hypothetical protein								MSMEG_4807	amidohydrolase family protein
MSMEG_6878	inner-membrane translocator		MSMEG_4922	hypothetical protein								MSMEG_4808	amidohydrolase family protein
MSMEG_6885	MmcI protein		MSMEG_4923	hypothetical protein								MSMEG_4809	Rieske [2Fe-2S] domain, putative
MSMEG_0979	keratin associated protein		MSMEG_5269	hypothetical protein								MSMEG_5170	pyridoxamine 5'-phosphate oxidase family protein
MSMEG_6907	MmcI protein		MSMEG_5279	hypothetical protein								MSMEG_5512	magnesium chelatase
MSMEG_0020	Periplasmic binding protein		MSMEG_5289	hypothetical protein								MSMEG_5515	bifunctional purine biosynthesis protein PurH
MSMEG_2116	PTS system, glucose-specific IIBC component		MSMEG_5629	hypothetical protein								MSMEG_5516	phosphoribosylglycinamide formyltransferase
MSMEG_5978	GlcNAc-PI de-N-acetylase family protein		MSMEG_5634	hypothetical protein								MSMEG_6203	cysteine synthase/cystathionine beta-synthase family protein
MSMEG_0438	Periplasmic binding protein		MSMEG_5635	hypothetical protein								MSMEG_6545	phosphoglycerate mutase family protein
MSMEG_2904	MmcI protein		MSMEG_5965	hypothetical protein								MSMEG_6547	amidohydrolase 2
MSMEG_2319	Periplasmic binding protein		MSMEG_5969	hypothetical protein								MSMEG_6548	Rieske iron-sulfur protein
			MSMEG_5971	hypothetical protein								MSMEG_6887	amidohydrolase family protein
			MSMEG_5972	hypothetical protein								MSMEG_6904	myo-inositol-1-phosphate synthase
			MSMEG_5973	hypothetical protein								MSMEG_0293	Rieske [2Fe-2S] domain protein
			MSMEG_5974	hypothetical protein								MSMEG_0297	amidohydrolase
			MSMEG_6305	hypothetical protein								MSMEG_0299	Rieske [2Fe-2S] domain protein
			MSMEG_6308	hypothetical protein								MSMEG_0300	amidohydrolase family protein
			MSMEG_6323	hypothetical protein								MSMEG_0311	glycosyltransferase
			MSMEG_6325	hypothetical protein								MSMEG_0645	putative beta-1,3-glucanase
			MSMEG_6649	hypothetical protein								MSMEG_0657	Rieske 2Fe-2S domain protein
			MSMEG_6650	hypothetical protein								MSMEG_0990	methylthioadenosine phosphorylase
			MSMEG_6651	hypothetical protein								MSMEG_1006	aminoglycoside phosphotransferase
			MSMEG_6652	hypothetical protein								MSMEG_1361	alpha-mannosidase
			MSMEG_6655	hypothetical protein								MSMEG_1694	uracil phosphoribosyltransferase
			MSMEG_6656	hypothetical protein								MSMEG_1701	purine nucleotide phosphorylase
			MSMEG_6659	hypothetical protein								MSMEG_1702	amidohydrolase
			MSMEG_6666	hypothetical protein								MSMEG_1703	amidohydrolase
			MSMEG_6667	hypothetical protein								MSMEG_2042	phosphotransferase enzyme family protein
			MSMEG_0052	hypothetical protein								MSMEG_2394	putative cystathionine gamma-synthase
			MSMEG_0053	hypothetical protein								MSMEG_2395	D-alanine--D-alanine ligase
			MSMEG_0055	hypothetical protein								MSMEG_2398	thiamine-monophosphate kinase
			MSMEG_0056	hypothetical protein								MSMEG_2738	biotin sulfoxide reductase
			MSMEG_0057	hypothetical protein								MSMEG_2744	thymidylate synthase
			MSMEG_0058	hypothetical protein								MSMEG_2748	soluble pyridine nucleotide transhydrogenase
			MSMEG_0060	hypothetical protein								MSMEG_3085	phosphoglycerate kinase
			MSMEG_0065	hypothetical protein								MSMEG_3086	triosephosphate isomerase
			MSMEG_0067	hypothetical protein								MSMEG_3099	6-phosphogluconolactonase
			MSMEG_0070	hypothetical protein								MSMEG_3103	transketolase
			MSMEG_0071	hypothetical protein								MSMEG_3440	L-serine ammonia-lyase
			MSMEG_0407	hypothetical protein								MSMEG_3776	N-acetyl-gamma-glutamyl-phosphate reductase
			MSMEG_0412	hypothetical protein								MSMEG_3780	adenylate and Guanylate cyclase catalytic domain protein
			MSMEG_0413	hypothetical protein								MSMEG_3785	PfkB-family protein carbohydrate kinase
			MSMEG_0416	hypothetical protein								MSMEG_3786	D-amino acid deaminase
			MSMEG_0420	hypothetical protein								MSMEG_4136	dTDP-glucose 4,6-dehydratase
			MSMEG_0421	hypothetical protein								MSMEG_4483	deoxyguanosinetriphosphate triphosphohydrolase
			MSMEG_0751	hypothetical protein								MSMEG_4827	aminoglycoside phosphotransferase
			MSMEG_0753	hypothetical protein								MSMEG_4837	amidohydrolase 2
			MSMEG_0754	hypothetical protein								MSMEG_4839	carboxymuconolactone decarboxylase
			MSMEG_0757	hypothetical protein								MSMEG_4840	Rieske [2Fe-2S] domain protein
			MSMEG_0758	hypothetical protein								MSMEG_5191	siderophore binding protein
			MSMEG_0761	hypothetical protein								MSMEG_5533	4Fe-4S ferredoxin, iron-sulfur binding
			MSMEG_0767	hypothetical protein								MSMEG_5541	glucose-6-phosphate isomerase
			MSMEG_0768	hypothetical protein								MSMEG_6235	thiopurine S-methyltransferase (tpmt) superfamily protein
			MSMEG_0770	hypothetical protein								MSMEG_6576	pyridoxamine 5'-phosphate oxidase family protein
			MSMEG_0771	hypothetical oxidoreductase YqjQ								MSMEG_6933	thioredoxin-disulfide reductase
			MSMEG_1101	hypothetical protein								MSMEG_6934	thioredoxin
			MSMEG_1104	hypothetical protein								MSMEG_0313	phosphogluconate dehydratase
			MSMEG_1111	hypothetical protein								MSMEG_0678	deoxycytidine triphosphate deaminase
			MSMEG_1121	hypothetical protein								MSMEG_0681	P450 heme-thiolate protein
			MSMEG_1122	hypothetical protein								MSMEG_1363	glucokinase
			MSMEG_1454	hypothetical protein								MSMEG_1376	putative xylulose kinase
			MSMEG_1456	hypothetical protein								MSMEG_1378	1-phosphofructokinase
			MSMEG_1457	hypothetical protein								MSMEG_1708	ribose operon repressor, putative
			MSMEG_1800	hypothetical protein								MSMEG_2069	phosphotransferase enzyme family protein
			MSMEG_1801	hypothetical protein								MSMEG_2427	protein-P-II uridylyltransferase
			MSMEG_1806	hypothetical protein								MSMEG_2431	amidohydrolase 3
			MSMEG_1805	hypothetical protein								MSMEG_2760	polyphosphate glucokinase
			MSMEG_1810	hypothetical protein								MSMEG_2762	inositol-1-monophosphatase
			MSMEG_1812	hypothetical protein								MSMEG_2765	deoxyuridine 5'-triphosphate nucleotidohydrolase
			MSMEG_1814	hypothetical protein								MSMEG_2774	diguanylate cyclase (ggdef) domain protein
			MSMEG_1815	hypothetical protein								MSMEG_3113	carbohydrate kinase, fggy
			MSMEG_2149	hypothetical protein								MSMEG_3116	inositol-1-monophosphatase
			MSMEG_2154	hypothetical protein								MSMEG_3122	FeS assembly protein SufB
			MSMEG_2156	hypothetical protein								MSMEG_3123	FeS assembly protein SufD
			MSMEG_2157	hypothetical protein								MSMEG_3124	FeS assembly ATPase SufC
			MSMEG_2159	hypothetical protein								MSMEG_3125	cysteine desulfurase
			MSMEG_2158	hypothetical protein								MSMEG_3126	SUF system FeS assembly protein, NifU family protein
			MSMEG_2160	hypothetical protein								MSMEG_3450	haloacid dehalogenase, type II
			MSMEG_2168	hypothetical protein								MSMEG_3456	hydroxylaminobenzene mutase
			MSMEG_2500	hypothetical protein								MSMEG_4148	lipase
			MSMEG_2503	hypothetical protein								MSMEG_4842	amidohydrolase
			MSMEG_2508	hypothetical protein								MSMEG_4855	amidohydrolase family protein
			MSMEG_2513	hypothetical protein								MSMEG_4861	cyclase
			MSMEG_2853	hypothetical protein								MSMEG_5918	P450 heme-thiolate protein
			MSMEG_2854	hypothetical protein								MSMEG_6257	asparate kinase, monofunctional class
			MSMEG_2861	hypothetical protein								MSMEG_6588	fumarylacetoacetate
			MSMEG_2862	hypothetical protein								MSMEG_6939	Soj family protein
			MSMEG_2863	hypothetical protein								MSMEG_6941	R3H domain-containing protein
			MSMEG_2864	hypothetical protein								MSMEG_0690	iron-sulfur cluster-binding protein
			MSMEG_2865	hypothetical protein								MSMEG_1038	GTP cyclohydrolase II
			MSMEG_2871	hypothetical protein								MSMEG_1039	Periplasmic binding protein
			MSMEG_3192	conserved hypothetical protein								MSMEG_1041	phosphoserine phosphatase
			MSMEG_3195	hypothetical protein								MSMEG_1057	isopentenyl-diphosphate delta-isomerase, type 2
			MSMEG_3196	hypothetical protein								MSMEG_1396	LprB protein
			MSMEG_3202	hypothetical protein								MSMEG_1753	MTA/SAH nucleosidase
			MSMEG_3204	hypothetical protein								MSMEG_2083	inositol monophosphatase
			MSMEG_3537	hypothetical protein								MSMEG_2092	D-aminopeptidase
			MSMEG_3539	hypothetical protein								MSMEG_2098	fumarylacetoacetate hydrolase family protein
			MSMEG_3540	hypothetical protein								MSMEG_2439	LppW protein
			MSMEG_3542	hypothetical protein								MSMEG_2450	adenosylmethionine--8-amino-7-oxononanoate transaminase
			MSMEG_3544	hypothetical protein								MSMEG_2780	uroporphyrinogen decarboxylase
			MSMEG_3545	hypothetical protein								MSMEG_2781	protoporphyrinogen oxidase
			MSMEG_3546	hypothetical protein								MSMEG_2784	methionine-R-sulfoxide reductase
			MSMEG_3552	hypothetical protein								MSMEG_2791	pyridoxamine 5'-phosphate oxidase family protein
			MSMEG_3884	hypothetical protein								MSMEG_3138	thioredoxin
			MSMEG_3888	hypothetical protein								MSMEG_3143	aconitate hydratase 1
			MSMEG_3892	hypothetical protein								MSMEG_3471	GTP cyclohydrolase
			MSMEG_3893	hypothetical protein								MSMEG_3473	uracil phosphoribosyltransferase
			MSMEG_3896	hypothetical protein								MSMEG_3480	streptomycin 6-kinase (Streptidine kinase) (Streptomycin6-phosphotransferase) (APH(6))
			MSMEG_3905	hypothetical protein								MSMEG_3487	metal-dependent phosphohydrolase
			MSMEG_4234	hypothetical protein								MSMEG_4180	ATP phosphoribosyltransferase
			MSMEG_4238	hypothetical protein								MSMEG_4181	phosphoribosyl-ATP pyrophosphohydrolase
			MSMEG_4245	hypothetical protein								MSMEG_4520	sulfate/thiosulfate import ATP-binding protein CysA
			MSMEG_4249	hypothetical protein								MSMEG_4524	anthranilate synthase component I
			MSMEG_4252	hypothetical protein								MSMEG_4525	putative oxygen-independent coproporphyrinogen III oxidase
			MSMEG_4578	hypothetical protein								MSMEG_4527	ferredoxin sulfite reductase
			MSMEG_4580	hypothetical protein								MSMEG_4528	phosphoadenosine phosphosulfate reductase
			MSMEG_4582	hypothetical protein								MSMEG_4870	FAD binding domain, putative
			MSMEG_4591	hypothetical protein								MSMEG_4878	2Fe-2S iron-sulfur cluster binding domain protein
			MSMEG_4594	hypothetical protein								MSMEG_5239	fructose-1,6-bisphosphatase, class II
			MSMEG_4596	hypothetical protein								MSMEG_5240	fumarate hydratase class II
			MSMEG_4933	hypothetical protein								MSMEG_5577	fructokinase
			MSMEG_4943	hypothetical protein								MSMEG_5925	Rieske [2Fe-2S] domain protein
			MSMEG_4944	hypothetical protein								MSMEG_6271	2-isopropylmalate synthase
			MSMEG_5290	hypothetical protein								MSMEG_6277	cobyric acid synthase
			MSMEG_5292	hypothetical protein								MSMEG_0011	FAD-binding 9, siderophore-interacting
			MSMEG_5293	hypothetical protein								MSMEG_0021	aspartate 1-decarboxylase
			MSMEG_5294	hypothetical protein								MSMEG_0362	amidohydrolase 2
			MSMEG_5296	hypothetical protein								MSMEG_0375	phospholipase D family protein
			MSMEG_5299	hypothetical protein								MSMEG_1061	phosphohydrolase
			MSMEG_5298	hypothetical protein								MSMEG_1075	naphthoate synthase
			MSMEG_5308	hypothetical protein								MSMEG_1409	arginine deiminase
			MSMEG_5309	hypothetical protein								MSMEG_1413	ornithine--oxo-acid transaminase
			MSMEG_5311	hypothetical protein								MSMEG_2114	glucose-6-phosphate isomerase, putative
			MSMEG_5643	hypothetical protein								MSMEG_2465	adenine deaminase
			MSMEG_5645	hypothetical protein								MSMEG_2467	transketolase, central region
			MSMEG_5646	hypothetical protein								MSMEG_2800	NADPH-dependent fmn reductase
			MSMEG_5648	hypothetical protein								MSMEG_3152	ferrochelatase
			MSMEG_5988	hypothetical protein								MSMEG_3846	phosphotransferase enzyme family protein
			MSMEG_5989	hypothetical protein								MSMEG_3861	amidohydrolase 3
			MSMEG_5992	hypothetical protein								MSMEG_3862	FxsA cytoplasmic membrane protein
			MSMEG_5997	hypothetical protein								MSMEG_4190	inositol monophosphatase family protein
			MSMEG_5998	hypothetical protein								MSMEG_4193	phosphoglycerate mutase family protein
			MSMEG_6328	hypothetical protein								MSMEG_4198	dihydroorotate oxidase
			MSMEG_6329	hypothetical protein								MSMEG_4203	peptidase S8 and S53, subtilisin, kexin, sedolisin
			MSMEG_6335	hypothetical protein								MSMEG_4893	Putative neutral zinc metallopeptidase
			MSMEG_6336	hypothetical protein								MSMEG_4899	non-canonical purine NTP pyrophosphatase, RdgB/HAM1 family protein
			MSMEG_6343	hypothetical protein								MSMEG_5249	serine hydroxymethyltransferase
			MSMEG_6345	hypothetical protein								MSMEG_5252	pantothenate kinase
			MSMEG_6346	hypothetical protein								MSMEG_5258	steroid delta-isomerase
			MSMEG_6675	hypothetical protein								MSMEG_5265	putative cystathionine gamma-synthase
			MSMEG_6678	hypothetical protein								MSMEG_6283	FAD binding domain protein
			MSMEG_6681	hypothetical protein								MSMEG_6286	aspartate transaminase
			MSMEG_0075	hypothetical protein								MSMEG_6629	malonate decarboxylase, epsilon subunit
			MSMEG_0077	hypothetical protein								MSMEG_6632	beta subunit of malonate decarboxylase
			MSMEG_0078	hypothetical protein								MSMEG_6635	alpha subunit of malonate decarboxylase
			MSMEG_0079	hypothetical protein								MSMEG_6646	methylisocitrate lyase
			MSMEG_0080	hypothetical protein								MSMEG_0029	anthranilate synthase component 2
			MSMEG_0081	hypothetical protein								MSMEG_0039	small membrane hydrophobic protein
			MSMEG_0082	hypothetical protein								MSMEG_0048	pyridoxamine 5'-phosphate oxidase family protein
			MSMEG_0090	hypothetical protein								MSMEG_0384	glucose-1-phosphate thymidylyltransferase
			MSMEG_0094	hypothetical protein								MSMEG_0391	Rmt3 protein
			MSMEG_0423	hypothetical protein								MSMEG_0393	Fmt protein
			MSMEG_0437	hypothetical protein								MSMEG_0730	oleandomycin glycosyltransferase
			MSMEG_0439	hypothetical protein								MSMEG_0733	dihydrodipicolinate reductase, N-terminus domain protein
			MSMEG_0440	hypothetical protein								MSMEG_0734	Rieske [2Fe-2S] domain protein
			MSMEG_0441	conserved hypothetical protein								MSMEG_0739	spou rRNA methylase family protein
			MSMEG_0776	hypothetical protein								MSMEG_1446	NTP pyrophosphohydrolase
			MSMEG_0785	hypothetical protein								MSMEG_2136	phosphoglucomutase, alpha-D-glucose phosphate-specific
			MSMEG_1126	hypothetical protein								MSMEG_2478	fumarylacetoacetate hydrolase family protein
			MSMEG_1128	hypothetical protein								MSMEG_2491	acetylornithine deacetylase
			MSMEG_1130	hypothetical protein								MSMEG_3179	pyridoxamine 5'-phosphate oxidase family protein
			MSMEG_1135	hypothetical protein								MSMEG_3186	glycogen debranching enzyme GlgX
			MSMEG_1136	hypothetical protein								MSMEG_3188	adenosylmethionine-8-amino-7-oxononanoate transaminase
			MSMEG_1475	hypothetical protein								MSMEG_3189	8-amino-7-oxononanoate synthase
			MSMEG_1487	hypothetical protein								MSMEG_3190	dethiobiotin synthase
			MSMEG_1489	hypothetical protein								MSMEG_3863	pyridoxamine 5'-phosphate oxidase family protein
			MSMEG_1823	hypothetical protein								MSMEG_3864	cobaltochelatase, CobN subunit
			MSMEG_1832	hypothetical protein								MSMEG_3872	precorrin-8X methylmutase
			MSMEG_1833	hypothetical protein								MSMEG_3873	cobalamin biosynthesis protein cobIJ
			MSMEG_2176	hypothetical protein								MSMEG_3876	phosphotransferase enzyme family protein, putative
			MSMEG_2183	hypothetical protein								MSMEG_3875	precorrin-6x reductase
			MSMEG_2185	hypothetical protein								MSMEG_3877	precorrin-4 C11-methyltransferase
			MSMEG_2186	hypothetical protein								MSMEG_3881	proline dipeptidase
			MSMEG_2527	hypothetical protein								MSMEG_4215	phosphoribosyltransferase
			MSMEG_2533	hypothetical protein								MSMEG_4911	putative nicotinate phosphoribosyltransferase
			MSMEG_2874	hypothetical protein								MSMEG_4915	alpha-glucan phosphorylase family protein
			MSMEG_2877	hypothetical protein								MSMEG_4918	1,4-alpha-glucan branching enzyme
			MSMEG_2887	hypothetical protein								MSMEG_4924	adenylate cyclase, family protein 3
			MSMEG_3213	hypothetical protein								MSMEG_5270	cystathionine beta-synthase
			MSMEG_3214	hypothetical protein								MSMEG_5274	phosphoribosylglycinamide formyltransferase 2
			MSMEG_3218	trp region conserved hypothetical membrane protein								MSMEG_5285	phospholipase, patatin family protein
			MSMEG_3224	hypothetical protein								MSMEG_5286	dihydrodipicolinate reductase, N-terminus domain protein
			MSMEG_3229	hypothetical protein								MSMEG_5627	Rieske [2Fe-2S] domain protein
			MSMEG_3560	hypothetical protein								MSMEG_5640	amylo-alpha-1,6-glucosidase
			MSMEG_3565	hypothetical protein								MSMEG_5983	glucose-1-phosphate thymidylyltransferase
			MSMEG_3568	hypothetical protein								MSMEG_6314	haloalkane dehalogenase 1
			MSMEG_3569	hypothetical protein								MSMEG_6318	putative diol dehydratase reactivation protein
			MSMEG_3570	hypothetical protein								MSMEG_6320	diol dehydrase gamma subunit
			MSMEG_3908	hypothetical protein								MSMEG_6657	alpha subunit of malonate decarboxylase
			MSMEG_3910	hypothetical protein								MSMEG_6664	methylenetetrahydrofolate reductase family protein, putative
			MSMEG_3909	hypothetical protein								MSMEG_0755	cobalt-zinc-cadmium resistance protein
			MSMEG_3916	hypothetical protein								MSMEG_0759	adenylosuccinate synthetase
			MSMEG_3917	hypothetical protein								MSMEG_0765	zinc finger, UBP-type
			MSMEG_3918	hypothetical protein								MSMEG_0766	phosphoribosylglycinamide formyltransferase 2
			MSMEG_3919	hypothetical protein								MSMEG_0769	O-succinylhomoserine sulfhydrylase
			MSMEG_3920	hypothetical protein								MSMEG_1109	2-oxoglutarate decarboxylase
			MSMEG_3922	hypothetical protein								MSMEG_1112	aconitate hydratase, putative
			MSMEG_3921	hypothetical protein								MSMEG_1116	gamma-glutamylisopropylamide synthetase
			MSMEG_3923	hypothetical protein								MSMEG_1451	arylsulfatase
			MSMEG_4255	hypothetical protein								MSMEG_1452	sulfatase-modifying factor 1
			MSMEG_4257	hypothetical protein								MSMEG_1459	Rieske [2Fe-2S] domain protein
			MSMEG_4264	hypothetical protein								MSMEG_1462	ferredoxin
			MSMEG_4266	hypothetical protein								MSMEG_1463	gamma-glutamyltranspeptidase
			MSMEG_4271	hypothetical protein								MSMEG_1809	putative thiosulfate sulfurtransferase
			MSMEG_4599	hypothetical protein								MSMEG_2165	transketolase, N- subunit
			MSMEG_4600	hypothetical protein								MSMEG_2504	3-isopropylmalate dehydratase small subunit
			MSMEG_4602	hypothetical protein								MSMEG_2505	3-isopropylmalate dehydratase large subunit
			MSMEG_4604	hypothetical protein								MSMEG_2509	Mg-chelatase subunits D/I family protein, ComM subfamily protein
			MSMEG_4606	hypothetical protein								MSMEG_2511	siderophore utilization protein
			MSMEG_4607	hypothetical protein								MSMEG_3197	lipase
			MSMEG_4608	hypothetical protein								MSMEG_3199	quinolinate synthetase complex, A subunit
			MSMEG_4613	hypothetical protein								MSMEG_3200	L-aspartate oxidase
			MSMEG_4961	hypothetical protein								MSMEG_3201	nicotinate-nucleotide pyrophosphorylase
			MSMEG_4965	hypothetical protein								MSMEG_3207	imidazoleglycerol-phosphate dehydratase
			MSMEG_4967	hypothetical protein								MSMEG_3210	inositol monophosphate phosphatase
			MSMEG_5313	hypothetical protein								MSMEG_3211	imidazoleglycerol phosphate synthase, cyclase subunit
			MSMEG_5314	hypothetical protein								MSMEG_3890	proteasome component
			MSMEG_5317	hypothetical protein								MSMEG_3894	proteasome alpha subunit
			MSMEG_5320	hypothetical protein								MSMEG_3895	proteasome beta subunit
			MSMEG_5321	hypothetical protein								MSMEG_3897	proteasome component
			MSMEG_5322	hypothetical protein								MSMEG_3902	ATPase, AAA family protein
			MSMEG_5323	hypothetical protein								MSMEG_3904	LppK protein
			MSMEG_5324	hypothetical protein								MSMEG_4239	LppM protein
			MSMEG_5326	hypothetical protein								MSMEG_4251	cyclase/dehydrase
			MSMEG_5325	hypothetical protein								MSMEG_4579	phosphoglycerate mutase family protein
			MSMEG_5327	hypothetical protein								MSMEG_4581	nicotinate (nicotinamide) nucleotide adenylyltransferase
			MSMEG_5328	hypothetical protein								MSMEG_4584	gamma-glutamyl phosphate reductase
			MSMEG_5329	hypothetical protein								MSMEG_4585	ribokinase
			MSMEG_5333	hypothetical protein								MSMEG_4589	rhodanese domain protein/cystathionine beta-lyase
			MSMEG_5665	hypothetical protein								MSMEG_4934	ATP:cob(I)alamin adenosyltransferase
			MSMEG_5666	hypothetical protein								MSMEG_4939	ATP synthase delta chain
			MSMEG_5677	hypothetical protein								MSMEG_5984	undecaprenyl-phosphate galactosephosphotransferase
			MSMEG_5682	hypothetical protein								MSMEG_5995	P450 heme-thiolate protein
			MSMEG_6005	hypothetical protein								MSMEG_6327	cytidine and deoxycytidylate deaminase family protein
			MSMEG_6006	hypothetical protein								MSMEG_6338	phosphoglycerate mutase family protein, putative
			MSMEG_6010	hypothetical protein								MSMEG_6671	sulfate/thiosulfate import ATP-binding protein CysA
			MSMEG_6025	hypothetical protein								MSMEG_6685	4-aminobutyrate transaminase
			MSMEG_6347	hypothetical protein								MSMEG_0086	1-phosphofructokinase
			MSMEG_6348	hypothetical protein								MSMEG_0427	nitrite reductase [NAD(P)H], large subunit
			MSMEG_6352	hypothetical protein								MSMEG_0428	nitrite reductase [NAD(P)H] small subunit
			MSMEG_6355	hypothetical protein								MSMEG_0780	phosphotransferase enzyme family protein
			MSMEG_6357	hypothetical protein								MSMEG_0784	acetate kinase
			MSMEG_6365	hypothetical protein								MSMEG_0789	thiamine-phosphate pyrophosphorylase
			MSMEG_6694	hypothetical protein								MSMEG_0792	thiamine biosynthesis protein ThiS
			MSMEG_6696	hypothetical protein								MSMEG_1123	cobalamin synthesis protein
			MSMEG_6699	hypothetical protein								MSMEG_1124	putative ferredoxin FdxA
			MSMEG_6707	hypothetical protein								MSMEG_1132	FAD binding domain, putative
			MSMEG_6706	hypothetical protein								MSMEG_1484	adenylate kinase
			MSMEG_0099	hypothetical protein								MSMEG_1488	acetolactate synthase
			MSMEG_0101	hypothetical protein								MSMEG_1819	phosphoribosylaminoimidazole carboxylase, ATPase subunit
			MSMEG_0112	hypothetical protein								MSMEG_1820	phosphoribosylaminoimidazole carboxylase, catalytic subunit
			MSMEG_0447	hypothetical protein								MSMEG_1825	dTDP-4-dehydrorhamnose reductase
			MSMEG_0450	hypothetical protein								MSMEG_1829	F420-0:gamma-glutamyl ligase
			MSMEG_0794	hypothetical protein								MSMEG_1836	mannose-6-phosphate isomerase, class I
			MSMEG_0798	hypothetical protein								MSMEG_1840	rubredoxin
			MSMEG_0799	hypothetical protein								MSMEG_2187	urea amidolyase
			MSMEG_0800	hypothetical protein								MSMEG_2528	glycerate kinase
			MSMEG_0803	hypothetical protein								MSMEG_2539	thiopurine S-methyltransferase (tpmt) superfamily protein
			MSMEG_0804	hypothetical protein								MSMEG_2873	3-ketosteroid-delta4
			MSMEG_0805	hypothetical protein								MSMEG_2888	lipase
			MSMEG_0813	hypothetical protein								MSMEG_3217	anthranilate synthase component I
			MSMEG_1149	hypothetical protein								MSMEG_3219	indole-3-glycerol phosphate synthase
			MSMEG_1150	hypothetical protein								MSMEG_3220	tryptophan synthase, beta subunit
			MSMEG_1163	hypothetical protein								MSMEG_3221	tryptophan synthase, alpha subunit
			MSMEG_1513	hypothetical protein								MSMEG_3575	cytidine/deoxycytidylate deaminase, zinc-binding region
			MSMEG_1844	hypothetical protein								MSMEG_3924	peptide synthetase ScpsB, putative
			MSMEG_1856	hypothetical protein								MSMEG_3925	AttM/AiiB family protein
			MSMEG_1859	hypothetical protein								MSMEG_3927	peptidase M52, hydrogen uptake protein
			MSMEG_1860	hypothetical protein								MSMEG_4258	anthranilate phosphoribosyltransferase
			MSMEG_1861	hypothetical protein								MSMEG_4955	homoserine kinase
			MSMEG_2192	hypothetical protein								MSMEG_5675	pyridoxamine 5'-phosphate oxidase
			MSMEG_2197	hypothetical protein								MSMEG_5681	probable ferredoxin/ferredoxin--NADP reductase
			MSMEG_2199	hypothetical protein								MSMEG_6363	cysteine desulfurase family protein
			MSMEG_2551	hypothetical protein								MSMEG_6712	maleylacetate reductase
			MSMEG_2555	hypothetical protein								MSMEG_0109	NAD(P) transhydrogenase, beta subunit
			MSMEG_2559	hypothetical protein								MSMEG_0110	NAD(P) transhydrogenase, alpha subunit
			MSMEG_2560	hypothetical protein								MSMEG_0115	haloacid dehalogenase, type II
			MSMEG_2562	hypothetical protein								MSMEG_0444	agmatine deiminase
			MSMEG_2896	hypothetical protein								MSMEG_0445	amidohydrolase family protein
			MSMEG_2897	hypothetical protein								MSMEG_0453	shikimate kinase
			MSMEG_2901	hypothetical protein								MSMEG_0464	phosphomethylpyrimidine kinase
			MSMEG_2906	hypothetical protein								MSMEG_0807	leupeptin-inactivating enzyme 1
			MSMEG_2907	hypothetical oxidoreductase YeiQ								MSMEG_1156	dihydrodipicolinate synthetase
			MSMEG_3241	hypothetical protein								MSMEG_1495	HAD-superfamily protein hydrolase subfamily protein IA, variant 3, putative
			MSMEG_3244	hypothetical protein								MSMEG_1507	D-aminopeptidase
			MSMEG_3253	hypothetical protein								MSMEG_1512	dTDP-glucose 4,6-dehydratase
			MSMEG_3588	hypothetical protein								MSMEG_1841	rubredoxin
			MSMEG_3589	hypothetical protein								MSMEG_1847	4Fe-4S ferredoxin, iron-sulfur binding protein
			MSMEG_3590	hypothetical protein								MSMEG_1852	selenide, water dikinase
			MSMEG_3591	hypothetical protein								MSMEG_1854	valosin containing protein-1
			MSMEG_3592	hypothetical protein								MSMEG_2200	formyltetrahydrofolate deformylase
			MSMEG_3593	hypothetical protein								MSMEG_2554	phosphotransferase enzyme family protein
			MSMEG_3595	hypothetical protein								MSMEG_2556	beta-glucosidase
			MSMEG_3597	hypothetical protein								MSMEG_2561	gluconolactonase
			MSMEG_3933	hypothetical protein								MSMEG_2900	2-hydroxy-6-oxo-6-phenylhexa-2,4-dienoate hydrolase
			MSMEG_3935	hypothetical protein								MSMEG_3578	putative cyclase
			MSMEG_3937	hypothetical protein								MSMEG_3928	[NiFe] hydrogenase, alpha subunit, putative
			MSMEG_3938	hypothetical protein								MSMEG_3929	[NiFe] hydrogenase, delta subunit, putative
			MSMEG_3942	hypothetical protein								MSMEG_3930	[NiFe] hydrogenase, gamma subunit, putative
			MSMEG_3943	hypothetical protein								MSMEG_3931	[NiFe] hydrogenase, beta subunit, putative
			MSMEG_4282	hypothetical protein								MSMEG_3932	14 kDa antigen
			MSMEG_4284	hypothetical protein								MSMEG_3941	GAF family protein
			MSMEG_4628	hypothetical protein								MSMEG_3947	6-phosphofructokinase isozyme 2
			MSMEG_4631	hypothetical protein								MSMEG_4275	nicotinate-nucleotide--dimethylbenzimidazole phosphoribosyltransferase
			MSMEG_4634	hypothetical protein								MSMEG_4277	cobalamin 5'-phosphate synthase
			MSMEG_4636	hypothetical protein								MSMEG_4278	glycine cleavage system T protein
			MSMEG_4637	hypothetical protein								MSMEG_4279	adenylate and Guanylate cyclase catalytic domain protein
			MSMEG_4639	hypothetical protein								MSMEG_4289	amidohydrolase
			MSMEG_4642	hypothetical protein								MSMEG_4644	molybdopterin-guanine dinucleotide biosynthesis protein A
			MSMEG_4970	hypothetical protein								MSMEG_4981	phosphotransferase enzyme family protein, putative
			MSMEG_4982	hypothetical protein								MSMEG_4985	carbonic anhydrase
			MSMEG_4984	conserved hypothetical protein								MSMEG_4986	glycosyl transferase, family protein 39
			MSMEG_5334	hypothetical protein								MSMEG_5698	molybdenum cofactor biosynthesis protein A
			MSMEG_5342	hypothetical protein								MSMEG_5701	molybdopterin converting factor, subunit 2
			MSMEG_5343	hypothetical protein								MSMEG_5702	molybdenum cofactor synthesis domain protein
			MSMEG_5344	hypothetical protein								MSMEG_5703	molybdenum cofactor biosynthesis protein C
			MSMEG_5349	conserved hypothetical protein								MSMEG_0126	mandelate racemase/muconate lactonizing enzyme
			MSMEG_5351	hypothetical protein								MSMEG_0129	cyclase/dehydrase family protein
			MSMEG_5352	hypothetical protein								MSMEG_0482	dihydroxy-acid dehydratase
			MSMEG_5355	hypothetical protein								MSMEG_0819	N-carbamoyl-L-amino acid amidohydrolase
			MSMEG_5686	hypothetical protein								MSMEG_0825	phosphomethylpyrimidine kinase
			MSMEG_5689	hypothetical protein								MSMEG_0826	thiamine biosynthesis protein ThiC
			MSMEG_5690	hypothetical protein								MSMEG_0835	copper/zinc superoxide dismutase
			MSMEG_5691	hypothetical protein								MSMEG_1183	histidine ammonia-lyase
			MSMEG_5692	hypothetical protein								MSMEG_1516	thioredoxin reductase
			MSMEG_5694	hypothetical protein								MSMEG_1873	thymidylate kinase
			MSMEG_5704	hypothetical protein								MSMEG_1885	2Fe-2S iron-sulfur cluster binding domain protein
			MSMEG_6029	hypothetical protein								MSMEG_2230	amidohydrolase family protein
			MSMEG_6033	hypothetical protein								MSMEG_2232	amidohydrolase family protein
			MSMEG_6034	hypothetical protein								MSMEG_2576	deoxyribodipyrimidine photo-lyase
			MSMEG_6040	hypothetical protein								MSMEG_2578	1-deoxy-D-xylulose 5-phosphate reductoisomerase
			MSMEG_6373	hypothetical protein								MSMEG_2579	zinc metalloprotease
			MSMEG_6377	hypothetical protein								MSMEG_3263	xylulose kinase
			MSMEG_6380	hypothetical protein								MSMEG_3262	L-xylulose reductase
			MSMEG_6381	hypothetical protein								MSMEG_3272	ribose 5-phosphate isomerase
			MSMEG_6385	hypothetical oxidoreductase in MprA 5'region								MSMEG_3611	D-xylulose 5-phosphate/D-fructose 6-phosphate phosphoketolase
			MSMEG_6714	hypothetical protein								MSMEG_3956	alkylhydroperoxidase AhpD
			MSMEG_6721	hypothetical protein								MSMEG_3967	TonB-dependent receptor
			MSMEG_6722	hypothetical protein								MSMEG_4298	3-methyl-2-oxobutanoate hydroxymethyltransferase
			MSMEG_6723	hypothetical protein								MSMEG_4302	adenylate cyclase, putative
			MSMEG_6728	hypothetical protein								MSMEG_4305	phosphoglycerate mutase
			MSMEG_0118	hypothetical protein								MSMEG_4310	cobalamin biosynthesis protein CobD
			MSMEG_0119	hypothetical protein								MSMEG_4647	carbohydrate kinase, PfkB, putative
			MSMEG_0123	hypothetical protein								MSMEG_4661	sugar kinase, ribokinase family protein
			MSMEG_0132	hypothetical protein								MSMEG_4994	flagella membrane glycoprotein 1B, putative
			MSMEG_0466	hypothetical protein								MSMEG_5364	amidohydrolase 2
			MSMEG_0477	hypothetical protein								MSMEG_5717	pyridoxamine 5'-phosphate oxidase family protein
			MSMEG_0479	hypothetical protein								MSMEG_6048	cobalamin synthesis protein/P47K
			MSMEG_0820	hypothetical protein								MSMEG_6053	cob(II)yrinic acid a,c-diamide reductase
			MSMEG_0823	hypothetical protein								MSMEG_6398	antigen 85-A
			MSMEG_0824	hypothetical protein								MSMEG_6410	Rieske 2Fe-2S family protein
			MSMEG_0833	hypothetical protein								MSMEG_6740	1-aminocyclopropane-1-carboxylate deaminase
			MSMEG_0837	hypothetical protein								MSMEG_6743	lactoylglutathione lyase
			MSMEG_1165	hypothetical protein								MSMEG_0150	NAD(P) transhydrogenase beta subunit
			MSMEG_1170	hypothetical protein								MSMEG_0501	glucosamine-6-phosphate deaminase 1
			MSMEG_1176	hypothetical protein								MSMEG_0502	glucosidase
			MSMEG_1514	hypothetical protein								MSMEG_0504	carbohydrate kinase
			MSMEG_1518	hypothetical protein								MSMEG_0508	glycerol-phosphate porter
			MSMEG_1531	hypothetical protein								MSMEG_0839	ATP-dependent protease La (LON) domain subfamily protein
			MSMEG_1868	hypothetical protein								MSMEG_1207	glycosyltransferase, group I
			MSMEG_1869	hypothetical protein								MSMEG_1548	propanediol utilization: dehydratase, medium subunit
			MSMEG_1870	hypothetical protein								MSMEG_1553	ethanolamine ammonia-lyase, large subunit
			MSMEG_1871	hypothetical protein								MSMEG_1554	ethanolamine ammonia-lyase, light chain
			MSMEG_1872	hypothetical protein								MSMEG_1890	3-phosphoshikimate 1-carboxyvinyltransferase
			MSMEG_1877	hypothetical protein								MSMEG_2235	amidohydrolase family protein
			MSMEG_1879	hypothetical protein								MSMEG_2244	Rieske [2Fe-2S] domain protein
			MSMEG_1880	hypothetical alanine arginine proline rich protein								MSMEG_2588	cobyric acid synthase CobQ
			MSMEG_1884	hypothetical protein								MSMEG_2595	gamma-glutamylisopropylamide synthetase
			MSMEG_1887	hypothetical protein								MSMEG_2603	3-carboxy-cis,cis-muconate cycloisomerase
			MSMEG_2221	hypothetical protein								MSMEG_2937	pyridoxine biosynthesis protein
			MSMEG_2222	hypothetical protein								MSMEG_3640	malate synthase G
			MSMEG_2226	hypothetical protein								MSMEG_3973	N-methylhydantoinase
			MSMEG_2572	hypothetical protein								MSMEG_3981	L-carnitine dehydratase/bile acid-inducible protein F
			MSMEG_2573	hypothetical protein								MSMEG_3986	acetyl-coenzyme A synthetase
			MSMEG_2574	hypothetical protein								MSMEG_3989	peptidase M20D, amidohydrolase
			MSMEG_2575	hypothetical protein								MSMEG_3991	cyclase
			MSMEG_2577	hypothetical protein								MSMEG_3993	Asp/Glu racemase
			MSMEG_2582	hypothetical protein								MSMEG_4334	flavoprotein
			MSMEG_2917	hypothetical protein								MSMEG_4684	ribose 5-phosphate isomerase
			MSMEG_2922	hypothetical protein								MSMEG_4687	cytosine deaminase
			MSMEG_2928	hypothetical protein								MSMEG_5018	Adenylate and Guanylate cyclase catalytic domain protein
			MSMEG_2930	conserved hypothetical protein TIGR02611								MSMEG_5736	cyclase/dehydrase
			MSMEG_3258	hypothetical protein								MSMEG_6075	2C-methyl-D-erythritol 2,4-cyclodiphosphate synthase
			MSMEG_3261	hypothetical protein								MSMEG_6082	carbonic anhydrase
			MSMEG_3600	hypothetical protein								MSMEG_6088	phosphoglycerate mutase
			MSMEG_3610	hypothetical protein								MSMEG_6416	phosphoglycerate mutase family protein
			MSMEG_3613	hypothetical protein								MSMEG_6418	prephenate dehydratase
			MSMEG_3614	hypothetical protein								MSMEG_6768	halogenase
			MSMEG_3617	hypothetical protein								MSMEG_0862	molybdopterin biosynthesis protein MoeA
			MSMEG_3949	hypothetical protein								MSMEG_0877	dihydrodipicolinate synthase
			MSMEG_3952	hypothetical protein								MSMEG_1208	glycosyltransferase, group I
			MSMEG_3951	hypothetical protein								MSMEG_1226	sulfatase-modifying factor 1
			MSMEG_3953	hypothetical protein								MSMEG_1228	sulfatase
			MSMEG_3955	hypothetical protein								MSMEG_1573	carbohydrate kinase family protein
			MSMEG_3963	hypothetical protein								MSMEG_1910	muconate cycloisomerase
			MSMEG_3965	hypothetical protein								MSMEG_1912	muconolactone delta-isomerase 1
			MSMEG_3966	hypothetical protein								MSMEG_1922	3-dehydroquinate dehydratase, type II
			MSMEG_3971	hypothetical protein								MSMEG_1926	phosphoglycerate mutase family protein
			MSMEG_3968	hypothetical protein								MSMEG_1927	cobyrinic Acid a,c-diamide synthase
			MSMEG_3969	hypothetical protein								MSMEG_2271	hydrogenase accessory protein HypB
			MSMEG_4306	hypothetical protein								MSMEG_2607	cobalamin biosynthesis protein CbiM
			MSMEG_4307	hypothetical protein								MSMEG_2615	chelatase
			MSMEG_4311	hypothetical protein								MSMEG_2616	cob(I)alamin adenosyltransferase
			MSMEG_4314	hypothetical protein								MSMEG_2617	cobyrinic Acid a,c-diamide synthase
			MSMEG_4317	hypothetical protein								MSMEG_2618	uroporphyrin-III C-methyltransferase
			MSMEG_4650	hypothetical oxidoreductase YisS								MSMEG_2959	4-aminobutyrate transaminase
			MSMEG_4660	hypothetical protein								MSMEG_2964	adenine phosphoribosyltransferase
			MSMEG_4992	hypothetical protein								MSMEG_2965	GTP pyrophosphokinase
			MSMEG_4991	hypothetical protein								MSMEG_3317	dihydrodipicolinate reductase, N-terminus domain protein
			MSMEG_4993	hypothetical protein								MSMEG_3648	glycine cleavage system H protein
			MSMEG_5002	hypothetical protein								MSMEG_3995	N-carbamoyl-L-amino acid amidohydrolase
			MSMEG_5356	hypothetical protein								MSMEG_3996	dihydropyrimidinase
			MSMEG_5357	hypothetical protein								MSMEG_4014	N-carbamoyl-L-amino acid amidohydrolase
			MSMEG_5361	hypothetical protein								MSMEG_4348	acetolactate synthase large subunit
			MSMEG_5362	hypothetical protein								MSMEG_4350	dihydrodipicolinate reductase
			MSMEG_5363	hypothetical protein								MSMEG_5039	Siderophore-interacting protein
			MSMEG_5366	hypothetical protein								MSMEG_5415	enolase
			MSMEG_5376	hypothetical protein								MSMEG_5765	globin
			MSMEG_5377	hypothetical protein								MSMEG_6095	D-amino acid deaminase
			MSMEG_5705	hypothetical protein								MSMEG_6096	Bvg accessory factor family protein
			MSMEG_5708	hypothetical protein								MSMEG_6101	2-amino-4-hydroxy-6- hydroxymethyldihydropteridine pyrophosphokinase
			MSMEG_5709	hypothetical protein								MSMEG_6103	dihydropteroate synthase
			MSMEG_5710	hypothetical protein								MSMEG_6104	GTP cyclohydrolase I
			MSMEG_5716	hypothetical protein								MSMEG_6110	hypoxanthine phosphoribosyltransferase
			MSMEG_5715	hypothetical protein								MSMEG_6785	triosephosphate isomerase
			MSMEG_5722	hypothetical protein								MSMEG_6787	ribose 5-phosphate isomerase
			MSMEG_6055	hypothetical protein								MSMEG_0883	amidohydrolase family protein
			MSMEG_6059	hypothetical protein								MSMEG_0891	polyphosphate kinase 2
			MSMEG_6061	hypothetical protein								MSMEG_0894	dihydrodipicolinate reductase
			MSMEG_6394	hypothetical protein								MSMEG_1242	cysteine desulfurase IscS
			MSMEG_6395	hypothetical protein								MSMEG_1245	phosphoadenosine phosphosulfate reductase
			MSMEG_6397	hypothetical protein								MSMEG_1580	O-sialoglycoprotein endopeptidase
			MSMEG_6411	hypothetical protein								MSMEG_1937	molybdopterin biosynthesis protein MoeB
			MSMEG_6412	hypothetical protein								MSMEG_1939	6-O-methylguanine DNA methyltransferase, DNA binding domain subfamily protein
			MSMEG_6737	hypothetical protein								MSMEG_2286	aminoglycoside phosphotransferase
			MSMEG_6739	hypothetical protein								MSMEG_2640	3-dehydroshikimate dehydratase
			MSMEG_6742	hypothetical protein								MSMEG_2639	integral membrane protein
			MSMEG_6749	hypothetical protein								MSMEG_2985	fumarate hydratase class I, anaerobic
			MSMEG_6750	hypothetical protein								MSMEG_2986	amidohydrolase, AtzE family protein
			MSMEG_6751	hypothetical protein								MSMEG_2994	amidohydrolase family protein
			MSMEG_0142	hypothetical protein								MSMEG_3673	4-alpha-glucanotransferase
			MSMEG_0145	hypothetical protein								MSMEG_3679	phosphohydrolase
			MSMEG_0492	hypothetical protein								MSMEG_4726	carbamoyl-phosphate synthase small chain
			MSMEG_0493	hypothetical protein								MSMEG_5427	ribose-phosphate pyrophosphokinase
			MSMEG_0494	hypothetical protein								MSMEG_5789	putative thiosulfate sulfurtransferase
			MSMEG_0498	hypothetical protein								MSMEG_6471	glycine/D-amino acid oxidase
			MSMEG_0840	hypothetical protein								MSMEG_6477	methionine-S-sulfoxide reductase
			MSMEG_0842	hypothetical protein								MSMEG_6797	carboxymuconolactone decarboxylase
			MSMEG_0850	hypothetical protein								MSMEG_6798	ribose operon repressor
			MSMEG_0853	hypothetical protein								MSMEG_6801	kinase, pfkB family protein
			MSMEG_0855	hypothetical protein								MSMEG_6813	amidohydrolase 2
			MSMEG_0857	hypothetical protein								MSMEG_0212	lyase
			MSMEG_1188	hypothetical protein								MSMEG_0220	monoglyceride lipase
			MSMEG_1189	hypothetical protein								MSMEG_0560	dihydrodipicolinate reductase, N-terminus domain protein
			MSMEG_1191	hypothetical protein								MSMEG_0911	isocitrate lyase
			MSMEG_1194	hypothetical protein								MSMEG_0915	polyphosphate kinase 2 superfamily protein
			MSMEG_1195	hypothetical protein								MSMEG_1274	gluconolactonase
			MSMEG_1198	hypothetical protein								MSMEG_1615	gamma-glutamyltranspeptidase
			MSMEG_1199	hypothetical protein								MSMEG_2318	GTP cyclohydrolase II
			MSMEG_1201	hypothetical protein								MSMEG_2321	phosphoserine phosphatase
			MSMEG_1202	hypothetical protein								MSMEG_2664	dihydrodipicolinate reductase
			MSMEG_1206	hypothetical protein								MSMEG_3000	metallopeptidase, zinc binding
			MSMEG_1535	hypothetical protein								MSMEG_3010	acetyl-hydrolase
			MSMEG_1537	hypothetical protein								MSMEG_3357	metal-dependent phosphohydrolase, HD subdomain
			MSMEG_1538	hypothetical protein								MSMEG_3359	cis-3-chloroacrylic acid dehalogenase, putative
			MSMEG_1539	hypothetical protein								MSMEG_3691	galactose-1-phosphate uridylyltransferase
			MSMEG_1541	hypothetical protein								MSMEG_3692	galactokinase
			MSMEG_1545	hypothetical protein								MSMEG_4043	amidohydrolase 2
			MSMEG_1551	hypothetical protein								MSMEG_4045	muconolactone delta-isomerase
			MSMEG_1891	hypothetical protein								MSMEG_4047	dihydropteroate synthase
			MSMEG_2246	hypothetical protein								MSMEG_4048	cyclase
			MSMEG_2249	hypothetical protein								MSMEG_4392	organophopsphate acid anhydrase
			MSMEG_2250	hypothetical protein								MSMEG_4393	carboxyvinyl-carboxyphosphonate phosphorylmutase
			MSMEG_2253	hypothetical protein								MSMEG_4395	excalibur domain family protein
			MSMEG_2585	hypothetical protein								MSMEG_4396	isochorismatase hydrolase
			MSMEG_2586	conserved hypothetical protein								MSMEG_4750	ornithine carbamoyltransferase
			MSMEG_2589	hypothetical protein								MSMEG_5078	glucose-1-phosphate adenylyltransferase
			MSMEG_2591	hypothetical protein								MSMEG_5080	glycogen synthase
			MSMEG_2592	hypothetical protein								MSMEG_5085	dihydropteroate synthase
			MSMEG_2940	hypothetical protein								MSMEG_5118	nudix hydrolase
			MSMEG_2955	hypothetical protein								MSMEG_5801	hydroxylase
			MSMEG_3278	hypothetical protein								MSMEG_6138	metallopeptidase
			MSMEG_3282	hypothetical protein								MSMEG_0234	metallopeptidase
			MSMEG_3291	hypothetical protein								MSMEG_0585	L-carnitine dehydratase/bile acid-inducible protein F
			MSMEG_3293	hypothetical protein								MSMEG_0591	rhamnulokinase
			MSMEG_3294	hypothetical protein								MSMEG_1635	nitroreductase family protein
			MSMEG_3295	hypothetical protein								MSMEG_1992	L-carnitine dehydratase/bile acid-inducible protein F
			MSMEG_3620	hypothetical protein								MSMEG_2327	nudix hydrolase
			MSMEG_3622	hypothetical protein								MSMEG_2681	proline imino-peptidase
			MSMEG_3629	hypothetical protein								MSMEG_3029	peptidase, A24 (type IV prepilin peptidase) family protein
			MSMEG_3639	hypothetical protein								MSMEG_3030	chorismate synthase
			MSMEG_3977	hypothetical protein								MSMEG_3034	metallopeptidase, M24 family protein
			MSMEG_4318	hypothetical protein								MSMEG_3384	isoflavone reductase
			MSMEG_4321	hypothetical protein								MSMEG_4755	peptidase M20
			MSMEG_4322	hypothetical protein								MSMEG_5476	glyoxylate carboligase
			MSMEG_4324	hypothetical protein								MSMEG_5477	2-hydroxy-3-oxopropionate reductase
			MSMEG_4335	hypothetical protein								MSMEG_5486	peptidase S1 and S6, chymotrypsin/Hap
			MSMEG_4336	hypothetical protein								MSMEG_6855	carboxyvinyl-carboxyphosphonate phosphorylmutase
			MSMEG_4678	hypothetical protein								MSMEG_0266	arginine decarboxylase
			MSMEG_4677	hypothetical protein								MSMEG_0595	glycolate oxidase
			MSMEG_4679	hypothetical protein								MSMEG_0604	glyoxylate reductase
			MSMEG_4681	hypothetical protein								MSMEG_1296	uricase
			MSMEG_4688	conserved hypothetical protein								MSMEG_1297	hydroxydechloroatrazine ethylaminohydrolase
			MSMEG_4689	hypothetical protein								MSMEG_4435	dimethylmenaquinone methyltransferase
			MSMEG_5010	hypothetical protein								MSMEG_4798	L-carnitine dehydratase/bile acid-inducible protein F
			MSMEG_5011	hypothetical protein								MSMEG_5155	nitroreductase
			MSMEG_5013	hypothetical protein								MSMEG_6183	serine protease
			MSMEG_5016	hypothetical protein								MSMEG_3082	soul heme-binding protein
			MSMEG_5026	hypothetical protein								MSMEG_3771	arginine repressor
			MSMEG_5030	conserved hypothetical protein TIGR00026								MSMEG_3775	arginine biosynthesis bifunctional protein ArgJ
			MSMEG_5381	hypothetical protein								MSMEG_5173	O-methyltransferase, putative
			MSMEG_5384	hypothetical protein								MSMEG_5523	peptidase
			MSMEG_5387	hypothetical protein								MSMEG_6212	hemerythrin HHE cation binding domain subfamily protein, putative
			MSMEG_5388	hypothetical protein								MSMEG_0302	peptidase, S9A/B/C families
			MSMEG_5390	hypothetical protein								MSMEG_1695	phosphoglucomutase/phosphomannomutase
			MSMEG_5391	hypothetical protein								MSMEG_2410	putative serine-threonine protein kinase
			MSMEG_5726	hypothetical protein								MSMEG_3093	putative sugar kinase protein
			MSMEG_5738	hypothetical protein								MSMEG_3105	protoheme IX farnesyltransferase
			MSMEG_5737	hypothetical protein								MSMEG_4126	hydrolase, isochorismatase family protein
			MSMEG_5740	hypothetical protein								MSMEG_4488	hydrolase, nudix family protein
			MSMEG_5741	hypothetical protein								MSMEG_4834	L-carnitine dehydratase/bile acid-inducible protein F
			MSMEG_6080	hypothetical protein								MSMEG_5536	chorismate mutase
			MSMEG_6081	hypothetical protein								MSMEG_2415	hemerythrin HHE cation binding region
			MSMEG_6089	hypothetical protein								MSMEG_4853	peptidase, M24 family protein
			MSMEG_6090	hypothetical protein								MSMEG_4854	peptidase, M24 family protein
			MSMEG_6414	hypothetical protein								MSMEG_5224	4-hydroxy-3-methylbut-2-enyl diphosphate reductase
			MSMEG_6415	hypothetical protein								MSMEG_5910	quinone binding protein
			MSMEG_6417	hypothetical protein								MSMEG_6258	nitroreductase family protein
			MSMEG_6419	hypothetical protein								MSMEG_1047	nudix hydrolase
			MSMEG_6426	hypothetical protein								MSMEG_1746	6-hydroxy-D-nicotine oxidase
			MSMEG_6428	hypothetical protein								MSMEG_2100	peptidase family protein M20/M25/M40
			MSMEG_6429	hypothetical protein								MSMEG_3476	peptidase, M48 family protein
			MSMEG_6430	hypothetical protein								MSMEG_4866	3-(3-hydroxy-phenyl)propionate hydroxylase
			MSMEG_6431	hypothetical protein								MSMEG_4867	2-hydroxy-6-ketonona-2,4-dienedoic acid hydrolase
			MSMEG_6432	hypothetical protein								MSMEG_6617	nudix hydrolase
			MSMEG_6433	hypothetical protein								MSMEG_6627	nitroreductase family protein
			MSMEG_6434	hypothetical protein								MSMEG_0367	O-demethylpuromycin-O-methyltransferase
			MSMEG_6760	hypothetical protein								MSMEG_0374	glycolate oxidase subunit
			MSMEG_6770	hypothetical protein								MSMEG_1426	probable membrane sugar transferase
			MSMEG_6771	hypothetical protein								MSMEG_2111	chorismate mutase
			MSMEG_0163	hypothetical protein								MSMEG_2468	L-carnitine dehydratase/bile acid-inducible protein F
			MSMEG_0169	hypothetical protein								MSMEG_3511	hydroxylase
			MSMEG_0173	hypothetical protein								MSMEG_4200	peptidase M20
			MSMEG_0519	hypothetical protein								MSMEG_4538	cysteine desulphurase, SufS
			MSMEG_0525	hypothetical protein								MSMEG_6299	glyoxylate reductase
			MSMEG_0528	hypothetical protein								MSMEG_6647	citrate synthase 2
			MSMEG_0868	hypothetical protein								MSMEG_0028	serine-threonine protein kinase
			MSMEG_0869	hypothetical protein								MSMEG_0388	Macrocin-O-methyltransferase
			MSMEG_0873	hypothetical protein								MSMEG_2494	Xaa-Pro aminopeptidase
			MSMEG_0879	hypothetical protein								MSMEG_3183	threonine dehydratase
			MSMEG_0881	hypothetical protein								MSMEG_4905	cysteine synthase B
			MSMEG_1210	hypothetical protein								MSMEG_5623	L-carnitine dehydratase/bile acid-inducible protein F
			MSMEG_1212	hypothetical protein								MSMEG_6310	4-hydroxybutyrate coenzyme A transferase
			MSMEG_1223	hypothetical protein								MSMEG_6661	O-methyltransferase, putative
			MSMEG_1225	hypothetical protein								MSMEG_6663	C5-O-methyltransferase
			MSMEG_1558	hypothetical protein								MSMEG_0756	peptidase, M50B family protein
			MSMEG_1560	hypothetical protein								MSMEG_1115	menaquinone biosynthesis methyltransferase UbiE
			MSMEG_1567	hypothetical protein								MSMEG_2167	aminopeptidase, putative
			MSMEG_1569	hypothetical protein								MSMEG_2506	carboxyvinyl-carboxyphosphonate phosphorylmutase
			MSMEG_1577	hypothetical protein								MSMEG_2518	peptidase M23B
			MSMEG_1916	hypothetical protein								MSMEG_3898	ectoine hydroxylase
			MSMEG_1917	hypothetical protein								MSMEG_4928	methylated-DNA--protein-cysteine methyltransferase
			MSMEG_2256	hypothetical protein								MSMEG_1485	methionine aminopeptidase, type I
			MSMEG_2258	hypothetical protein								MSMEG_1827	hydrolase, nudix family protein, putative
			MSMEG_2261	hypothetical protein								MSMEG_1834	phosphomannomutase/phosphoglucomutase
			MSMEG_2266	hypothetical protein								MSMEG_2171	L-carnitine dehydratase/bile acid-inducible protein F
			MSMEG_2265	hypothetical protein								MSMEG_2529	glyoxylate reductase
			MSMEG_2268	hypothetical protein								MSMEG_2892	pigment production hydroxylase
			MSMEG_2270	hypothetical protein								MSMEG_4618	isochorismatase family protein
			MSMEG_2612	hypothetical protein								MSMEG_4956	threonine synthase
			MSMEG_2620	hypothetical protein								MSMEG_5672	citrate synthase I
			MSMEG_2622	conserved hypothetical alanine rich protein								MSMEG_5676	citrate synthase
			MSMEG_2624	hypothetical protein								MSMEG_5683	methionine aminopeptidase, type I
			MSMEG_2957	hypothetical protein								MSMEG_6021	xylose isomerase
			MSMEG_2958	hypothetical protein								MSMEG_2550	glyoxylate reductase
			MSMEG_2967	hypothetical protein								MSMEG_4281	cytosol aminopeptidase
			MSMEG_2968	hypothetical protein								MSMEG_4641	salicylate hydroxylase
			MSMEG_3301	hypothetical protein								MSMEG_4976	isochorismatase hydrolase
			MSMEG_3309	hypothetical protein								MSMEG_5354	O-methyltransferase, family protein 2
			MSMEG_3315	hypothetical protein								MSMEG_6037	2-hydroxy-6-ketonona-2,4-dienedioic acid hydrolase
			MSMEG_3641	hypothetical protein								MSMEG_6038	pigment production hydroxylase
			MSMEG_3643	hypothetical protein								MSMEG_6374	2-dehydropantoate 2-reductase
			MSMEG_3645	hypothetical protein								MSMEG_2213	O-methyltransferase
			MSMEG_3649	hypothetical protein								MSMEG_2580	4-hydroxy-3-methylbut-2-en-1-yl diphosphate synthase
			MSMEG_3653	hypothetical protein								MSMEG_2919	2-dehydropantoate 2-reductase
			MSMEG_3658	hypothetical protein								MSMEG_3257	xylulokinase
			MSMEG_3660	conserved hypothetical protein TIGR00026								MSMEG_3266	maltose/maltodextrin-binding protein
			MSMEG_3661	hypothetical protein								MSMEG_3273	glutamyl aminopeptidase, M42 family protein
			MSMEG_4000	hypothetical ABC transporter ATP-binding protein YphE								MSMEG_3604	sorbitol utilization protein SOU2
			MSMEG_4003	hypothetical protein								MSMEG_4316	methylated-DNA--protein-cysteine methyltransferase
			MSMEG_4341	hypothetical protein								MSMEG_5003	O-methyltransferase, family protein 3
			MSMEG_4343	hypothetical protein								MSMEG_6752	endoglucanase A
			MSMEG_4345	hypothetical protein								MSMEG_0153	2-dehydropantoate 2-reductase
			MSMEG_4346	hypothetical protein								MSMEG_1192	M23 peptidase domain protein
			MSMEG_4347	hypothetical protein								MSMEG_2243	isochorismatase family protein
			MSMEG_4349	conserved hypothetical proline rich protein								MSMEG_2252	flavin-type hydroxylase
			MSMEG_4351	hypothetical oxidoreductase YjgI								MSMEG_2587	methionine aminopeptidase, type I
			MSMEG_4353	hypothetical protein								MSMEG_2596	peptidase C26
			MSMEG_4359	hypothetical protein								MSMEG_2936	hydrolase, nudix family protein
			MSMEG_4692	hypothetical protein								MSMEG_6755	isoflavone reductase
			MSMEG_4693	hypothetical protein								MSMEG_0511	putative sugar isomerase, AgaS family protein
			MSMEG_4697	hypothetical protein								MSMEG_1578	peptidase M22, glycoprotease
			MSMEG_4698	hypothetical protein								MSMEG_1925	isochorismate synthase DhbC
			MSMEG_5034	hypothetical protein								MSMEG_3312	hemerythrin HHE cation binding domain subfamily protein, putative
			MSMEG_5035	hypothetical protein								MSMEG_4690	aminopeptidase N
			MSMEG_5048	hypothetical protein								MSMEG_5050	methionine aminopeptidase, type I
			MSMEG_5401	hypothetical protein								MSMEG_6097	pantoate--beta-alanine ligase
			MSMEG_5406	hypothetical protein								MSMEG_0197	nudix hydrolase
			MSMEG_5409	hypothetical protein								MSMEG_4035	citrate synthase
			MSMEG_5411	hypothetical protein								MSMEG_4372	capreomycidine hydroxylase
			MSMEG_5417	hypothetical protein								MSMEG_4379	isochorismatase hydrolase
			MSMEG_5421	hypothetical protein								MSMEG_5073	O-methyltransferase, family protein 3
			MSMEG_5747	hypothetical protein								MSMEG_5786	thiredoxin
			MSMEG_5748	hypothetical protein								MSMEG_6117	glucarate dehydratase
			MSMEG_5749	hypothetical protein								MSMEG_6132	glucarate dehydratase
			MSMEG_5750	hypothetical protein								MSMEG_6133	5-dehydro-4-deoxyglucarate dehydratase
			MSMEG_5752	hypothetical protein								MSMEG_0218	3-demethylubiquinone-9 3-methyltransferase
			MSMEG_5763	hypothetical protein								MSMEG_0224	O-methyltransferase MdmC
			MSMEG_5766	hypothetical protein								MSMEG_1268	nudix hydrolase
			MSMEG_5767	hypothetical protein								MSMEG_2657	peptidase, M16 family protein
			MSMEG_5768	hypothetical protein								MSMEG_4040	nitroreductase
			MSMEG_5769	hypothetical protein								MSMEG_4046	L-carnitine dehydratase/bile acid-inducible protein F
			MSMEG_5770	hypothetical protein								MSMEG_3721	coenzyme PQQ biosynthesis protein E
			MSMEG_6093	hypothetical protein								MSMEG_3722	bifunctional coenzyme PQQ synthesis protein C/D
			MSMEG_6100	hypothetical protein								MSMEG_3723	coenzyme PQQ biosynthesis protein C
			MSMEG_6112	hypothetical protein								MSMEG_3724	coenzyme PQQ biosynthesis protein B
			MSMEG_6435	hypothetical protein								MSMEG_3725	coenzyme PQQ biosynthesis protein A
			MSMEG_6438	hypothetical protein								MSMEG_4401	phosphonoacetaldehyde hydrolase
			MSMEG_6446	hypothetical protein								MSMEG_5129	N-Acetyl-1-D-myo-Inosityl-2-Amino-2-Deoxy-alpha- D-Glucopyranoside Deacetylase MshB
			MSMEG_6447	hypothetical protein								MSMEG_5821	caax amino protease family protein
			MSMEG_6448	hypothetical protein								MSMEG_6506	nicotinamidase/pyrazinamidase
			MSMEG_6449	hypothetical protein								MSMEG_6851	phosphatidylethanolamine-binding protein
			MSMEG_6450	hypothetical protein								MSMEG_0951	glutaredoxin 2
			MSMEG_6454	hypothetical protein								MSMEG_1996	N5,N10- methylenetetrahydromethanopterin reductase-related protein
			MSMEG_6455	hypothetical protein								MSMEG_2706	phosphoheptose isomerase
			MSMEG_6456	hypothetical protein								MSMEG_5144	xylosidase/arabinosidase
			MSMEG_6778	hypothetical protein								MSMEG_5508	alkaline phosphatase
			MSMEG_6779	conserved hypothetical protein								MSMEG_6871	isomerase
			MSMEG_6781	hypothetical protein								MSMEG_0273	ethanolamine utilization protein EutN
			MSMEG_6782	hypothetical protein								MSMEG_1336	flavohemoprotein, putative
			MSMEG_6786	hypothetical protein								MSMEG_3427	metal dependent hydrolase
			MSMEG_6793	hypothetical protein								MSMEG_3445	5,10-methylenetetrahydromethanopterin reductase
			MSMEG_0183	hypothetical protein								MSMEG_1017	glutaredoxin
			MSMEG_0189	hypothetical protein								MSMEG_4510	peptide synthetase mbtf
			MSMEG_0200	hypothetical protein								MSMEG_6246	pyridoxal-phosphate-dependent transferase
			MSMEG_0201	hypothetical protein								MSMEG_1049	methyltransferase, UbiE/COQ5 family protein
			MSMEG_0537	hypothetical protein								MSMEG_4178	flavodoxin/nitric oxide synthase
			MSMEG_0541	hypothetical protein								MSMEG_0019	amino acid adenylation
			MSMEG_0543	hypothetical protein								MSMEG_0719	flavohemoprotein
			MSMEG_0546	hypothetical protein								MSMEG_1414	Amidinotransferase
			MSMEG_0882	hypothetical protein								MSMEG_2103	5,10-methylenetetrahydromethanopterin reductase
			MSMEG_0885	hypothetical protein								MSMEG_2456	5,10-methylenetetrahydromethanopterin reductase
			MSMEG_0887	hypothetical protein								MSMEG_4535	glycoside hydrolase
			MSMEG_0888	hypothetical protein								MSMEG_6289	Trypsin
			MSMEG_0892	hypothetical protein								MSMEG_0400	peptide synthetase
			MSMEG_0893	hypothetical protein								MSMEG_2496	NAD-binding protein
			MSMEG_0897	hypothetical protein								MSMEG_1107	isonitrile hydratase, putative
			MSMEG_0901	hypothetical protein								MSMEG_3198	hydrolase, NUDIX family protein
			MSMEG_1230	hypothetical protein								MSMEG_3554	N5,N10-methylene- tetrahydromethanopterin reductase
			MSMEG_1237	hypothetical protein								MSMEG_4235	S-adenosyl-methyltransferase MraW
			MSMEG_1240	hypothetical protein								MSMEG_5655	hydrolase, carbon-nitrogen family protein
			MSMEG_1241	hypothetical protein								MSMEG_6337	Phosphotransferase enzyme family protein
			MSMEG_1243	hypothetical protein								MSMEG_6684	agarase
			MSMEG_1244	hypothetical protein								MSMEG_0443	hydrolase, carbon-nitrogen family protein
			MSMEG_1246	hypothetical protein								MSMEG_0790	hydrolase, NUDIX family protein
			MSMEG_1247	hypothetical protein								MSMEG_0791	glycine oxidase ThiO
			MSMEG_1248	hypothetical protein								MSMEG_0793	thiazole biosynthesis protein ThiG
			MSMEG_1251	hypothetical protein								MSMEG_3564	bacterioferritin
			MSMEG_1581	hypothetical protein								MSMEG_4274	Cobinamide kinase / cobinamide phosphate guanyltransferase
			MSMEG_1584	hypothetical protein								MSMEG_4963	peptide synthetase ScpsB, putative
			MSMEG_1588	hypothetical protein								MSMEG_6703	N5,N10- methylenetetrahydromethanopterin reductase-related protein
			MSMEG_1589	hypothetical protein								MSMEG_4977	3'(2'),5'-bisphosphate nucleotidase, putative
			MSMEG_1590	hypothetical protein								MSMEG_6733	hydrolase, carbon-nitrogen family protein
			MSMEG_1592	hypothetical protein								MSMEG_1180	N-carbamoyl-L-amino acid hydrolase
			MSMEG_1593	hypothetical protein								MSMEG_5358	acetamidase/Formamidase family protein
			MSMEG_1598	hypothetical protein								MSMEG_5023	chitooligosaccharide deacetylase
			MSMEG_1600	hypothetical protein								MSMEG_5729	hydantoin racemase
			MSMEG_1601	hypothetical protein								MSMEG_6422	ferritin family protein
			MSMEG_1929	hypothetical protein								MSMEG_1209	glycosidase
			MSMEG_1931	hypothetical protein								MSMEG_1946	NADH pyrophosphatase
			MSMEG_1933	hypothetical protein								MSMEG_2292	alkaline phosphatase
			MSMEG_1936	hypothetical protein								MSMEG_2297	glutaredoxin
			MSMEG_1938	hypothetical protein								MSMEG_2988	carbon-nitrogen hydrolase family protein
			MSMEG_1947	hypothetical protein								MSMEG_3675	metal-dependent hydrolase
			MSMEG_1948	hypothetical protein								MSMEG_5070	Trypsin
			MSMEG_1949	hypothetical protein								MSMEG_6114	inorganic pyrophosphatase
			MSMEG_1950	hypothetical protein								MSMEG_6131	magnesium or manganese-dependent protein phosphatase
			MSMEG_2288	hypothetical protein								MSMEG_6800	phosphoribulokinase/uridine kinase
			MSMEG_2293	hypothetical protein								MSMEG_0571	hydrolase, carbon-nitrogen family protein
			MSMEG_2626	hypothetical protein								MSMEG_0924	hydrolase, carbon-nitrogen family protein
			MSMEG_2627	hypothetical protein								MSMEG_1269	Ser/Thr protein phosphatase family protein
			MSMEG_2634	hypothetical protein								MSMEG_1272	putative ribosylglycohydrolase
			MSMEG_2638	hypothetical protein								MSMEG_1607	putative tautomerase
			MSMEG_2642	hypothetical protein								MSMEG_2648	Sfp-type phosphopantetheinyl transferase
			MSMEG_2643	hypothetical protein								MSMEG_2666	multimeric flavodoxin WrbA
			MSMEG_2645	hypothetical protein								MSMEG_3018	transglutaminase domain proteinMSMEG_1294
			MSMEG_2977	hypothetical protein								MSMEG_1295	transthyretin
			MSMEG_2980	hypothetical protein								MSMEG_3042	PyrR bifunctional protein
			MSMEG_2983	hypothetical protein								MSMEG_5126	FO synthase
			MSMEG_2996	hypothetical protein								MSMEG_5472	5,10-methenyltetrahydrofolate synthetase
			MSMEG_2997	hypothetical protein								MSMEG_6175	2-keto-3-deoxy-galactonokinase
			MSMEG_2998	hypothetical protein								MSMEG_3055	S-adenosylmethionine synthetase
			MSMEG_3322	hypothetical protein								MSMEG_5852	phosphoribosylamine--glycine ligase
			MSMEG_3323	hypothetical protein								MSMEG_6177	galactonate dehydratase
			MSMEG_3324	hypothetical protein								MSMEG_6179	acetyl-coenzyme A synthetase
			MSMEG_3325	hypothetical protein								MSMEG_1675	pyrimidine-nucleoside phosphorylase
			MSMEG_3327	hypothetical protein								MSMEG_3073	6,7-dimethyl-8-ribityllumazine synthase
			MSMEG_3328	hypothetical protein								MSMEG_4459	agmatinase
			MSMEG_3329	hypothetical protein								MSMEG_2408	2,5-diketo-D-gluconic acid reductase A
			MSMEG_3330	hypothetical protein								MSMEG_5548	precorrin-6A synthase (deacetylating)
			MSMEG_3331	hypothetical protein								MSMEG_0665	sarcosine oxidase subunit beta, putative
			MSMEG_3334	hypothetical protein								MSMEG_1713	L-ribulokinase
			MSMEG_3337	hypothetical protein								MSMEG_1715	L-arabinose isomerase
			MSMEG_3339	hypothetical protein								MSMEG_2414	pantetheine-phosphate adenylyltransferase
			MSMEG_3340	hypothetical protein								MSMEG_4492	amidase
			MSMEG_3342	hypothetical protein								MSMEG_6598	6,7-dimethyl-8-ribityllumazine synthase
			MSMEG_3669	hypothetical protein								MSMEG_4184	dtdp-glucose-46-dehydratase
			MSMEG_3674	hypothetical protein								MSMEG_4185	methionine synthase
			MSMEG_3678	hypothetical protein								MSMEG_5940	2-keto-4-pentenoate hydratase
			MSMEG_3680	hypothetical protein								MSMEG_1072	agmatinase
			MSMEG_3682	hypothetical protein								MSMEG_1425	creatininase subfamily protein
			MSMEG_3681	hypothetical protein								MSMEG_6645	2-methylcitrate dehydratase 2
			MSMEG_4016	hypothetical protein								MSMEG_1090	amidase
			MSMEG_4015	hypothetical protein								MSMEG_2837	nitrate reductase NarB
			MSMEG_4021	hypothetical protein								MSMEG_3173	L-asparaginase
			MSMEG_4026	hypothetical protein								MSMEG_3871	precorrin-3B synthase
			MSMEG_4028	hypothetical protein								MSMEG_4916	alpha-amylase family protein
			MSMEG_4029	hypothetical protein								MSMEG_5980	methyltransferase
			MSMEG_4030	hypothetical protein								MSMEG_1103	O-succinylbenzoate synthase
			MSMEG_4031	hypothetical protein								MSMEG_2166	transketoloase, C half
			MSMEG_4361	hypothetical protein								MSMEG_2521	amidase
			MSMEG_4360	hypothetical protein								MSMEG_3194	biotin synthase
			MSMEG_4363	hypothetical protein								MSMEG_3209	bifunctional HisA/TrpF protein
			MSMEG_4364	hypothetical protein								MSMEG_3535	agmatinase
			MSMEG_4365	hypothetical protein								MSMEG_3553	dihydropyrimidinase
			MSMEG_4369	hypothetical protein								MSMEG_3555	hydrolase
			MSMEG_4720	hypothetical protein								MSMEG_4244	3-deoxy-7-phosphoheptulonate synthase
			MSMEG_4723	hypothetical protein								MSMEG_4935	ATP synthase F1, epsilon subunit
			MSMEG_4729	hypothetical protein								MSMEG_4936	ATP synthase F1, beta subunit
			MSMEG_4730	hypothetical protein								MSMEG_4937	ATP synthase F1, gamma subunit
			MSMEG_5057	hypothetical protein								MSMEG_4938	ATP synthase F1, alpha subunit
			MSMEG_5062	hypothetical protein								MSMEG_4940	bacteriophage lysis protein
			MSMEG_5071	hypothetical protein								MSMEG_4941	ATP synthase F0, C subunit
			MSMEG_5434	hypothetical protein								MSMEG_4942	ATP synthase F0, A subunit
			MSMEG_5771	hypothetical protein								MSMEG_0435	allophanate hydrolase subunit 2
			MSMEG_5787	hypothetical protein								MSMEG_0436	allophanate hydrolase subunit 1
			MSMEG_5791	hypothetical protein								MSMEG_1830	lppg:fo 2-phospho-l-lactate transferase
			MSMEG_5792	hypothetical protein								MSMEG_2189	allophanate hydrolase
			MSMEG_6116	hypothetical protein								MSMEG_2532	dehydroquinase dehydratase, type II
			MSMEG_6119	hypothetical protein								MSMEG_2540	uridylate kinase
			MSMEG_6129	hypothetical protein								MSMEG_3576	alpha-amylase 3
			MSMEG_6460	hypothetical protein								MSMEG_4270	adenosine kinase
			MSMEG_6461	hypothetical protein								MSMEG_1846	polysulphide reductase, NrfD
			MSMEG_6464	hypothetical protein								MSMEG_2908	2-Keto-3-deoxy-gluconate kinase
			MSMEG_6468	hypothetical protein								MSMEG_4627	nucleoside diphosphate kinase
			MSMEG_6469	hypothetical protein								MSMEG_4978	sulfate adenylytransferase, large subunit/adenylylsulfate kinase
			MSMEG_6470	hypothetical protein								MSMEG_4979	sulfate adenylyltransferase, small subunit
			MSMEG_6472	hypothetical protein								MSMEG_0485	amidase
			MSMEG_6475	hypothetical protein								MSMEG_1179	urocanate hydratase
			MSMEG_6476	hypothetical protein								MSMEG_1182	imidazolonepropionase
			MSMEG_6796	hypothetical protein								MSMEG_4308	5'-nucleotidase
			MSMEG_6808	hypothetical protein								MSMEG_4652	D-oliose 4-ketoreductase
			MSMEG_6811	hypothetical protein								MSMEG_1893	UbiE/COQ5 methyltransferase
			MSMEG_0204	hypothetical protein								MSMEG_5727	allantoicase
			MSMEG_0222	hypothetical protein								MSMEG_0514	alpha-galactosidase
			MSMEG_0223	hypothetical protein								MSMEG_1559	phosphoglucosamine mutase
			MSMEG_0552	hypothetical protein								MSMEG_1575	alanine racemase
			MSMEG_0557	hypothetical protein								MSMEG_2262	hydrogenase-2, small subunit
			MSMEG_0558	hypothetical protein								MSMEG_2263	hydrogenase-2, large subunit
			MSMEG_0559	hypothetical protein								MSMEG_4012	dihydropyrimidinase
			MSMEG_0563	hypothetical protein								MSMEG_4696	alpha-amylase family protein
			MSMEG_0562	hypothetical protein								MSMEG_4374	agmatinase
			MSMEG_0570	hypothetical protein								MSMEG_6820	acid phosphatase SurE
			MSMEG_0572	hypothetical protein								MSMEG_0567	selenophosphate synthetase
			MSMEG_0907	hypothetical protein
			MSMEG_0908	hypothetical protein
			MSMEG_0910	hypothetical protein
			MSMEG_0914	hypothetical protein
			MSMEG_0917	hypothetical protein
			MSMEG_0920	hypothetical protein
			MSMEG_0921	hypothetical protein
			MSMEG_0923	hypothetical protein
			MSMEG_1252	hypothetical protein
			MSMEG_1253	hypothetical protein
			MSMEG_1256	hypothetical protein
			MSMEG_1259	hypothetical protein
			MSMEG_1260	hypothetical protein
			MSMEG_1261	hypothetical protein
			MSMEG_1262	hypothetical protein
			MSMEG_1263	hypothetical protein
			MSMEG_1265	hypothetical protein
			MSMEG_1270	hypothetical protein
			MSMEG_1271	hypothetical protein
			MSMEG_1273	hypothetical protein
			MSMEG_1618	hypothetical protein
			MSMEG_1619	hypothetical protein
			MSMEG_1620	hypothetical protein
			MSMEG_1951	hypothetical protein
			MSMEG_1956	hypothetical protein
			MSMEG_1955	hypothetical protein
			MSMEG_1957	hypothetical protein
			MSMEG_1959	hypothetical protein
			MSMEG_1960	hypothetical protein
			MSMEG_1961	hypothetical protein
			MSMEG_1962	hypothetical protein
			MSMEG_1966	hypothetical protein
			MSMEG_2302	hypothetical protein
			MSMEG_2304	hypothetical protein
			MSMEG_2307	hypothetical protein
			MSMEG_2311	hypothetical protein
			MSMEG_2312	hypothetical protein
			MSMEG_2315	hypothetical protein
			MSMEG_2322	hypothetical protein
			MSMEG_2324	hypothetical protein
			MSMEG_2662	hypothetical protein
			MSMEG_2663	hypothetical protein
			MSMEG_2665	hypothetical protein
			MSMEG_2668	hypothetical protein
			MSMEG_2999	hypothetical protein
			MSMEG_3001	hypothetical protein
			MSMEG_3004	conserved hypothetical protein TIGR00026
			MSMEG_3014	hypothetical protein
			MSMEG_3015	hypothetical protein
			MSMEG_3016	hypothetical protein
			MSMEG_3017	hypothetical protein
			MSMEG_3019	hypothetical protein
			MSMEG_3343	hypothetical protein
			MSMEG_3344	hypothetical protein
			MSMEG_3351	hypothetical protein
			MSMEG_3352	hypothetical protein
			MSMEG_3353	hypothetical protein
			MSMEG_3355	hypothetical protein
			MSMEG_3356	conserved hypothetical protein TIGR00026
			MSMEG_3361	hypothetical protein
			MSMEG_3683	hypothetical protein
			MSMEG_3685	hypothetical protein
			MSMEG_3686	hypothetical protein
			MSMEG_3688	hypothetical protein
			MSMEG_3695	hypothetical protein
			MSMEG_3698	hypothetical protein
			MSMEG_3699	hypothetical protein
			MSMEG_3701	hypothetical protein
			MSMEG_3703	hypothetical protein
			MSMEG_4037	hypothetical protein
			MSMEG_4050	hypothetical protein
			MSMEG_4051	hypothetical protein
			MSMEG_4052	hypothetical protein
			MSMEG_4054	hypothetical protein
			MSMEG_4390	hypothetical protein
			MSMEG_4398	hypothetical protein
			MSMEG_4399	hypothetical protein
			MSMEG_4733	hypothetical protein
			MSMEG_4734	hypothetical protein
			MSMEG_4735	hypothetical protein
			MSMEG_4736	hypothetical protein
			MSMEG_4737	hypothetical protein
			MSMEG_4738	hypothetical protein
			MSMEG_4739	hypothetical protein
			MSMEG_4743	hypothetical protein
			MSMEG_4744	hypothetical protein
			MSMEG_4747	hypothetical protein
			MSMEG_4748	hypothetical protein
			MSMEG_4749	hypothetical protein
			MSMEG_4751	hypothetical protein
			MSMEG_4752	hypothetical protein
			MSMEG_5079	hypothetical protein
			MSMEG_5081	hypothetical protein
			MSMEG_5083	hypothetical protein
			MSMEG_5087	hypothetical protein
			MSMEG_5089	hypothetical protein
			MSMEG_5090	hypothetical protein
			MSMEG_5091	hypothetical protein
			MSMEG_5092	hypothetical protein
			MSMEG_2325	integral membrane protein
			MSMEG_4408	integral membrane protein
			MSMEG_0249	integral membrane protein
			MSMEG_3045	integral membrane protein
			MSMEG_3737	integral membrane protein
			MSMEG_5160	putative integral membrane protein
			MSMEG_5165	integral membrane protein
			MSMEG_5178	integral membrane protein
			MSMEG_6216	integral membrane protein
			MSMEG_6217	integral membrane protein
			MSMEG_0999	integral membrane protein
			MSMEG_2411	conserved integral membrane protein
			MSMEG_5194	integral membrane protein
			MSMEG_5537	conserved integral membrane protein
			MSMEG_6221	integral membrane protein
			MSMEG_6222	integral membrane protein
			MSMEG_6570	integral membrane protein
			MSMEG_6929	integral membrane protein MviN
			MSMEG_0668	integral membrane protein
			MSMEG_0697	integral membrane protein
			MSMEG_1045	integral membrane protein
			MSMEG_2096	integral membrane protein
			MSMEG_2785	putative conserved integral membrane protein
			MSMEG_2796	integral membrane protein
			MSMEG_3474	probable conserved integral membrane protein
			MSMEG_3838	integral membrane protein
			MSMEG_4179	probable conserved integral membrane protein
			MSMEG_6273	integral membrane protein
			MSMEG_6614	integral membrane protein
			MSMEG_0720	integral membrane protein
			MSMEG_1761	integral membrane protein
			MSMEG_4208	integral membrane protein
			MSMEG_4209	integral membrane protein
			MSMEG_5604	integral membrane protein
			MSMEG_6665	integral membrane protein
			MSMEG_0403	integral membrane protein
			MSMEG_0419	integral membrane protein
			MSMEG_4241	possible conserved integral membrane protein
			MSMEG_4246	probable conserved integral membrane protein
			MSMEG_4247	probable conserved integral membrane protein
			MSMEG_6680	integral membrane protein
			MSMEG_2178	integral membrane protein
			MSMEG_2188	integral membrane protein
			MSMEG_3573	integral membrane protein
			MSMEG_4273	integral membrane protein
			MSMEG_1505	integral membrane protein
			MSMEG_2542	integral membrane protein DUF6
			MSMEG_3234	integral membrane protein
			MSMEG_4287	integral membrane protein
			MSMEG_4288	integral membrane protein
			MSMEG_4292	integral membrane protein
			MSMEG_4988	integral membrane protein
			MSMEG_5697	integral membrane protein
			MSMEG_6732	integral membrane protein
			MSMEG_0125	integral membrane protein
			MSMEG_0468	integral membrane protein
			MSMEG_1530	integral membrane protein
			MSMEG_3612	probable conserved integral membrane protein
			MSMEG_3616	integral membrane protein
			MSMEG_3276	integral membrane protein
			MSMEG_3631	integral membrane protein
			MSMEG_0513	integral membrane protein
			MSMEG_1571	integral membrane protein
			MSMEG_3305	integral membrane protein DUF6
			MSMEG_3310	integral membrane protein
			MSMEG_3650	integral membrane protein
			MSMEG_5407	integral membrane protein
			MSMEG_6442	integral membrane protein
			MSMEG_6783	integral membrane protein
			MSMEG_1942	integral membrane protein
			MSMEG_3671	integral membrane protein
			MSMEG_5063	integral membrane protein
			MSMEG_5066	integral membrane protein
			MSMEG_5788	integral membrane protein
			MSMEG_5077	probable conserved integral membrane protein
