# Supplementary material for: Identifying feasible metabolic routes in Mycobacterium smegmatis and possible alterations under diverse nutrient conditions
Source: BMC Microbiol. 2014 Nov 18;14:276. doi: 10.1186/s12866-014-0276-5 (PMC4248442; doi:10.1186/s12866-014-0276-5)
Supplement: Additional file 2: — The gene expression profile (25 th , 50 th and 75 th percentile) and pathway mapping. [file 12866_2014_276_MOESM2_ESM.xlsx]

## Sheet: 75th_percentile
ProbeName	Median
MSMEG_0001	2.16259
MSMEG_0002	2.42278
MSMEG_0003	0.0764027
MSMEG_0004	-0.444847
MSMEG_0005	2.1995
MSMEG_0006	1.95745
MSMEG_0007	0.848964
MSMEG_0009	2.63519
MSMEG_0011	0.494344
MSMEG_0012	-1.68154
MSMEG_0013	-0.997014
MSMEG_0014	-0.975123
MSMEG_0015	-1.4919
MSMEG_0016	-1.57768
MSMEG_0017	-2.73287
MSMEG_0018	-0.868561
MSMEG_0019	-2.86619
MSMEG_0020	0.394498
MSMEG_0021	-0.0628228
MSMEG_0022	-1.42933
MSMEG_0023	-0.912587
MSMEG_0024	3.16308
MSMEG_0025	-0.306065
MSMEG_0026	0.399041
MSMEG_0027	-2.12189
MSMEG_0028	0.771389
MSMEG_0029	-1.07052
MSMEG_0030	1.23328
MSMEG_0031	0.544403
MSMEG_0032	0.880696
MSMEG_0033	0.41466
MSMEG_0034	1.84752
MSMEG_0035	1.76087
MSMEG_0036	-4.57354
MSMEG_0038	-3.53572
MSMEG_0039	-4.67516
MSMEG_0040	-3.98514
MSMEG_0041	-4.74915
MSMEG_0042	-4.81599
MSMEG_0043	-2.79986
MSMEG_0044	-1.64323
MSMEG_0045	-1.90336
MSMEG_0046	-2.64392
MSMEG_0047	-1.01839
MSMEG_0048	0.359045
MSMEG_0049	-2.7628
MSMEG_0050	-4.06809
MSMEG_0051	-4.2346
MSMEG_0052	-2.40269
MSMEG_0053	-0.811034
MSMEG_0054	-1.95424
MSMEG_0055	-3.63954
MSMEG_0056	0.0212035
MSMEG_0057	-1.4489
MSMEG_0058	-0.733221
MSMEG_0059	-0.796179
MSMEG_0060	-0.702682
MSMEG_0061	0.764235
MSMEG_0062	-0.52773
MSMEG_0063	1.41403
MSMEG_0064	1.92018
MSMEG_0065	1.53832
MSMEG_0066	2.40444
MSMEG_0067	0.611988
MSMEG_0068	0.970374
MSMEG_0069	2.00586
MSMEG_0070	1.09533
MSMEG_0071	0.511162
MSMEG_0075	0.914254
MSMEG_0076	-1.73458
MSMEG_0077	2.62411
MSMEG_0078	0.882546
MSMEG_0079	-0.131213
MSMEG_0080	-0.486135
MSMEG_0081	0.914755
MSMEG_0082	-0.161862
MSMEG_0083	-0.59681
MSMEG_0084	1.89712
MSMEG_0085	0.832341
MSMEG_0086	-1.67443
MSMEG_0087	-0.187682
MSMEG_0088	-0.759936
MSMEG_0089	-1.05663
MSMEG_0090	-1.83483
MSMEG_0091	-0.94686
MSMEG_0092	-4.98166
MSMEG_0093	-0.419616
MSMEG_0094	-2.89065
MSMEG_0095	-1.1383
MSMEG_0096	1.90133
MSMEG_0097	-0.788951
MSMEG_0098	1.33541
MSMEG_0099	-0.653675
MSMEG_0100	-1.03124
MSMEG_0101	-1.13669
MSMEG_0102	-0.911252
MSMEG_0103	-1.55278
MSMEG_0104	-2.14298
MSMEG_0105	-2.22513
MSMEG_0106	-2.69401
MSMEG_0107	-1.67615
MSMEG_0108	0.0428119
MSMEG_0109	1.62121
MSMEG_0110	1.9953
MSMEG_0111	-1.5664
MSMEG_0112	-5.41237
MSMEG_0113	-2.46338
MSMEG_0114	-3.23485
MSMEG_0115	-0.575077
MSMEG_0116	-2.73731
MSMEG_0117	-2.16965
MSMEG_0118	-2.42964
MSMEG_0119	-1.65819
MSMEG_0120	0.598133
MSMEG_0121	2.20591
MSMEG_0122	-4.29616
MSMEG_0123	-4.8441
MSMEG_0124	-1.01825
MSMEG_0125	-3.82642
MSMEG_0126	-2.26035
MSMEG_0127	-1.12624
MSMEG_0128	-2.61148
MSMEG_0129	0.225927
MSMEG_0130	-1.75355
MSMEG_0131	0.465505
MSMEG_0132	2.72466
MSMEG_0133	1.75389
MSMEG_0134	2.39996
MSMEG_0135	1.98952
MSMEG_0136	1.32667
MSMEG_0137	1.38198
MSMEG_0138	1.34286
MSMEG_0139	2.21662
MSMEG_0140	1.99316
MSMEG_0141	0.885924
MSMEG_0142	0.430782
MSMEG_0143	0.876782
MSMEG_0144	-2.84896
MSMEG_0145	-0.465521
MSMEG_0146	-1.97758
MSMEG_0147	-3.89638
MSMEG_0148	-5.21741
MSMEG_0149	-3.17801
MSMEG_0150	-1.94702
MSMEG_0151	-0.970981
MSMEG_0152	-3.52802
MSMEG_0153	-1.70628
MSMEG_0154	-0.914927
MSMEG_0155	-2.78478
MSMEG_0156	-1.72352
MSMEG_0157	-0.602861
MSMEG_0158	-0.825414
MSMEG_0159	-2.4457
MSMEG_0160	-2.36257
MSMEG_0161	-2.73333
MSMEG_0162	-1.77428
MSMEG_0163	-3.52266
MSMEG_0164	-3.81766
MSMEG_0165	-0.199077
MSMEG_0166	0.422687
MSMEG_0167	-2.93789
MSMEG_0168	-2.84112
MSMEG_0169	-3.10702
MSMEG_0170	-1.05128
MSMEG_0171	-2.02689
MSMEG_0172	-0.675347
MSMEG_0173	-2.62762
MSMEG_0174	-7.41798
MSMEG_0175	-0.927891
MSMEG_0176	-4.89961
MSMEG_0177	-3.31596
MSMEG_0178	-0.854589
MSMEG_0179	-4.06503
MSMEG_0180	-2.83607
MSMEG_0181	-5.6402
MSMEG_0182	-3.02476
MSMEG_0183	-3.22796
MSMEG_0184	-2.22815
MSMEG_0185	-0.74865
MSMEG_0186	-3.73171
MSMEG_0187	-0.147616
MSMEG_0188	-1.782
MSMEG_0189	-4.20516
MSMEG_0190	-5.14636
MSMEG_0191	-4.28783
MSMEG_0192	-4.37714
MSMEG_0193	-2.20618
MSMEG_0194	-0.222904
MSMEG_0195	-3.69334
MSMEG_0196	0.395722
MSMEG_0197	-5.91673
MSMEG_0198	-3.66353
MSMEG_0199	-0.758605
MSMEG_0200	-2.7693
MSMEG_0201	0.116245
MSMEG_0204	-4.63029
MSMEG_0205	-4.12901
MSMEG_0206	-0.894856
MSMEG_0207	-3.71825
MSMEG_0208	-2.74848
MSMEG_0209	-1.88628
MSMEG_0210	-1.38886
MSMEG_0211	0.524776
MSMEG_0212	-1.63418
MSMEG_0213	-0.17485
MSMEG_0214	-1.33447
MSMEG_0215	-1.32886
MSMEG_0216	3.58402
MSMEG_0217	-1.62536
MSMEG_0218	-2.48788
MSMEG_0219	-0.0940952
MSMEG_0220	-0.0784798
MSMEG_0221	-0.302286
MSMEG_0222	-0.356031
MSMEG_0223	0.120768
MSMEG_0224	-0.512764
MSMEG_0225	-0.718294
MSMEG_0226	-1.45023
MSMEG_0227	-1.02467
MSMEG_0228	-4.16776
MSMEG_0229	0.0726743
MSMEG_0230	-2.56125
MSMEG_0231	-2.06672
MSMEG_0232	-2.72172
MSMEG_0233	1.77688
MSMEG_0234	0.589918
MSMEG_0235	-1.69462
MSMEG_0236	-1.91376
MSMEG_0237	-2.52015
MSMEG_0238	-0.350498
MSMEG_0239	-0.0247097
MSMEG_0240	1.68505
MSMEG_0241	0.858492
MSMEG_0242	1.02837
MSMEG_0243	1.29235
MSMEG_0244	0.187151
MSMEG_0245	-0.248857
MSMEG_0246	-1.54348
MSMEG_0247	-1.46515
MSMEG_0248	-0.856541
MSMEG_0249	-0.976362
MSMEG_0250	0.472512
MSMEG_0251	2.98194
MSMEG_0252	1.65788
MSMEG_0253	-1.26747
MSMEG_0254	-1.77874
MSMEG_0255	1.20344
MSMEG_0256	-3.09422
MSMEG_0257	-3.11753
MSMEG_0258	-4.83031
MSMEG_0259	-2.37279
MSMEG_0260	-1.21582
MSMEG_0261	-0.867894
MSMEG_0262	-1.32664
MSMEG_0263	-1.63746
MSMEG_0264	-2.0468
MSMEG_0265	-5.05016
MSMEG_0266	-3.37429
MSMEG_0267	-1.77857
MSMEG_0268	-2.47794
MSMEG_0269	-2.63511
MSMEG_0270	-1.6957
MSMEG_0271	-3.94183
MSMEG_0272	-4.32116
MSMEG_0273	-3.28029
MSMEG_0274	-6.08233
MSMEG_0275	-5.50947
MSMEG_0276	-5.18587
MSMEG_0277	-4.38465
MSMEG_0278	-1.8701
MSMEG_0279	-3.49434
MSMEG_0280	-1.82103
MSMEG_0281	-2.62253
MSMEG_0282	-3.36713
MSMEG_0283	-3.74464
MSMEG_0284	-4.00318
MSMEG_0285	-3.80055
MSMEG_0286	-3.79165
MSMEG_0287	-6.44985
MSMEG_0288	-4.7806
MSMEG_0289	-2.1278
MSMEG_0290	-1.87091
MSMEG_0291	-0.126052
MSMEG_0292	-3.76178
MSMEG_0293	-2.95163
MSMEG_0294	-2.73446
MSMEG_0295	-2.2878
MSMEG_0296	-1.92481
MSMEG_0297	-5.47339
MSMEG_0298	-4.67443
MSMEG_0299	-4.56521
MSMEG_0300	-1.9926
MSMEG_0301	-1.79241
MSMEG_0302	-2.93216
MSMEG_0303	-7.18174
MSMEG_0304	-3.30772
MSMEG_0305	-2.36588
MSMEG_0306	-4.07721
MSMEG_0307	-3.73178
MSMEG_0308	-4.05623
MSMEG_0309	-2.13037
MSMEG_0310	-1.82384
MSMEG_0311	0.163898
MSMEG_0312	1.65352
MSMEG_0313	0.427665
MSMEG_0314	2.39097
MSMEG_0315	0.83677
MSMEG_0316	-0.55621
MSMEG_0317	2.63767
MSMEG_0318	-0.390998
MSMEG_0319	-0.617945
MSMEG_0320	-2.31441
MSMEG_0321	-1.09388
MSMEG_0322	-5.43263
MSMEG_0323	-3.03351
MSMEG_0324	-4.70377
MSMEG_0325	-4.3379
MSMEG_0326	-4.39839
MSMEG_0327	-3.51658
MSMEG_0328	-3.76037
MSMEG_0329	-2.5266
MSMEG_0330	0.223196
MSMEG_0331	-0.17415
MSMEG_0332	-3.941
MSMEG_0333	-4.25602
MSMEG_0334	-4.53096
MSMEG_0335	-3.80089
MSMEG_0336	-3.31087
MSMEG_0337	-1.47052
MSMEG_0338	-2.23374
MSMEG_0339	-4.61675
MSMEG_0340	-5.05272
MSMEG_0341	-2.78323
MSMEG_0342	-1.43372
MSMEG_0343	0.458601
MSMEG_0344	-3.5531
MSMEG_0345	-0.389135
MSMEG_0346	-3.14515
MSMEG_0347	-3.09605
MSMEG_0348	-4.00327
MSMEG_0349	-2.87743
MSMEG_0350	-2.55789
MSMEG_0351	-3.05012
MSMEG_0352	-1.90521
MSMEG_0353	-2.74657
MSMEG_0354	-1.7069
MSMEG_0355	-2.65189
MSMEG_0356	-3.64609
MSMEG_0357	-3.47949
MSMEG_0358	-1.67864
MSMEG_0359	-0.442328
MSMEG_0360	0.948023
MSMEG_0361	-0.694641
MSMEG_0362	-3.0435
MSMEG_0363	0.0948896
MSMEG_0364	-1.17205
MSMEG_0365	-0.781515
MSMEG_0366	1.74756
MSMEG_0367	-1.72259
MSMEG_0368	-0.484223
MSMEG_0369	-0.716046
MSMEG_0370	-0.77993
MSMEG_0371	0.216765
MSMEG_0372	0.325923
MSMEG_0373	0.615101
MSMEG_0374	-3.11688
MSMEG_0375	-5.49034
MSMEG_0376	-2.81952
MSMEG_0377	-4.04013
MSMEG_0378	-4.16146
MSMEG_0379	-4.31443
MSMEG_0380	2.73111
MSMEG_0381	2.38522
MSMEG_0382	2.05038
MSMEG_0383	3.85402
MSMEG_0384	-2.10966
MSMEG_0385	-0.816078
MSMEG_0386	-0.212824
MSMEG_0387	1.90383
MSMEG_0388	2.29708
MSMEG_0389	1.46709
MSMEG_0390	0.972972
MSMEG_0391	0.876717
MSMEG_0392	-0.780729
MSMEG_0393	1.52595
MSMEG_0394	2.62065
MSMEG_0395	0.260189
MSMEG_0396	0.102203
MSMEG_0399	-0.106598
MSMEG_0400	-3.41821
MSMEG_0401	-3.73453
MSMEG_0402	-3.90692
MSMEG_0403	-2.78741
MSMEG_0404	-3.49177
MSMEG_0405	-3.26743
MSMEG_0406	0.569047
MSMEG_0407	-1.94963
MSMEG_0408	1.89933
MSMEG_0409	1.31152
MSMEG_0410	0.361567
MSMEG_0411	-0.223907
MSMEG_0412	1.69277
MSMEG_0413	-0.208338
MSMEG_0414	-3.02671
MSMEG_0415	-0.306278
MSMEG_0416	0.225426
MSMEG_0417	1.43476
MSMEG_0418	-0.933999
MSMEG_0419	2.84795
MSMEG_0420	2.04331
MSMEG_0421	-5.05997
MSMEG_0422	1.06865
MSMEG_0423	-0.243803
MSMEG_0424	-2.4045
MSMEG_0425	-1.83529
MSMEG_0426	-3.59037
MSMEG_0427	-3.85441
MSMEG_0428	-4.38311
MSMEG_0429	-2.91543
MSMEG_0431	-2.29284
MSMEG_0432	-5.59987
MSMEG_0433	-5.15735
MSMEG_0434	2.15512
MSMEG_0435	1.76173
MSMEG_0436	0.072608
MSMEG_0437	-0.0814738
MSMEG_0438	-0.719337
MSMEG_0439	-2.077
MSMEG_0440	0.506912
MSMEG_0441	-1.52996
MSMEG_0442	-3.82708
MSMEG_0443	-2.93823
MSMEG_0444	-3.07718
MSMEG_0445	-1.82609
MSMEG_0446	-0.273813
MSMEG_0447	-3.33481
MSMEG_0448	-2.23083
MSMEG_0449	-2.57988
MSMEG_0450	-1.9364
MSMEG_0451	0.642522
MSMEG_0452	0.792462
MSMEG_0453	-0.0369539
MSMEG_0454	-0.590111
MSMEG_0455	1.20918
MSMEG_0456	0.449395
MSMEG_0457	-0.762585
MSMEG_0458	-3.08525
MSMEG_0459	0.312432
MSMEG_0460	-0.788723
MSMEG_0461	-3.14812
MSMEG_0462	-2.73598
MSMEG_0463	-0.664295
MSMEG_0464	0.567009
MSMEG_0465	-1.01135
MSMEG_0466	-2.65131
MSMEG_0467	-3.26106
MSMEG_0468	-1.53571
MSMEG_0469	0.780286
MSMEG_0470	-4.56265
MSMEG_0471	-3.14746
MSMEG_0472	-2.51244
MSMEG_0473	-4.61614
MSMEG_0474	-3.62924
MSMEG_0475	-4.45052
MSMEG_0476	-4.6197
MSMEG_0477	-5.23492
MSMEG_0478	-4.09113
MSMEG_0479	-3.96165
MSMEG_0480	-3.01322
MSMEG_0481	-4.65575
MSMEG_0482	-3.22163
MSMEG_0483	-1.86603
MSMEG_0484	-1.51285
MSMEG_0485	-4.47719
MSMEG_0486	-3.7157
MSMEG_0487	-5.36789
MSMEG_0488	-7.06494
MSMEG_0489	-3.37229
MSMEG_0490	1.05054
MSMEG_0491	-0.835392
MSMEG_0492	-3.04778
MSMEG_0493	-2.52998
MSMEG_0494	-2.93558
MSMEG_0495	-1.11009
MSMEG_0496	-4.97493
MSMEG_0497	-4.41918
MSMEG_0498	-5.51927
MSMEG_0499	-4.0811
MSMEG_0500	-1.69674
MSMEG_0501	0.908268
MSMEG_0502	-0.399747
MSMEG_0503	-6.08956
MSMEG_0504	0.108942
MSMEG_0505	-0.683843
MSMEG_0506	-0.557539
MSMEG_0507	-0.817908
MSMEG_0508	-1.44859
MSMEG_0509	-2.51246
MSMEG_0510	-3.98064
MSMEG_0511	-3.14953
MSMEG_0512	-1.45596
MSMEG_0513	-4.41079
MSMEG_0514	-2.66631
MSMEG_0515	-3.19567
MSMEG_0516	-2.06251
MSMEG_0517	-2.97752
MSMEG_0518	-2.5693
MSMEG_0519	-0.610483
MSMEG_0520	4.45621
MSMEG_0521	-3.55682
MSMEG_0522	2.47948
MSMEG_0523	-3.24316
MSMEG_0524	-3.90412
MSMEG_0525	-6.99663
MSMEG_0526	-3.23615
MSMEG_0527	-4.35902
MSMEG_0528	-3.59252
MSMEG_0529	-3.15471
MSMEG_0530	-1.07036
MSMEG_0531	-0.545582
MSMEG_0532	-0.605004
MSMEG_0533	-1.08336
MSMEG_0534	-3.37086
MSMEG_0535	0.539984
MSMEG_0536	1.49587
MSMEG_0537	3.16968
MSMEG_0538	2.61784
MSMEG_0539	0.238863
MSMEG_0540	-1.88227
MSMEG_0541	1.11742
MSMEG_0542	-0.808849
MSMEG_0543	-5.28697
MSMEG_0544	-1.82469
MSMEG_0545	-2.30945
MSMEG_0546	-0.799417
MSMEG_0548	-2.45497
MSMEG_0549	-1.0907
MSMEG_0550	-0.057126
MSMEG_0551	-3.35145
MSMEG_0552	-5.83005
MSMEG_0553	-4.32986
MSMEG_0554	-2.48351
MSMEG_0555	-2.36199
MSMEG_0556	-4.68882
MSMEG_0557	3.03726
MSMEG_0558	3.44234
MSMEG_0559	3.99848
MSMEG_0560	-1.78223
MSMEG_0561	-6.05405
MSMEG_0562	-1.12524
MSMEG_0563	-0.144569
MSMEG_0564	0.140742
MSMEG_0565	-1.93909
MSMEG_0566	-1.36286
MSMEG_0567	-3.78204
MSMEG_0568	-3.90079
MSMEG_0569	-4.41811
MSMEG_0570	-5.13806
MSMEG_0571	-4.28829
MSMEG_0572	-1.89907
MSMEG_0573	-1.86348
MSMEG_0574	-2.24485
MSMEG_0575	-3.88625
MSMEG_0576	-4.15576
MSMEG_0577	-1.19073
MSMEG_0578	-1.90173
MSMEG_0579	-3.39548
MSMEG_0580	0.40492
MSMEG_0581	-4.36806
MSMEG_0582	-5.47867
MSMEG_0583	-1.12942
MSMEG_0584	0.219456
MSMEG_0585	-0.402264
MSMEG_0586	3.51019
MSMEG_0587	-1.97179
MSMEG_0588	-2.29502
MSMEG_0589	-2.84943
MSMEG_0590	-1.96121
MSMEG_0591	-2.5152
MSMEG_0592	-1.16165
MSMEG_0593	-0.256824
MSMEG_0594	0.556983
MSMEG_0595	-0.378986
MSMEG_0596	-1.48548
MSMEG_0597	-1.785
MSMEG_0598	-0.65871
MSMEG_0599	-0.679991
MSMEG_0600	-2.02959
MSMEG_0601	-1.06107
MSMEG_0602	0.374099
MSMEG_0603	0.0763221
MSMEG_0604	-2.85053
MSMEG_0605	-3.11655
MSMEG_0606	-4.18486
MSMEG_0607	-2.6315
MSMEG_0608	-1.25087
MSMEG_0609	-5.09242
MSMEG_0610	-4.28778
MSMEG_0611	-4.65865
MSMEG_0612	-1.97356
MSMEG_0613	-2.10998
MSMEG_0614	-2.11312
MSMEG_0615	-2.35122
MSMEG_0616	-2.52233
MSMEG_0617	-1.47504
MSMEG_0618	-0.792818
MSMEG_0619	-1.97573
MSMEG_0620	0.519865
MSMEG_0621	-1.83577
MSMEG_0622	-1.13869
MSMEG_0623	0.257856
MSMEG_0624	-0.409623
MSMEG_0625	-3.68032
MSMEG_0626	-1.09369
MSMEG_0627	-2.77188
MSMEG_0628	-1.38218
MSMEG_0629	-2.84171
MSMEG_0630	-3.87832
MSMEG_0631	-1.53463
MSMEG_0632	-0.0557065
MSMEG_0633	0.160853
MSMEG_0634	-0.873625
MSMEG_0635	-3.85796
MSMEG_0636	-0.740046
MSMEG_0637	-2.76368
MSMEG_0638	1.305
MSMEG_0639	-1.40521
MSMEG_0640	-2.0547
MSMEG_0641	-1.0605
MSMEG_0642	-0.268056
MSMEG_0643	-0.700527
MSMEG_0644	-1.71182
MSMEG_0645	1.60577
MSMEG_0646	-3.13809
MSMEG_0647	-4.11293
MSMEG_0648	-0.962452
MSMEG_0649	-2.59388
MSMEG_0650	-3.86435
MSMEG_0651	-3.50286
MSMEG_0652	-2.92465
MSMEG_0653	-3.30355
MSMEG_0654	-6.13542
MSMEG_0655	-4.67631
MSMEG_0656	-2.21863
MSMEG_0657	-3.423
MSMEG_0658	0.673458
MSMEG_0659	-3.97146
MSMEG_0660	-4.34683
MSMEG_0661	-3.94852
MSMEG_0662	-2.90054
MSMEG_0663	-4.85413
MSMEG_0664	-4.20165
MSMEG_0665	-2.99388
MSMEG_0666	-3.28547
MSMEG_0667	-4.79532
MSMEG_0668	-0.334626
MSMEG_0669	1.9456
MSMEG_0670	-0.686113
MSMEG_0671	-0.737296
MSMEG_0672	-0.230218
MSMEG_0673	0.949149
MSMEG_0674	0.0274715
MSMEG_0675	-4.37472
MSMEG_0676	-1.18842
MSMEG_0678	1.42928
MSMEG_0679	1.16709
MSMEG_0680	-3.48091
MSMEG_0681	-1.34814
MSMEG_0682	1.19469
MSMEG_0683	1.25587
MSMEG_0684	-1.71897
MSMEG_0685	-2.56767
MSMEG_0686	-2.20971
MSMEG_0687	-2.28353
MSMEG_0688	0.865953
MSMEG_0689	-3.21036
MSMEG_0690	-0.468077
MSMEG_0691	-0.757806
MSMEG_0692	0.275453
MSMEG_0693	-0.840816
MSMEG_0694	2.53476
MSMEG_0695	0.222607
MSMEG_0696	-1.58878
MSMEG_0697	-2.43253
MSMEG_0698	-1.60903
MSMEG_0699	0.262557
MSMEG_0700	-0.848873
MSMEG_0701	-3.77296
MSMEG_0702	0.415627
MSMEG_0703	1.40396
MSMEG_0704	-0.00814247
MSMEG_0705	-4.29719
MSMEG_0706	-4.80016
MSMEG_0707	-6.08199
MSMEG_0708	-1.98991
MSMEG_0709	0.244164
MSMEG_0710	2.83068
MSMEG_0711	-0.26791
MSMEG_0712	0.206809
MSMEG_0713	0.898639
MSMEG_0714	-4.23884
MSMEG_0715	-3.57922
MSMEG_0716	-3.75244
MSMEG_0717	1.74993
MSMEG_0718	-3.37778
MSMEG_0719	-2.64253
MSMEG_0720	-3.77136
MSMEG_0721	-1.53996
MSMEG_0722	-4.12962
MSMEG_0723	-2.71131
MSMEG_0726	0.831145
MSMEG_0727	-3.63484
MSMEG_0728	-0.209268
MSMEG_0729	-1.0664
MSMEG_0730	-1.57884
MSMEG_0731	-5.37792
MSMEG_0732	-2.21294
MSMEG_0733	-2.81232
MSMEG_0734	-3.34046
MSMEG_0735	-7.22431
MSMEG_0736	1.68811
MSMEG_0737	-0.255632
MSMEG_0738	-1.36236
MSMEG_0739	-1.13996
MSMEG_0740	-0.077476
MSMEG_0741	-0.190987
MSMEG_0742	-2.33733
MSMEG_0743	-1.02461
MSMEG_0744	-1.84907
MSMEG_0745	-5.24178
MSMEG_0746	-2.13464
MSMEG_0747	-2.31003
MSMEG_0748	-2.23178
MSMEG_0749	-4.48075
MSMEG_0750	0.767096
MSMEG_0751	-2.86708
MSMEG_0752	-1.31735
MSMEG_0753	0.948861
MSMEG_0754	1.25905
MSMEG_0755	-4.28404
MSMEG_0756	-0.364095
MSMEG_0757	-4.3182
MSMEG_0758	-3.28188
MSMEG_0759	0.0391693
MSMEG_0760	-0.112346
MSMEG_0761	-0.267678
MSMEG_0762	-0.2376
MSMEG_0763	0.291667
MSMEG_0764	-0.111713
MSMEG_0765	-2.81376
MSMEG_0766	-0.187116
MSMEG_0767	0.0642495
MSMEG_0768	1.53253
MSMEG_0769	2.02282
MSMEG_0770	1.12688
MSMEG_0771	-6.16804
MSMEG_0772	-5.06113
MSMEG_0773	-4.94107
MSMEG_0774	-3.44588
MSMEG_0775	-0.408223
MSMEG_0776	-1.56542
MSMEG_0777	1.48998
MSMEG_0778	-0.969408
MSMEG_0779	-1.66797
MSMEG_0780	-1.7822
MSMEG_0781	0.0875344
MSMEG_0782	-1.0398
MSMEG_0783	-0.502793
MSMEG_0784	-1.68062
MSMEG_0785	-3.00985
MSMEG_0786	-1.67543
MSMEG_0787	-1.59389
MSMEG_0788	-0.810459
MSMEG_0789	-4.74144
MSMEG_0790	-0.583418
MSMEG_0791	0.814708
MSMEG_0792	1.98355
MSMEG_0793	1.52228
MSMEG_0794	1.12404
MSMEG_0795	1.63077
MSMEG_0796	2.80765
MSMEG_0797	-1.89199
MSMEG_0798	-2.78528
MSMEG_0799	-2.27876
MSMEG_0800	-2.10355
MSMEG_0803	-4.47217
MSMEG_0804	-5.41459
MSMEG_0805	-5.35765
MSMEG_0806	1.63642
MSMEG_0807	0.977458
MSMEG_0808	-3.38416
MSMEG_0809	-4.07099
MSMEG_0810	-2.95911
MSMEG_0811	-2.86655
MSMEG_0812	-2.25323
MSMEG_0813	-1.89389
MSMEG_0814	0.338283
MSMEG_0815	-1.63946
MSMEG_0816	-0.104712
MSMEG_0817	-3.36058
MSMEG_0818	-3.9864
MSMEG_0819	-4.6857
MSMEG_0820	-4.57279
MSMEG_0821	-3.91149
MSMEG_0822	-2.38676
MSMEG_0823	3.1234
MSMEG_0824	3.78225
MSMEG_0825	4.71062
MSMEG_0826	3.8622
MSMEG_0827	-3.41335
MSMEG_0828	-2.8839
MSMEG_0829	-0.716039
MSMEG_0830	0.247191
MSMEG_0831	-5.52014
MSMEG_0832	-1.11736
MSMEG_0833	2.59301
MSMEG_0834	2.46287
MSMEG_0835	2.32012
MSMEG_0836	1.08447
MSMEG_0837	0.333213
MSMEG_0838	-1.2469
MSMEG_0839	-2.42461
MSMEG_0840	-0.283665
MSMEG_0841	-0.381295
MSMEG_0842	0.501806
MSMEG_0843	-0.133692
MSMEG_0844	0.433997
MSMEG_0845	1.21773
MSMEG_0846	-1.3598
MSMEG_0847	-0.107843
MSMEG_0848	0.218225
MSMEG_0849	-4.60309
MSMEG_0850	-4.17561
MSMEG_0851	-4.22852
MSMEG_0852	-3.85383
MSMEG_0853	-2.81548
MSMEG_0854	-1.00471
MSMEG_0855	-4.21934
MSMEG_0856	-2.74759
MSMEG_0857	-2.50613
MSMEG_0858	-0.570423
MSMEG_0859	-1.34861
MSMEG_0860	0.806076
MSMEG_0861	0.180216
MSMEG_0862	-0.446131
MSMEG_0863	-0.415487
MSMEG_0864	-1.95211
MSMEG_0865	-1.3052
MSMEG_0866	0.775939
MSMEG_0867	-1.64718
MSMEG_0868	-4.76857
MSMEG_0869	-3.0353
MSMEG_0870	-3.62613
MSMEG_0871	-4.4135
MSMEG_0872	-3.35349
MSMEG_0873	-5.96737
MSMEG_0874	-1.17191
MSMEG_0875	-2.50989
MSMEG_0876	-2.60877
MSMEG_0877	-1.70022
MSMEG_0878	-2.43805
MSMEG_0879	-1.37219
MSMEG_0880	2.20539
MSMEG_0881	-2.17886
MSMEG_0882	-1.14522
MSMEG_0883	-1.80074
MSMEG_0884	-5.06233
MSMEG_0885	-2.29169
MSMEG_0886	-2.92748
MSMEG_0887	-3.07739
MSMEG_0888	-1.68648
MSMEG_0889	0.00674343
MSMEG_0890	0.647638
MSMEG_0891	-3.26303
MSMEG_0892	-1.91414
MSMEG_0893	-1.85966
MSMEG_0894	-1.21924
MSMEG_0895	0.0906634
MSMEG_0896	-0.921399
MSMEG_0897	-1.42392
MSMEG_0898	2.27953
MSMEG_0899	-0.628118
MSMEG_0900	-0.320875
MSMEG_0901	-0.802764
MSMEG_0902	-3.36031
MSMEG_0903	1.4101
MSMEG_0904	-0.586327
MSMEG_0905	0.328052
MSMEG_0906	-2.99976
MSMEG_0907	-3.1593
MSMEG_0908	-4.48573
MSMEG_0909	-1.36913
MSMEG_0910	-4.12908
MSMEG_0911	-1.06809
MSMEG_0912	0.618793
MSMEG_0913	1.50251
MSMEG_0914	-1.13344
MSMEG_0915	0.256463
MSMEG_0916	1.09405
MSMEG_0917	-1.03182
MSMEG_0918	3.04898
MSMEG_0919	1.76412
MSMEG_0920	-0.0930252
MSMEG_0921	1.27504
MSMEG_0922	0.980677
MSMEG_0923	0.127403
MSMEG_0924	0.809412
MSMEG_0925	-0.393811
MSMEG_0926	-0.500795
MSMEG_0927	-0.518892
MSMEG_0928	0.00654984
MSMEG_0929	0.121781
MSMEG_0930	-2.52949
MSMEG_0931	0.709333
MSMEG_0932	-0.260529
MSMEG_0933	0.431807
MSMEG_0934	-0.366661
MSMEG_0935	1.27499
MSMEG_0936	-0.958838
MSMEG_0937	-1.14295
MSMEG_0938	0.524709
MSMEG_0939	3.9026
MSMEG_0940	1.24686
MSMEG_0941	1.78944
MSMEG_0942	-1.15824
MSMEG_0943	1.71464
MSMEG_0944	2.02263
MSMEG_0945	2.20718
MSMEG_0946	1.98293
MSMEG_0947	1.76031
MSMEG_0948	2.03463
MSMEG_0949	-0.942066
MSMEG_0950	-4.37826
MSMEG_0951	-0.782293
MSMEG_0952	2.00982
MSMEG_0953	0.823877
MSMEG_0954	2.57672
MSMEG_0955	-2.45907
MSMEG_0956	0.424129
MSMEG_0957	0.107748
MSMEG_0958	-0.158343
MSMEG_0959	1.13892
MSMEG_0960	-0.44725
MSMEG_0961	-3.08877
MSMEG_0962	-3.07147
MSMEG_0963	-3.37836
MSMEG_0964	-0.557473
MSMEG_0965	4.69887
MSMEG_0966	-1.40887
MSMEG_0967	-3.82406
MSMEG_0968	-0.965222
MSMEG_0969	-0.361744
MSMEG_0970	-1.15888
MSMEG_0971	-0.878482
MSMEG_0972	-1.16188
MSMEG_0973	1.46047
MSMEG_0974	1.85758
MSMEG_0975	-1.18797
MSMEG_0976	-2.52579
MSMEG_0977	-1.28998
MSMEG_0978	0.0314608
MSMEG_0979	-1.28283
MSMEG_0980	-1.8369
MSMEG_0981	-5.03316
MSMEG_0982	-1.25906
MSMEG_0983	0.0260973
MSMEG_0984	-1.90668
MSMEG_0985	0.235533
MSMEG_0986	0.0246034
MSMEG_0987	1.93708
MSMEG_0988	0.302898
MSMEG_0989	1.44737
MSMEG_0990	1.14914
MSMEG_0991	-0.253369
MSMEG_0992	-2.91578
MSMEG_0993	-2.61639
MSMEG_0994	-1.76341
MSMEG_0995	-6.7174
MSMEG_0996	-4.09089
MSMEG_0997	-3.71306
MSMEG_0998	-3.98688
MSMEG_0999	-1.1737
MSMEG_1000	-3.26209
MSMEG_1001	-1.87968
MSMEG_1004	-5.81066
MSMEG_1005	-3.0956
MSMEG_1006	-1.91015
MSMEG_1007	-0.765982
MSMEG_1008	-0.0964885
MSMEG_1009	-3.06887
MSMEG_1010	-2.50558
MSMEG_1011	-2.00893
MSMEG_1012	-3.4226
MSMEG_1013	-1.24959
MSMEG_1014	-1.15388
MSMEG_1015	0.909256
MSMEG_1016	-4.03435
MSMEG_1017	3.77866
MSMEG_1018	3.95811
MSMEG_1020	-2.22812
MSMEG_1021	-3.38373
MSMEG_1022	-2.54197
MSMEG_1023	-2.14774
MSMEG_1024	-2.29434
MSMEG_1025	-5.39713
MSMEG_1026	-0.0198407
MSMEG_1027	-2.9322
MSMEG_1028	1.12243
MSMEG_1029	0.346695
MSMEG_1030	-0.092042
MSMEG_1031	-0.331522
MSMEG_1032	-1.46778
MSMEG_1033	3.45046
MSMEG_1034	-0.381238
MSMEG_1035	-2.53587
MSMEG_1036	-4.30803
MSMEG_1037	-0.802967
MSMEG_1038	1.28095
MSMEG_1039	-0.376945
MSMEG_1040	2.9851
MSMEG_1041	0.208366
MSMEG_1042	2.60994
MSMEG_1043	-2.30526
MSMEG_1044	-2.46528
MSMEG_1045	-2.3012
MSMEG_1046	1.07304
MSMEG_1047	0.593108
MSMEG_1048	0.282245
MSMEG_1049	0.155324
MSMEG_1050	-0.153039
MSMEG_1051	-1.13712
MSMEG_1052	1.68968
MSMEG_1053	-0.621082
MSMEG_1054	-2.72016
MSMEG_1055	0.220552
MSMEG_1056	-1.94259
MSMEG_1057	2.26927
MSMEG_1060	2.35519
MSMEG_1061	-1.28512
MSMEG_1062	-2.25333
MSMEG_1063	-1.83828
MSMEG_1064	0.355266
MSMEG_1065	0.0319633
MSMEG_1066	-1.48523
MSMEG_1067	-2.43659
MSMEG_1068	-2.3101
MSMEG_1069	-2.91148
MSMEG_1070	-3.33079
MSMEG_1071	-2.99692
MSMEG_1072	-4.60427
MSMEG_1073	-2.20188
MSMEG_1074	-1.76482
MSMEG_1075	-2.20453
MSMEG_1076	-3.2158
MSMEG_1077	-1.55397
MSMEG_1078	-5.30082
MSMEG_1079	-2.90449
MSMEG_1080	-4.62298
MSMEG_1081	-4.80548
MSMEG_1082	-4.20542
MSMEG_1083	-6.9227
MSMEG_1084	-3.32867
MSMEG_1085	-3.21737
MSMEG_1086	-5.03347
MSMEG_1087	-5.27093
MSMEG_1088	-4.46356
MSMEG_1089	0.335289
MSMEG_1090	-0.779156
MSMEG_1091	-2.42433
MSMEG_1092	-3.21997
MSMEG_1093	-2.26521
MSMEG_1094	-2.16001
MSMEG_1095	-2.311
MSMEG_1096	-1.05802
MSMEG_1097	-2.02466
MSMEG_1098	-2.71945
MSMEG_1099	-1.59104
MSMEG_1100	-5.50265
MSMEG_1101	-3.14634
MSMEG_1102	-2.39649
MSMEG_1103	-1.52766
MSMEG_1104	-4.01849
MSMEG_1105	-2.80684
MSMEG_1106	-2.86248
MSMEG_1107	-2.54445
MSMEG_1108	-0.332154
MSMEG_1109	-0.0671964
MSMEG_1110	-1.00447
MSMEG_1111	-1.78908
MSMEG_1112	-2.59172
MSMEG_1113	-3.07628
MSMEG_1114	-2.6243
MSMEG_1115	-0.0623069
MSMEG_1116	-2.90181
MSMEG_1117	-2.39504
MSMEG_1118	-1.88675
MSMEG_1119	-1.81195
MSMEG_1120	-1.76246
MSMEG_1121	-1.44384
MSMEG_1122	-2.61811
MSMEG_1123	0.149005
MSMEG_1124	-0.322179
MSMEG_1125	-1.09654
MSMEG_1126	-2.03631
MSMEG_1127	-2.28355
MSMEG_1128	-1.52119
MSMEG_1129	-3.68002
MSMEG_1130	-3.11683
MSMEG_1131	0.872045
MSMEG_1132	-1.76169
MSMEG_1133	-0.387672
MSMEG_1134	1.19967
MSMEG_1135	-6.74849
MSMEG_1136	-1.25019
MSMEG_1137	-1.20367
MSMEG_1138	-5.32888
MSMEG_1139	-4.49719
MSMEG_1140	-0.338243
MSMEG_1141	-1.01191
MSMEG_1142	-1.4772
MSMEG_1143	-1.87774
MSMEG_1144	-1.00028
MSMEG_1145	-1.0329
MSMEG_1146	-0.946544
MSMEG_1147	-0.892028
MSMEG_1148	-1.45493
MSMEG_1149	-1.13237
MSMEG_1150	-0.185066
MSMEG_1151	1.56411
MSMEG_1152	-1.02504
MSMEG_1153	-0.957108
MSMEG_1154	-0.516865
MSMEG_1155	0.559508
MSMEG_1156	-1.56616
MSMEG_1157	-0.543618
MSMEG_1158	-0.188599
MSMEG_1159	-2.47181
MSMEG_1160	-3.09947
MSMEG_1161	-2.92878
MSMEG_1162	-3.96377
MSMEG_1163	-3.5919
MSMEG_1164	-2.24021
MSMEG_1165	1.20051
MSMEG_1167	-4.14782
MSMEG_1168	-2.77335
MSMEG_1169	-1.57959
MSMEG_1170	-4.10582
MSMEG_1171	-2.92394
MSMEG_1172	-0.071064
MSMEG_1173	-1.11653
MSMEG_1174	-3.6965
MSMEG_1175	-5.89087
MSMEG_1176	-1.04139
MSMEG_1177	-2.88966
MSMEG_1178	-1.62347
MSMEG_1179	-1.84985
MSMEG_1180	-3.70227
MSMEG_1181	-3.64469
MSMEG_1182	-3.00084
MSMEG_1183	-2.61241
MSMEG_1184	2.58845
MSMEG_1185	-1.36488
MSMEG_1186	-3.17026
MSMEG_1187	-3.34033
MSMEG_1188	-0.173687
MSMEG_1189	-1.14173
MSMEG_1190	-4.19599
MSMEG_1191	-2.30381
MSMEG_1192	-3.40264
MSMEG_1193	-0.781363
MSMEG_1194	-2.11612
MSMEG_1195	-0.748623
MSMEG_1196	-2.67147
MSMEG_1197	-4.52617
MSMEG_1198	-0.552957
MSMEG_1199	-1.77414
MSMEG_1200	-0.947261
MSMEG_1201	-3.95844
MSMEG_1202	-4.60382
MSMEG_1203	-2.77622
MSMEG_1204	-4.04638
MSMEG_1205	-0.740668
MSMEG_1206	0.249304
MSMEG_1207	1.04128
MSMEG_1208	0.975488
MSMEG_1209	-1.40766
MSMEG_1210	-3.12116
MSMEG_1211	1.20437
MSMEG_1212	-2.90194
MSMEG_1213	-1.66326
MSMEG_1214	-2.5084
MSMEG_1215	-0.372128
MSMEG_1216	-2.11517
MSMEG_1217	-2.57461
MSMEG_1218	-1.77643
MSMEG_1219	-1.97085
MSMEG_1220	-0.0474291
MSMEG_1221	-2.1349
MSMEG_1222	-2.56312
MSMEG_1223	-2.51333
MSMEG_1224	-1.60515
MSMEG_1225	-1.65126
MSMEG_1226	-2.70402
MSMEG_1227	-5.39279
MSMEG_1228	-3.53042
MSMEG_1229	-4.15899
MSMEG_1230	-4.90214
MSMEG_1231	-6.87552
MSMEG_1232	-5.70645
MSMEG_1233	-3.33128
MSMEG_1234	-3.17778
MSMEG_1235	-3.50557
MSMEG_1236	-3.41136
MSMEG_1237	-0.356957
MSMEG_1238	-0.961743
MSMEG_1240	-2.60149
MSMEG_1241	-2.3811
MSMEG_1242	2.12202
MSMEG_1243	2.84425
MSMEG_1244	2.02966
MSMEG_1245	1.81614
MSMEG_1246	1.20683
MSMEG_1247	1.44346
MSMEG_1248	-0.205487
MSMEG_1249	-3.29216
MSMEG_1250	-3.24775
MSMEG_1251	-3.12338
MSMEG_1252	-0.254189
MSMEG_1253	-1.26674
MSMEG_1254	0.137254
MSMEG_1255	-1.16007
MSMEG_1256	-1.36111
MSMEG_1259	0.199357
MSMEG_1260	-0.900374
MSMEG_1261	-0.77691
MSMEG_1262	-1.87688
MSMEG_1263	-3.0599
MSMEG_1264	-1.91928
MSMEG_1265	-2.43539
MSMEG_1266	-3.39535
MSMEG_1267	-3.75861
MSMEG_1268	-2.28392
MSMEG_1269	-1.75808
MSMEG_1270	0.781579
MSMEG_1271	-3.37305
MSMEG_1272	-3.61036
MSMEG_1273	-4.28117
MSMEG_1274	-2.32668
MSMEG_1275	-4.19994
MSMEG_1276	-2.15203
MSMEG_1277	-2.2232
MSMEG_1278	-0.628415
MSMEG_1279	-1.4464
MSMEG_1280	-0.642987
MSMEG_1281	-0.964559
MSMEG_1282	-0.946247
MSMEG_1283	-1.77368
MSMEG_1284	-0.559028
MSMEG_1285	0.297955
MSMEG_1286	-1.09098
MSMEG_1287	-1.88364
MSMEG_1288	-2.3625
MSMEG_1289	-3.15359
MSMEG_1290	-4.64719
MSMEG_1291	-2.76724
MSMEG_1292	-2.03556
MSMEG_1293	-4.35486
MSMEG_1294	-3.84927
MSMEG_1295	-3.09628
MSMEG_1296	-2.56739
MSMEG_1297	-3.68771
MSMEG_1298	-2.68155
MSMEG_1299	-2.28602
MSMEG_1300	-3.32378
MSMEG_1301	-5.36906
MSMEG_1302	-5.20536
MSMEG_1303	-5.18269
MSMEG_1304	-3.98838
MSMEG_1305	-2.49382
MSMEG_1306	-4.1738
MSMEG_1307	-2.87054
MSMEG_1308	-4.56623
MSMEG_1309	0.41497
MSMEG_1311	-0.145054
MSMEG_1312	-3.78347
MSMEG_1313	-3.20161
MSMEG_1314	-3.80081
MSMEG_1315	-2.09926
MSMEG_1316	0.699147
MSMEG_1317	-1.21399
MSMEG_1318	-3.04253
MSMEG_1319	-4.54755
MSMEG_1320	-3.00062
MSMEG_1321	-4.69636
MSMEG_1322	0.207077
MSMEG_1323	0.36804
MSMEG_1324	-2.28012
MSMEG_1325	-0.232645
MSMEG_1326	-1.33971
MSMEG_1327	-1.14306
MSMEG_1328	-2.35322
MSMEG_1329	-2.94496
MSMEG_1330	-1.65726
MSMEG_1331	-0.755866
MSMEG_1332	-0.70404
MSMEG_1333	-3.22162
MSMEG_1334	-0.76645
MSMEG_1335	-5.9288
MSMEG_1336	-1.0708
MSMEG_1339	3.08264
MSMEG_1340	3.48206
MSMEG_1341	3.81927
MSMEG_1342	1.69975
MSMEG_1344	2.87441
MSMEG_1345	3.97476
MSMEG_1346	3.61213
MSMEG_1347	3.25108
MSMEG_1348	-2.98771
MSMEG_1349	2.4662
MSMEG_1350	0.820539
MSMEG_1351	0.29881
MSMEG_1352	-0.727815
MSMEG_1353	-0.957936
MSMEG_1354	-3.47952
MSMEG_1355	-2.47277
MSMEG_1356	-2.68065
MSMEG_1357	-1.78096
MSMEG_1358	-4.13394
MSMEG_1359	-3.90151
MSMEG_1360	-3.09593
MSMEG_1361	-1.85241
MSMEG_1362	-1.85765
MSMEG_1363	-3.07012
MSMEG_1364	3.9995
MSMEG_1365	4.14093
MSMEG_1366	2.55776
MSMEG_1367	3.06453
MSMEG_1368	2.21933
MSMEG_1369	-0.339557
MSMEG_1370	1.35994
MSMEG_1371	0.948408
MSMEG_1372	1.74075
MSMEG_1373	2.42655
MSMEG_1374	1.77598
MSMEG_1375	-0.374567
MSMEG_1376	-2.12127
MSMEG_1377	-3.04052
MSMEG_1378	-2.3457
MSMEG_1379	-0.192876
MSMEG_1380	-3.47378
MSMEG_1381	-3.08261
MSMEG_1382	-0.331594
MSMEG_1383	0.0174127
MSMEG_1384	-4.05919
MSMEG_1385	0.444376
MSMEG_1386	-3.34415
MSMEG_1387	-1.22097
MSMEG_1388	-0.154662
MSMEG_1389	-1.76848
MSMEG_1390	-1.34526
MSMEG_1391	-5.58409
MSMEG_1392	-4.46317
MSMEG_1393	2.07695
MSMEG_1394	2.25104
MSMEG_1395	0.0523405
MSMEG_1396	0.809163
MSMEG_1397	-0.204103
MSMEG_1398	4.36883
MSMEG_1399	4.87886
MSMEG_1400	4.6486
MSMEG_1401	4.91968
MSMEG_1402	2.22827
MSMEG_1403	0.892804
MSMEG_1406	-6.40723
MSMEG_1407	-4.81648
MSMEG_1408	-4.08287
MSMEG_1409	-4.09393
MSMEG_1410	-2.49356
MSMEG_1411	-2.78678
MSMEG_1412	-2.60737
MSMEG_1413	-4.23903
MSMEG_1414	-5.14767
MSMEG_1415	-5.04377
MSMEG_1416	-0.831748
MSMEG_1417	-2.81679
MSMEG_1418	-2.17358
MSMEG_1419	-4.76463
MSMEG_1420	-2.19786
MSMEG_1421	-0.087821
MSMEG_1422	-4.93983
MSMEG_1423	0.535745
MSMEG_1424	0.973139
MSMEG_1425	1.47362
MSMEG_1426	-0.196504
MSMEG_1427	-2.72656
MSMEG_1428	-0.272961
MSMEG_1429	-1.71834
MSMEG_1430	-2.65493
MSMEG_1431	-2.56338
MSMEG_1432	-0.281613
MSMEG_1433	-2.73288
MSMEG_1434	-1.97954
MSMEG_1435	3.94184
MSMEG_1436	4.04074
MSMEG_1437	4.53648
MSMEG_1438	3.62292
MSMEG_1439	3.4215
MSMEG_1440	4.02021
MSMEG_1441	3.98497
MSMEG_1442	4.61212
MSMEG_1443	4.41058
MSMEG_1444	5.0104
MSMEG_1445	3.62061
MSMEG_1446	0.133353
MSMEG_1447	-2.30298
MSMEG_1448	-2.55976
MSMEG_1449	-5.54481
MSMEG_1450	-3.77102
MSMEG_1451	-1.06116
MSMEG_1452	-0.816274
MSMEG_1453	-2.16982
MSMEG_1454	-6.89837
MSMEG_1455	-1.57023
MSMEG_1456	-3.81025
MSMEG_1457	-4.38217
MSMEG_1458	-2.5082
MSMEG_1459	-0.688258
MSMEG_1460	-6.0868
MSMEG_1461	-4.43873
MSMEG_1462	-4.97722
MSMEG_1463	-5.08339
MSMEG_1464	-3.79623
MSMEG_1465	1.76756
MSMEG_1466	3.42562
MSMEG_1467	4.11914
MSMEG_1468	4.1911
MSMEG_1469	2.59516
MSMEG_1470	4.20351
MSMEG_1471	3.87906
MSMEG_1472	3.69428
MSMEG_1473	4.72144
MSMEG_1474	2.44952
MSMEG_1475	-1.52835
MSMEG_1476	0.531777
MSMEG_1477	-1.55507
MSMEG_1478	-2.93612
MSMEG_1479	-0.983863
MSMEG_1480	-1.58376
MSMEG_1481	-1.55653
MSMEG_1482	-3.00472
MSMEG_1483	2.84086
MSMEG_1484	2.02894
MSMEG_1485	2.7039
MSMEG_1486	-0.377939
MSMEG_1487	-1.69265
MSMEG_1488	-3.66669
MSMEG_1489	-2.86193
MSMEG_1490	-3.64813
MSMEG_1491	-4.40299
MSMEG_1492	-0.789893
MSMEG_1493	-3.004
MSMEG_1494	-2.52903
MSMEG_1495	-2.2525
MSMEG_1496	-0.514557
MSMEG_1497	0.00818301
MSMEG_1498	-0.107475
MSMEG_1499	-5.02754
MSMEG_1500	-3.97923
MSMEG_1501	-2.98389
MSMEG_1502	-2.23202
MSMEG_1503	-1.77466
MSMEG_1504	-2.57208
MSMEG_1505	0.0135145
MSMEG_1506	-2.92689
MSMEG_1507	-1.83786
MSMEG_1508	-3.59072
MSMEG_1509	-2.42265
MSMEG_1510	0.582351
MSMEG_1511	-1.89353
MSMEG_1512	2.92893
MSMEG_1513	0.600451
MSMEG_1514	-0.450405
MSMEG_1515	1.18496
MSMEG_1516	2.37883
MSMEG_1517	-1.82318
MSMEG_1518	-1.19782
MSMEG_1519	4.19699
MSMEG_1520	5.19302
MSMEG_1521	4.74828
MSMEG_1522	3.85666
MSMEG_1523	2.58807
MSMEG_1524	3.50925
MSMEG_1525	3.6211
MSMEG_1526	0.456633
MSMEG_1527	-0.469862
MSMEG_1528	0.511646
MSMEG_1529	0.638212
MSMEG_1530	-3.10221
MSMEG_1531	0.179908
MSMEG_1532	-3.00935
MSMEG_1533	-4.94204
MSMEG_1534	-4.84786
MSMEG_1535	-3.38324
MSMEG_1536	-2.44655
MSMEG_1537	-4.94593
MSMEG_1538	-3.46138
MSMEG_1539	-2.17933
MSMEG_1540	1.91586
MSMEG_1541	-1.58351
MSMEG_1542	-0.583671
MSMEG_1543	1.10336
MSMEG_1544	-0.88042
MSMEG_1545	-3.10014
MSMEG_1546	-2.53208
MSMEG_1547	0.358335
MSMEG_1548	0.895488
MSMEG_1549	-1.19898
MSMEG_1550	0.171608
MSMEG_1551	-1.0695
MSMEG_1552	-0.158486
MSMEG_1553	-1.61047
MSMEG_1554	-0.222231
MSMEG_1555	-2.47688
MSMEG_1556	4.16838
MSMEG_1557	1.17909
MSMEG_1558	-2.30029
MSMEG_1559	1.29868
MSMEG_1560	0.274625
MSMEG_1561	-2.49001
MSMEG_1562	-0.584671
MSMEG_1563	-3.74399
MSMEG_1564	-5.72605
MSMEG_1565	0.0598941
MSMEG_1566	-1.25533
MSMEG_1567	1.03321
MSMEG_1568	0.962921
MSMEG_1569	-4.10574
MSMEG_1570	-0.475564
MSMEG_1571	-5.36459
MSMEG_1572	-2.63537
MSMEG_1573	-1.36625
MSMEG_1574	0.0546808
MSMEG_1575	0.281234
MSMEG_1576	1.03713
MSMEG_1577	0.764274
MSMEG_1578	-0.524879
MSMEG_1579	0.243654
MSMEG_1580	-0.610003
MSMEG_1581	0.319001
MSMEG_1582	3.34969
MSMEG_1583	-0.0229921
MSMEG_1584	-5.01195
MSMEG_1585	-2.95619
MSMEG_1586	-1.41119
MSMEG_1587	-2.99072
MSMEG_1588	-3.75341
MSMEG_1589	-2.63188
MSMEG_1590	-0.668549
MSMEG_1591	-3.28325
MSMEG_1592	-0.938406
MSMEG_1593	-3.79301
MSMEG_1594	0.0748434
MSMEG_1595	-2.9956
MSMEG_1596	-3.62175
MSMEG_1597	0.798024
MSMEG_1598	-1.9595
MSMEG_1599	1.70636
MSMEG_1600	1.52112
MSMEG_1601	1.60843
MSMEG_1602	2.00102
MSMEG_1603	0.870577
MSMEG_1604	-0.75855
MSMEG_1605	-1.85889
MSMEG_1606	-3.75331
MSMEG_1607	-1.23701
MSMEG_1608	-0.997258
MSMEG_1609	0.437689
MSMEG_1610	0.679039
MSMEG_1611	0.0817285
MSMEG_1612	-3.5637
MSMEG_1613	-3.62951
MSMEG_1614	-2.37572
MSMEG_1615	-2.05552
MSMEG_1616	-1.15361
MSMEG_1617	0.37956
MSMEG_1618	3.50157
MSMEG_1619	-4.60805
MSMEG_1620	-3.3466
MSMEG_1621	-0.639111
MSMEG_1622	-0.856515
MSMEG_1623	-3.59836
MSMEG_1624	-1.01701
MSMEG_1625	-1.30034
MSMEG_1626	-2.35222
MSMEG_1627	-1.51313
MSMEG_1628	-2.18005
MSMEG_1629	0.278056
MSMEG_1630	-4.36264
MSMEG_1631	1.42444
MSMEG_1632	-2.57493
MSMEG_1633	-3.20213
MSMEG_1634	-0.379744
MSMEG_1635	2.31751
MSMEG_1636	-3.26054
MSMEG_1637	1.34791
MSMEG_1638	1.0018
MSMEG_1639	1.66362
MSMEG_1640	1.59429
MSMEG_1641	1.31849
MSMEG_1642	1.7386
MSMEG_1643	-0.81547
MSMEG_1644	-1.96229
MSMEG_1645	-3.75447
MSMEG_1646	-2.43528
MSMEG_1647	1.09675
MSMEG_1648	-3.53196
MSMEG_1649	-3.60149
MSMEG_1650	0.0166407
MSMEG_1651	1.08622
MSMEG_1652	0.100263
MSMEG_1653	0.127616
MSMEG_1654	2.0437
MSMEG_1655	-2.51049
MSMEG_1656	-0.146939
MSMEG_1657	-0.244878
MSMEG_1658	0.326533
MSMEG_1659	-1.69027
MSMEG_1660	-2.03102
MSMEG_1661	0.396998
MSMEG_1662	0.581849
MSMEG_1663	0.625442
MSMEG_1664	-3.70298
MSMEG_1665	0.0108042
MSMEG_1666	-0.502241
MSMEG_1667	-7.83561
MSMEG_1668	-2.95133
MSMEG_1669	0.705892
MSMEG_1670	0.464305
MSMEG_1671	2.61349
MSMEG_1672	-0.226813
MSMEG_1673	-3.3399
MSMEG_1674	-0.97641
MSMEG_1675	-1.60317
MSMEG_1676	-1.60523
MSMEG_1677	-2.81003
MSMEG_1678	1.43261
MSMEG_1679	-3.54757
MSMEG_1680	-1.69029
MSMEG_1681	-3.737
MSMEG_1682	-2.72016
MSMEG_1683	-1.86991
MSMEG_1684	0.961709
MSMEG_1685	-1.65811
MSMEG_1686	-1.32395
MSMEG_1687	-4.21502
MSMEG_1688	-3.82302
MSMEG_1689	-6.14275
MSMEG_1690	-3.61457
MSMEG_1691	-4.1444
MSMEG_1692	-1.83434
MSMEG_1693	-5.46091
MSMEG_1694	-0.824962
MSMEG_1695	-1.43072
MSMEG_1696	-3.6228
MSMEG_1697	-4.65541
MSMEG_1698	-3.2651
MSMEG_1699	-4.07809
MSMEG_1700	-6.50209
MSMEG_1701	-2.50861
MSMEG_1702	0.34506
MSMEG_1703	-0.0677567
MSMEG_1704	-3.56455
MSMEG_1705	-3.44529
MSMEG_1706	-2.12394
MSMEG_1707	-0.811381
MSMEG_1708	-2.84635
MSMEG_1709	-4.69985
MSMEG_1710	-0.943271
MSMEG_1711	-4.72277
MSMEG_1712	-5.08075
MSMEG_1713	-5.20237
MSMEG_1714	-6.07228
MSMEG_1715	-4.37669
MSMEG_1716	-6.6468
MSMEG_1717	-2.56935
MSMEG_1718	-4.42063
MSMEG_1719	-5.66929
MSMEG_1720	-0.855384
MSMEG_1721	-1.39669
MSMEG_1722	-5.05932
MSMEG_1723	-8.55604
MSMEG_1724	-6.03296
MSMEG_1725	1.51258
MSMEG_1726	0.611896
MSMEG_1727	0.544581
MSMEG_1729	1.38841
MSMEG_1730	-2.06238
MSMEG_1731	-2.46188
MSMEG_1732	-5.45616
MSMEG_1733	-3.51369
MSMEG_1734	0.642654
MSMEG_1735	0.590034
MSMEG_1736	0.410527
MSMEG_1737	-0.0647631
MSMEG_1738	1.56823
MSMEG_1739	-1.23345
MSMEG_1740	-2.04452
MSMEG_1741	2.30198
MSMEG_1742	1.98099
MSMEG_1743	0.0799809
MSMEG_1744	-4.57237
MSMEG_1745	-2.84358
MSMEG_1746	-3.81949
MSMEG_1747	-6.87601
MSMEG_1748	-3.05812
MSMEG_1749	-3.63881
MSMEG_1750	-4.62252
MSMEG_1751	-4.84921
MSMEG_1752	-4.23783
MSMEG_1753	-1.03758
MSMEG_1754	-2.74948
MSMEG_1755	-3.24651
MSMEG_1756	-2.04203
MSMEG_1757	-2.19083
MSMEG_1758	-4.83534
MSMEG_1759	-4.77969
MSMEG_1760	-1.81351
MSMEG_1761	-4.99765
MSMEG_1762	-1.99254
MSMEG_1763	-0.91449
MSMEG_1764	-3.48662
MSMEG_1765	-4.10041
MSMEG_1766	-2.57785
MSMEG_1767	-0.783923
MSMEG_1768	-2.16905
MSMEG_1769	-1.50162
MSMEG_1770	-2.29643
MSMEG_1771	-4.44881
MSMEG_1772	-4.0832
MSMEG_1773	1.08812
MSMEG_1774	-0.989479
MSMEG_1775	-2.76902
MSMEG_1776	-2.51866
MSMEG_1777	0.448269
MSMEG_1778	-2.19869
MSMEG_1779	-4.55223
MSMEG_1780	-4.68396
MSMEG_1781	-2.99573
MSMEG_1782	-1.5
MSMEG_1783	-3.64247
MSMEG_1784	-1.01363
MSMEG_1785	-4.04249
MSMEG_1786	3.30275
MSMEG_1787	-0.442111
MSMEG_1788	-2.41496
MSMEG_1789	1.10356
MSMEG_1790	-0.111577
MSMEG_1791	-0.174641
MSMEG_1792	-1.64614
MSMEG_1793	-4.07896
MSMEG_1794	-1.67885
MSMEG_1795	-1.99925
MSMEG_1796	-3.57825
MSMEG_1797	-4.15407
MSMEG_1798	-3.11218
MSMEG_1799	-2.79497
MSMEG_1800	-5.64873
MSMEG_1801	-1.89796
MSMEG_1802	-0.165534
MSMEG_1803	0.0995836
MSMEG_1804	1.49788
MSMEG_1805	-0.121791
MSMEG_1806	1.32057
MSMEG_1807	0.164083
MSMEG_1808	2.31053
MSMEG_1809	2.06844
MSMEG_1810	-1.03391
MSMEG_1811	1.24327
MSMEG_1812	1.71731
MSMEG_1813	0.279699
MSMEG_1814	-4.41449
MSMEG_1815	-6.40411
MSMEG_1816	-6.54589
MSMEG_1817	-1.54914
MSMEG_1818	-1.17141
MSMEG_1819	1.09382
MSMEG_1820	2.62583
MSMEG_1821	4.62809
MSMEG_1822	2.36014
MSMEG_1823	1.538
MSMEG_1824	1.22944
MSMEG_1825	-0.94594
MSMEG_1826	-0.723438
MSMEG_1827	-0.82991
MSMEG_1828	0.153013
MSMEG_1829	-0.171738
MSMEG_1830	-1.55462
MSMEG_1831	4.75833
MSMEG_1832	0.210584
MSMEG_1833	0.566425
MSMEG_1834	0.27669
MSMEG_1835	0.645934
MSMEG_1836	0.583807
MSMEG_1837	0.878209
MSMEG_1838	-0.129589
MSMEG_1839	-1.85891
MSMEG_1840	-3.34253
MSMEG_1841	-2.30424
MSMEG_1842	-0.393564
MSMEG_1843	4.18326
MSMEG_1844	-2.81339
MSMEG_1845	-1.55932
MSMEG_1846	-1.26183
MSMEG_1847	-1.41958
MSMEG_1848	-2.05013
MSMEG_1849	-0.896881
MSMEG_1850	0.0938263
MSMEG_1852	-0.901547
MSMEG_1853	-3.54805
MSMEG_1854	-0.660168
MSMEG_1855	-1.2486
MSMEG_1856	-3.05106
MSMEG_1859	-0.796645
MSMEG_1860	-0.00851536
MSMEG_1861	-0.0456619
MSMEG_1862	0.649996
MSMEG_1864	-2.07029
MSMEG_1866	-2.53819
MSMEG_1867	-3.43008
MSMEG_1868	0.535776
MSMEG_1869	-1.30683
MSMEG_1870	-1.22227
MSMEG_1871	-1.57995
MSMEG_1872	-1.89973
MSMEG_1873	-1.9376
MSMEG_1874	-0.370762
MSMEG_1875	0.00665522
MSMEG_1876	-0.787727
MSMEG_1877	-2.71241
MSMEG_1878	1.37611
MSMEG_1879	-5.16724
MSMEG_1880	-1.22553
MSMEG_1881	1.57144
MSMEG_1882	-0.198506
MSMEG_1883	0.909124
MSMEG_1884	-1.32451
MSMEG_1885	-1.36051
MSMEG_1886	-0.854775
MSMEG_1887	-3.7071
MSMEG_1888	-3.31463
MSMEG_1889	-0.329323
MSMEG_1890	-0.3484
MSMEG_1891	-3.01342
MSMEG_1892	-1.48501
MSMEG_1893	-1.83295
MSMEG_1894	-2.04271
MSMEG_1895	-3.75042
MSMEG_1896	-3.82678
MSMEG_1897	-4.89137
MSMEG_1898	-3.90896
MSMEG_1899	-4.51024
MSMEG_1900	-0.335084
MSMEG_1901	-3.2463
MSMEG_1902	-2.68637
MSMEG_1903	-3.37035
MSMEG_1904	-4.17417
MSMEG_1905	-1.99765
MSMEG_1906	-4.32037
MSMEG_1907	-6.02534
MSMEG_1908	-3.32935
MSMEG_1909	-2.76285
MSMEG_1910	-1.03029
MSMEG_1911	-1.12856
MSMEG_1912	-1.02
MSMEG_1913	-3.37672
MSMEG_1914	1.86636
MSMEG_1915	0.70325
MSMEG_1916	1.96676
MSMEG_1917	1.17967
MSMEG_1918	-1.29304
MSMEG_1919	-0.0116763
MSMEG_1920	-0.114495
MSMEG_1921	-2.00648
MSMEG_1922	-0.840335
MSMEG_1923	0.396083
MSMEG_1924	0.223011
MSMEG_1925	-0.578545
MSMEG_1926	-0.335935
MSMEG_1927	2.60943
MSMEG_1928	-0.0410295
MSMEG_1929	1.30919
MSMEG_1930	2.19733
MSMEG_1931	-3.81191
MSMEG_1932	0.834357
MSMEG_1933	0.658349
MSMEG_1934	1.04272
MSMEG_1935	1.92104
MSMEG_1936	1.29708
MSMEG_1937	0.503659
MSMEG_1938	-0.864949
MSMEG_1939	-0.773324
MSMEG_1940	-3.01922
MSMEG_1941	-1.29276
MSMEG_1942	0.202665
MSMEG_1943	-1.41365
MSMEG_1944	-2.92414
MSMEG_1945	-0.493614
MSMEG_1946	0.0163369
MSMEG_1947	-2.98925
MSMEG_1948	-2.07678
MSMEG_1949	-3.18782
MSMEG_1950	-0.00779009
MSMEG_1951	-0.072206
MSMEG_1952	-1.29355
MSMEG_1953	0.700761
MSMEG_1954	-0.969048
MSMEG_1955	-0.882246
MSMEG_1956	-3.03309
MSMEG_1957	0.471878
MSMEG_1958	-0.666457
MSMEG_1959	0.694755
MSMEG_1960	-2.38128
MSMEG_1961	-2.0116
MSMEG_1962	-2.03943
MSMEG_1963	-2.16758
MSMEG_1964	-1.84544
MSMEG_1966	-3.73933
MSMEG_1967	-6.91249
MSMEG_1968	-3.66276
MSMEG_1969	-4.95752
MSMEG_1970	-1.29205
MSMEG_1971	-4.65293
MSMEG_1972	-4.66003
MSMEG_1973	-3.29152
MSMEG_1974	-3.76704
MSMEG_1975	-4.26373
MSMEG_1976	-1.72574
MSMEG_1977	-2.86972
MSMEG_1978	-2.10614
MSMEG_1979	-1.72871
MSMEG_1980	0.206606
MSMEG_1981	-0.621367
MSMEG_1982	-1.12049
MSMEG_1983	-2.4364
MSMEG_1984	-4.82794
MSMEG_1985	-0.166911
MSMEG_1986	-2.35862
MSMEG_1987	-2.46652
MSMEG_1988	-4.71052
MSMEG_1989	-7.05686
MSMEG_1990	-2.30729
MSMEG_1991	-2.08566
MSMEG_1992	-2.11569
MSMEG_1993	-2.1805
MSMEG_1994	-2.59914
MSMEG_1995	-4.9207
MSMEG_1996	-0.410954
MSMEG_1997	-1.17643
MSMEG_1998	-1.53658
MSMEG_1999	2.75922
MSMEG_2000	-0.901425
MSMEG_2001	-2.13832
MSMEG_2004	-2.60866
MSMEG_2005	-2.76446
MSMEG_2006	-0.578758
MSMEG_2007	0.00451994
MSMEG_2008	-5.71399
MSMEG_2009	-1.10226
MSMEG_2010	-2.47534
MSMEG_2011	-4.17498
MSMEG_2012	-4.47113
MSMEG_2013	-4.74058
MSMEG_2014	-4.469
MSMEG_2015	-3.45375
MSMEG_2016	-4.82324
MSMEG_2017	-7.34569
MSMEG_2018	-5.31707
MSMEG_2019	-4.06856
MSMEG_2020	-2.75583
MSMEG_2021	-3.38112
MSMEG_2022	-2.87923
MSMEG_2023	-3.62983
MSMEG_2024	-3.04847
MSMEG_2025	-1.94408
MSMEG_2026	-0.256866
MSMEG_2027	-1.35274
MSMEG_2028	-3.73077
MSMEG_2029	-4.07021
MSMEG_2030	-3.61547
MSMEG_2031	-2.29788
MSMEG_2032	-0.65726
MSMEG_2033	-0.213087
MSMEG_2034	-3.17121
MSMEG_2035	-0.930033
MSMEG_2036	-3.86193
MSMEG_2037	-1.22032
MSMEG_2038	2.04702
MSMEG_2039	-1.32517
MSMEG_2040	-2.59837
[truncated: 4,762 more rows]

## Sheet: 50th_percentile
ProbeName	Median
MSMEG_0001	3.81299
MSMEG_0002	4.07317
MSMEG_0003	1.7268
MSMEG_0004	1.20555
MSMEG_0005	3.84989
MSMEG_0006	3.60784
MSMEG_0007	2.49936
MSMEG_0009	4.28559
MSMEG_0011	2.14474
MSMEG_0012	-0.0311461
MSMEG_0013	0.653379
MSMEG_0014	0.675271
MSMEG_0015	0.317415
MSMEG_0016	0.0727139
MSMEG_0017	-1.08248
MSMEG_0018	0.781833
MSMEG_0019	-1.21579
MSMEG_0020	2.04489
MSMEG_0021	1.58757
MSMEG_0022	0.221062
MSMEG_0023	0.737806
MSMEG_0024	4.81347
MSMEG_0025	1.34433
MSMEG_0026	2.04943
MSMEG_0027	-0.4715
MSMEG_0028	2.42178
MSMEG_0029	0.579875
MSMEG_0030	2.88367
MSMEG_0031	2.1948
MSMEG_0032	2.53109
MSMEG_0033	2.06505
MSMEG_0034	3.49791
MSMEG_0035	3.41127
MSMEG_0036	-2.92314
MSMEG_0038	-1.88532
MSMEG_0039	-3.02477
MSMEG_0040	-2.33475
MSMEG_0041	-3.09875
MSMEG_0042	-3.1656
MSMEG_0043	-1.14947
MSMEG_0044	0.00716019
MSMEG_0045	-0.252968
MSMEG_0046	-0.993527
MSMEG_0047	0.632001
MSMEG_0048	2.00944
MSMEG_0049	-1.1124
MSMEG_0050	-2.4177
MSMEG_0051	-2.58421
MSMEG_0052	-0.752296
MSMEG_0053	0.83936
MSMEG_0054	-0.303843
MSMEG_0055	-1.98914
MSMEG_0056	1.6716
MSMEG_0057	0.201496
MSMEG_0058	0.917172
MSMEG_0059	0.854215
MSMEG_0060	0.947711
MSMEG_0061	2.41463
MSMEG_0062	1.12266
MSMEG_0063	3.06442
MSMEG_0064	3.57057
MSMEG_0065	3.18872
MSMEG_0066	4.05483
MSMEG_0067	2.26238
MSMEG_0068	2.62077
MSMEG_0069	3.65626
MSMEG_0070	2.74573
MSMEG_0071	2.16156
MSMEG_0075	2.56465
MSMEG_0076	-0.0841827
MSMEG_0077	4.2745
MSMEG_0078	2.53294
MSMEG_0079	1.51918
MSMEG_0080	1.16426
MSMEG_0081	2.56515
MSMEG_0082	1.48853
MSMEG_0083	1.05358
MSMEG_0084	3.54752
MSMEG_0085	2.48273
MSMEG_0086	-0.0240393
MSMEG_0087	1.46271
MSMEG_0088	0.890458
MSMEG_0089	0.593759
MSMEG_0090	-0.184436
MSMEG_0091	0.703533
MSMEG_0092	-3.33127
MSMEG_0093	1.23078
MSMEG_0094	-1.24025
MSMEG_0095	0.512098
MSMEG_0096	3.55173
MSMEG_0097	0.861443
MSMEG_0098	2.9858
MSMEG_0099	0.996719
MSMEG_0100	0.619153
MSMEG_0101	0.513705
MSMEG_0102	0.739141
MSMEG_0103	0.0976095
MSMEG_0104	-0.492589
MSMEG_0105	-0.574739
MSMEG_0106	-1.04361
MSMEG_0107	-0.025753
MSMEG_0108	1.69321
MSMEG_0109	3.2716
MSMEG_0110	3.64569
MSMEG_0111	0.0839939
MSMEG_0112	-3.76197
MSMEG_0113	-0.812982
MSMEG_0114	-1.58446
MSMEG_0115	1.07532
MSMEG_0116	-1.08692
MSMEG_0117	-0.51926
MSMEG_0118	-0.779246
MSMEG_0119	-0.00779676
MSMEG_0120	2.24853
MSMEG_0121	3.85631
MSMEG_0122	-2.64577
MSMEG_0123	-3.19371
MSMEG_0124	0.632143
MSMEG_0125	-2.17603
MSMEG_0126	-0.609953
MSMEG_0127	0.524151
MSMEG_0128	-0.961091
MSMEG_0129	1.87632
MSMEG_0130	-0.103153
MSMEG_0131	2.1159
MSMEG_0132	4.37505
MSMEG_0133	3.40429
MSMEG_0134	4.05035
MSMEG_0135	3.63992
MSMEG_0136	2.97707
MSMEG_0137	3.03237
MSMEG_0138	2.99326
MSMEG_0139	3.86701
MSMEG_0140	3.64356
MSMEG_0141	2.53632
MSMEG_0142	2.08118
MSMEG_0143	2.52718
MSMEG_0144	-1.19856
MSMEG_0145	1.18487
MSMEG_0146	-0.32719
MSMEG_0147	-2.24598
MSMEG_0148	-3.56702
MSMEG_0149	-1.52762
MSMEG_0150	-0.296623
MSMEG_0151	0.679412
MSMEG_0152	-1.87763
MSMEG_0153	-0.0558844
MSMEG_0154	0.735467
MSMEG_0155	-1.13438
MSMEG_0156	-0.0731277
MSMEG_0157	1.04753
MSMEG_0158	0.82498
MSMEG_0159	-0.795305
MSMEG_0160	-0.712173
MSMEG_0161	-1.08293
MSMEG_0162	-0.123889
MSMEG_0163	-1.87227
MSMEG_0164	-2.16727
MSMEG_0165	1.45132
MSMEG_0166	2.07308
MSMEG_0167	-1.28749
MSMEG_0168	-1.19072
MSMEG_0169	-1.45663
MSMEG_0170	0.599118
MSMEG_0171	-0.376492
MSMEG_0172	0.975047
MSMEG_0173	-0.977222
MSMEG_0174	-5.76759
MSMEG_0175	0.722503
MSMEG_0176	-3.24922
MSMEG_0177	-1.66557
MSMEG_0178	0.795805
MSMEG_0179	-2.41463
MSMEG_0180	-1.18568
MSMEG_0181	-3.9898
MSMEG_0182	-1.37437
MSMEG_0183	-1.57757
MSMEG_0184	-0.577755
MSMEG_0185	0.901743
MSMEG_0186	-2.08131
MSMEG_0187	1.50278
MSMEG_0188	-0.131606
MSMEG_0189	-2.55477
MSMEG_0190	-3.49596
MSMEG_0191	-2.63743
MSMEG_0192	-2.72674
MSMEG_0193	-0.555789
MSMEG_0194	1.42749
MSMEG_0195	-2.04294
MSMEG_0196	2.04612
MSMEG_0197	-4.26634
MSMEG_0198	-2.01314
MSMEG_0199	0.891789
MSMEG_0200	-1.11891
MSMEG_0201	1.76664
MSMEG_0204	-2.9799
MSMEG_0205	-2.47862
MSMEG_0206	0.755538
MSMEG_0207	-2.06786
MSMEG_0208	-1.09809
MSMEG_0209	-0.235888
MSMEG_0210	0.261531
MSMEG_0211	2.17517
MSMEG_0212	0.0162144
MSMEG_0213	1.47554
MSMEG_0214	0.315926
MSMEG_0215	0.321536
MSMEG_0216	5.23441
MSMEG_0217	0.0250349
MSMEG_0218	-0.837489
MSMEG_0219	1.5563
MSMEG_0220	1.57191
MSMEG_0221	1.34811
MSMEG_0222	1.29436
MSMEG_0223	1.77116
MSMEG_0224	1.13763
MSMEG_0225	0.932099
MSMEG_0226	0.200163
MSMEG_0227	0.625724
MSMEG_0228	-2.51736
MSMEG_0229	1.72307
MSMEG_0230	-0.910852
MSMEG_0231	-0.416326
MSMEG_0232	-1.07132
MSMEG_0233	3.42727
MSMEG_0234	2.24031
MSMEG_0235	-0.0442228
MSMEG_0236	-0.263366
MSMEG_0237	-0.869754
MSMEG_0238	1.2999
MSMEG_0239	1.62568
MSMEG_0240	3.33544
MSMEG_0241	2.50889
MSMEG_0242	2.67877
MSMEG_0243	2.94274
MSMEG_0244	1.83754
MSMEG_0245	1.40154
MSMEG_0246	0.106914
MSMEG_0247	0.18524
MSMEG_0248	0.793852
MSMEG_0249	0.674031
MSMEG_0250	2.12291
MSMEG_0251	4.63233
MSMEG_0252	3.30827
MSMEG_0253	0.382919
MSMEG_0254	-0.128344
MSMEG_0255	2.85383
MSMEG_0256	-1.44383
MSMEG_0257	-1.46713
MSMEG_0258	-3.17991
MSMEG_0259	-0.722392
MSMEG_0260	0.434576
MSMEG_0261	0.782499
MSMEG_0262	0.323756
MSMEG_0263	0.0129347
MSMEG_0264	-0.396411
MSMEG_0265	-3.39976
MSMEG_0266	-1.72389
MSMEG_0267	-0.12818
MSMEG_0268	-0.827542
MSMEG_0269	-0.984716
MSMEG_0270	-0.0453062
MSMEG_0271	-2.29143
MSMEG_0272	-2.67076
MSMEG_0273	-1.62989
MSMEG_0274	-4.43193
MSMEG_0275	-3.85908
MSMEG_0276	-3.53548
MSMEG_0277	-2.73425
MSMEG_0278	-0.219702
MSMEG_0279	-1.84395
MSMEG_0280	-0.17064
MSMEG_0281	-0.972138
MSMEG_0282	-1.71674
MSMEG_0283	-2.09425
MSMEG_0284	-2.35279
MSMEG_0285	-2.15016
MSMEG_0286	-2.14125
MSMEG_0287	-4.79945
MSMEG_0288	-3.13021
MSMEG_0289	-0.477407
MSMEG_0290	-0.220519
MSMEG_0291	1.52434
MSMEG_0292	-2.11138
MSMEG_0293	-1.30124
MSMEG_0294	-1.08407
MSMEG_0295	-0.63741
MSMEG_0296	-0.274414
MSMEG_0297	-3.82299
MSMEG_0298	-3.02404
MSMEG_0299	-2.91481
MSMEG_0300	-0.342203
MSMEG_0301	-0.142012
MSMEG_0302	-1.28177
MSMEG_0303	-5.53135
MSMEG_0304	-1.65732
MSMEG_0305	-0.715491
MSMEG_0306	-2.42681
MSMEG_0307	-2.08138
MSMEG_0308	-2.40583
MSMEG_0309	-0.479978
MSMEG_0310	-0.173451
MSMEG_0311	1.81429
MSMEG_0312	3.30391
MSMEG_0313	2.07806
MSMEG_0314	4.04137
MSMEG_0315	2.48716
MSMEG_0316	1.09418
MSMEG_0317	4.28806
MSMEG_0318	1.2594
MSMEG_0319	1.03245
MSMEG_0320	-0.664014
MSMEG_0321	0.55651
MSMEG_0322	-3.78224
MSMEG_0323	-1.38312
MSMEG_0324	-3.05338
MSMEG_0325	-2.68751
MSMEG_0326	-2.74799
MSMEG_0327	-1.86619
MSMEG_0328	-2.10998
MSMEG_0329	-0.87621
MSMEG_0330	1.87359
MSMEG_0331	1.47624
MSMEG_0332	-2.2906
MSMEG_0333	-2.60563
MSMEG_0334	-2.88057
MSMEG_0335	-2.1505
MSMEG_0336	-1.66048
MSMEG_0337	0.17987
MSMEG_0338	-0.583351
MSMEG_0339	-2.96635
MSMEG_0340	-3.40232
MSMEG_0341	-1.13283
MSMEG_0342	0.216669
MSMEG_0343	2.10899
MSMEG_0344	-1.9027
MSMEG_0345	1.26126
MSMEG_0346	-1.49476
MSMEG_0347	-1.44565
MSMEG_0348	-2.35288
MSMEG_0349	-1.22704
MSMEG_0350	-0.907495
MSMEG_0351	-1.39972
MSMEG_0352	-0.254816
MSMEG_0353	-1.09618
MSMEG_0354	-0.0565104
MSMEG_0355	-1.0015
MSMEG_0356	-1.99569
MSMEG_0357	-1.8291
MSMEG_0358	-0.028245
MSMEG_0359	1.20807
MSMEG_0360	2.59842
MSMEG_0361	0.955752
MSMEG_0362	-1.39311
MSMEG_0363	1.74528
MSMEG_0364	0.478347
MSMEG_0365	0.868878
MSMEG_0366	3.39796
MSMEG_0367	-0.0721931
MSMEG_0368	1.16617
MSMEG_0369	0.934348
MSMEG_0370	0.870464
MSMEG_0371	1.86716
MSMEG_0372	1.97632
MSMEG_0373	2.26549
MSMEG_0374	-1.46648
MSMEG_0375	-3.83995
MSMEG_0376	-1.16913
MSMEG_0377	-2.38974
MSMEG_0378	-2.51107
MSMEG_0379	-2.66404
MSMEG_0380	4.3815
MSMEG_0381	4.03561
MSMEG_0382	3.70078
MSMEG_0383	5.50441
MSMEG_0384	-0.459265
MSMEG_0385	0.834315
MSMEG_0386	1.43757
MSMEG_0387	3.55423
MSMEG_0388	3.94748
MSMEG_0389	3.11749
MSMEG_0390	2.62337
MSMEG_0391	2.52711
MSMEG_0392	0.869665
MSMEG_0393	3.17635
MSMEG_0394	4.27105
MSMEG_0395	1.91058
MSMEG_0396	1.7526
MSMEG_0399	1.5438
MSMEG_0400	-1.76781
MSMEG_0401	-2.08414
MSMEG_0402	-2.25653
MSMEG_0403	-1.13702
MSMEG_0404	-1.84137
MSMEG_0405	-1.61703
MSMEG_0406	2.21944
MSMEG_0407	-0.299238
MSMEG_0408	3.54973
MSMEG_0409	2.96191
MSMEG_0410	2.01196
MSMEG_0411	1.42649
MSMEG_0412	3.34317
MSMEG_0413	1.44206
MSMEG_0414	-1.37631
MSMEG_0415	1.34412
MSMEG_0416	1.87582
MSMEG_0417	3.08516
MSMEG_0418	0.716394
MSMEG_0419	4.49835
MSMEG_0420	3.69371
MSMEG_0421	-3.40958
MSMEG_0422	2.71904
MSMEG_0423	1.40659
MSMEG_0424	-0.754102
MSMEG_0425	-0.184892
MSMEG_0426	-1.93998
MSMEG_0427	-2.20402
MSMEG_0428	-2.73271
MSMEG_0429	-1.26503
MSMEG_0431	-0.642449
MSMEG_0432	-3.94948
MSMEG_0433	-3.50696
MSMEG_0434	3.80551
MSMEG_0435	3.41212
MSMEG_0436	1.723
MSMEG_0437	1.56892
MSMEG_0438	0.931057
MSMEG_0439	-0.426609
MSMEG_0440	2.15731
MSMEG_0441	0.120431
MSMEG_0442	-2.17669
MSMEG_0443	-1.28784
MSMEG_0444	-1.42679
MSMEG_0445	-0.175698
MSMEG_0446	1.37658
MSMEG_0447	-1.68442
MSMEG_0448	-0.58044
MSMEG_0449	-0.929488
MSMEG_0450	-0.286007
MSMEG_0451	2.29292
MSMEG_0452	2.44286
MSMEG_0453	1.61344
MSMEG_0454	1.06028
MSMEG_0455	2.85958
MSMEG_0456	2.09979
MSMEG_0457	0.887809
MSMEG_0458	-1.43486
MSMEG_0459	1.96283
MSMEG_0460	0.861671
MSMEG_0461	-1.49772
MSMEG_0462	-1.08558
MSMEG_0463	0.986099
MSMEG_0464	2.2174
MSMEG_0465	0.639043
MSMEG_0466	-1.00091
MSMEG_0467	-1.61067
MSMEG_0468	0.114681
MSMEG_0469	2.43068
MSMEG_0470	-2.91225
MSMEG_0471	-1.49706
MSMEG_0472	-0.862048
MSMEG_0473	-2.96575
MSMEG_0474	-1.97885
MSMEG_0475	-2.80013
MSMEG_0476	-2.96931
MSMEG_0477	-3.58453
MSMEG_0478	-2.44073
MSMEG_0479	-2.31126
MSMEG_0480	-1.36283
MSMEG_0481	-3.00536
MSMEG_0482	-1.57123
MSMEG_0483	-0.215641
MSMEG_0484	0.137541
MSMEG_0485	-2.8268
MSMEG_0486	-2.0653
MSMEG_0487	-3.7175
MSMEG_0488	-5.41455
MSMEG_0489	-1.72189
MSMEG_0490	2.70093
MSMEG_0491	0.815001
MSMEG_0492	-1.39739
MSMEG_0493	-0.879589
MSMEG_0494	-1.28518
MSMEG_0495	0.540303
MSMEG_0496	-3.32454
MSMEG_0497	-2.76878
MSMEG_0498	-3.86888
MSMEG_0499	-2.4307
MSMEG_0500	-0.0463471
MSMEG_0501	2.55866
MSMEG_0502	1.25065
MSMEG_0503	-4.43917
MSMEG_0504	1.75934
MSMEG_0505	0.96655
MSMEG_0506	1.09285
MSMEG_0507	0.832486
MSMEG_0508	0.201804
MSMEG_0509	-0.862067
MSMEG_0510	-2.33025
MSMEG_0511	-1.49913
MSMEG_0512	0.194437
MSMEG_0513	-2.7604
MSMEG_0514	-1.01591
MSMEG_0515	-1.54528
MSMEG_0516	-0.41212
MSMEG_0517	-1.32713
MSMEG_0518	-0.918908
MSMEG_0519	1.03991
MSMEG_0520	6.10661
MSMEG_0521	-1.90642
MSMEG_0522	4.12987
MSMEG_0523	-1.59277
MSMEG_0524	-2.25372
MSMEG_0525	-5.34624
MSMEG_0526	-1.58576
MSMEG_0527	-2.70862
MSMEG_0528	-1.94213
MSMEG_0529	-1.50431
MSMEG_0530	0.580034
MSMEG_0531	1.10481
MSMEG_0532	1.04539
MSMEG_0533	0.567029
MSMEG_0534	-1.72047
MSMEG_0535	2.19038
MSMEG_0536	3.14626
MSMEG_0537	4.82007
MSMEG_0538	4.26823
MSMEG_0539	1.88926
MSMEG_0540	-0.231878
MSMEG_0541	2.76781
MSMEG_0542	0.841545
MSMEG_0543	-3.63657
MSMEG_0544	-0.174295
MSMEG_0545	-0.659056
MSMEG_0546	0.850976
MSMEG_0548	-0.804578
MSMEG_0549	0.559693
MSMEG_0550	1.59327
MSMEG_0551	-1.70106
MSMEG_0552	-4.17965
MSMEG_0553	-2.67946
MSMEG_0554	-0.833118
MSMEG_0555	-0.711601
MSMEG_0556	-3.03842
MSMEG_0557	4.68765
MSMEG_0558	5.09274
MSMEG_0559	5.64887
MSMEG_0560	-0.131835
MSMEG_0561	-4.40366
MSMEG_0562	0.525152
MSMEG_0563	1.50582
MSMEG_0564	1.79114
MSMEG_0565	-0.288692
MSMEG_0566	0.287532
MSMEG_0567	-2.13165
MSMEG_0568	-2.2504
MSMEG_0569	-2.76771
MSMEG_0570	-3.48767
MSMEG_0571	-2.63789
MSMEG_0572	-0.248679
MSMEG_0573	-0.213083
MSMEG_0574	-0.59446
MSMEG_0575	-2.23586
MSMEG_0576	-2.50536
MSMEG_0577	0.459663
MSMEG_0578	-0.251333
MSMEG_0579	-1.74509
MSMEG_0580	2.05531
MSMEG_0581	-2.71766
MSMEG_0582	-3.82827
MSMEG_0583	0.520978
MSMEG_0584	1.86985
MSMEG_0585	1.24813
MSMEG_0586	5.16058
MSMEG_0587	-0.321393
MSMEG_0588	-0.64463
MSMEG_0589	-1.19904
MSMEG_0590	-0.310817
MSMEG_0591	-0.864808
MSMEG_0592	0.488742
MSMEG_0593	1.39357
MSMEG_0594	2.20738
MSMEG_0595	1.27141
MSMEG_0596	0.164911
MSMEG_0597	-0.134607
MSMEG_0598	0.991684
MSMEG_0599	0.970402
MSMEG_0600	-0.3792
MSMEG_0601	0.589325
MSMEG_0602	2.02449
MSMEG_0603	1.72672
MSMEG_0604	-1.20013
MSMEG_0605	-1.46616
MSMEG_0606	-2.53447
MSMEG_0607	-0.981106
MSMEG_0608	0.399519
MSMEG_0609	-3.44202
MSMEG_0610	-2.63738
MSMEG_0611	-3.00826
MSMEG_0612	-0.323162
MSMEG_0613	-0.459588
MSMEG_0614	-0.462725
MSMEG_0615	-0.700822
MSMEG_0616	-0.871932
MSMEG_0617	0.175355
MSMEG_0618	0.857575
MSMEG_0619	-0.325336
MSMEG_0620	2.17026
MSMEG_0621	-0.185373
MSMEG_0622	0.511706
MSMEG_0623	1.90825
MSMEG_0624	1.24077
MSMEG_0625	-2.02992
MSMEG_0626	0.556706
MSMEG_0627	-1.12149
MSMEG_0628	0.268213
MSMEG_0629	-1.19131
MSMEG_0630	-2.22792
MSMEG_0631	0.11576
MSMEG_0632	1.59469
MSMEG_0633	1.81125
MSMEG_0634	0.776768
MSMEG_0635	-2.20757
MSMEG_0636	0.910348
MSMEG_0637	-1.11329
MSMEG_0638	2.95539
MSMEG_0639	0.245184
MSMEG_0640	-0.404303
MSMEG_0641	0.58989
MSMEG_0642	1.38234
MSMEG_0643	0.949866
MSMEG_0644	-0.0614285
MSMEG_0645	3.25616
MSMEG_0646	-1.48769
MSMEG_0647	-2.46253
MSMEG_0648	0.687942
MSMEG_0649	-0.943487
MSMEG_0650	-2.21395
MSMEG_0651	-1.85246
MSMEG_0652	-1.27426
MSMEG_0653	-1.65315
MSMEG_0654	-4.48502
MSMEG_0655	-3.02591
MSMEG_0656	-0.568232
MSMEG_0657	-1.77261
MSMEG_0658	2.32385
MSMEG_0659	-2.32107
MSMEG_0660	-2.69644
MSMEG_0661	-2.29813
MSMEG_0662	-1.25014
MSMEG_0663	-3.20373
MSMEG_0664	-2.55126
MSMEG_0665	-1.34348
MSMEG_0666	-1.63507
MSMEG_0667	-3.14492
MSMEG_0668	1.31577
MSMEG_0669	3.59599
MSMEG_0670	0.964281
MSMEG_0671	0.913097
MSMEG_0672	1.42018
MSMEG_0673	2.59954
MSMEG_0674	1.67786
MSMEG_0675	-2.72433
MSMEG_0676	0.461977
MSMEG_0678	3.07967
MSMEG_0679	2.81748
MSMEG_0680	-1.83052
MSMEG_0681	0.302253
MSMEG_0682	2.84509
MSMEG_0683	2.90626
MSMEG_0684	-0.0685768
MSMEG_0685	-0.917279
MSMEG_0686	-0.559315
MSMEG_0687	-0.633141
MSMEG_0688	2.51635
MSMEG_0689	-1.55996
MSMEG_0690	1.18232
MSMEG_0691	0.892587
MSMEG_0692	1.92585
MSMEG_0693	0.809577
MSMEG_0694	4.18515
MSMEG_0695	1.873
MSMEG_0696	0.0616117
MSMEG_0697	-0.782137
MSMEG_0698	0.0413613
MSMEG_0699	1.91295
MSMEG_0700	0.801521
MSMEG_0701	-2.12257
MSMEG_0702	2.06602
MSMEG_0703	3.05435
MSMEG_0704	1.64225
MSMEG_0705	-2.6468
MSMEG_0706	-3.14976
MSMEG_0707	-4.4316
MSMEG_0708	-0.339519
MSMEG_0709	1.89456
MSMEG_0710	4.48107
MSMEG_0711	1.38248
MSMEG_0712	1.8572
MSMEG_0713	2.54903
MSMEG_0714	-2.58844
MSMEG_0715	-1.92883
MSMEG_0716	-2.10205
MSMEG_0717	3.40032
MSMEG_0718	-1.72738
MSMEG_0719	-0.992133
MSMEG_0720	-2.12096
MSMEG_0721	0.110433
MSMEG_0722	-2.47922
MSMEG_0723	-1.06092
MSMEG_0726	2.48154
MSMEG_0727	-1.98445
MSMEG_0728	1.44113
MSMEG_0729	0.583989
MSMEG_0730	0.0715494
MSMEG_0731	-3.72753
MSMEG_0732	-0.56255
MSMEG_0733	-1.16193
MSMEG_0734	-1.69007
MSMEG_0735	-5.57391
MSMEG_0736	3.33851
MSMEG_0737	1.39476
MSMEG_0738	0.288032
MSMEG_0739	0.510435
MSMEG_0740	1.57292
MSMEG_0741	1.45941
MSMEG_0742	-0.686935
MSMEG_0743	0.625788
MSMEG_0744	-0.198681
MSMEG_0745	-3.59138
MSMEG_0746	-0.484242
MSMEG_0747	-0.659632
MSMEG_0748	-0.581388
MSMEG_0749	-2.83036
MSMEG_0750	2.41749
MSMEG_0751	-1.21669
MSMEG_0752	0.333045
MSMEG_0753	2.59925
MSMEG_0754	2.90945
MSMEG_0755	-2.63364
MSMEG_0756	1.2863
MSMEG_0757	-2.66781
MSMEG_0758	-1.63149
MSMEG_0759	1.68956
MSMEG_0760	1.53805
MSMEG_0761	1.38272
MSMEG_0762	1.41279
MSMEG_0763	1.94206
MSMEG_0764	1.53868
MSMEG_0765	-1.16337
MSMEG_0766	1.46328
MSMEG_0767	1.71464
MSMEG_0768	3.18293
MSMEG_0769	3.67321
MSMEG_0770	2.77728
MSMEG_0771	-4.51765
MSMEG_0772	-3.41073
MSMEG_0773	-3.29068
MSMEG_0774	-1.79549
MSMEG_0775	1.24217
MSMEG_0776	0.0849738
MSMEG_0777	3.14038
MSMEG_0778	0.680985
MSMEG_0779	-0.0175753
MSMEG_0780	-0.131803
MSMEG_0781	1.73793
MSMEG_0782	0.610591
MSMEG_0783	1.1476
MSMEG_0784	-0.0302258
MSMEG_0785	-1.35946
MSMEG_0786	-0.0250402
MSMEG_0787	0.0565028
MSMEG_0788	0.839935
MSMEG_0789	-3.09105
MSMEG_0790	1.06698
MSMEG_0791	2.4651
MSMEG_0792	3.63395
MSMEG_0793	3.17268
MSMEG_0794	2.77443
MSMEG_0795	3.28116
MSMEG_0796	4.45805
MSMEG_0797	-0.241595
MSMEG_0798	-1.13489
MSMEG_0799	-0.628362
MSMEG_0800	-0.453157
MSMEG_0803	-2.82178
MSMEG_0804	-3.76419
MSMEG_0805	-3.70726
MSMEG_0806	3.28681
MSMEG_0807	2.62785
MSMEG_0808	-1.73377
MSMEG_0809	-2.4206
MSMEG_0810	-1.30872
MSMEG_0811	-1.21615
MSMEG_0812	-0.602837
MSMEG_0813	-0.243498
MSMEG_0814	1.98868
MSMEG_0815	0.0109305
MSMEG_0816	1.54568
MSMEG_0817	-1.71019
MSMEG_0818	-2.33601
MSMEG_0819	-3.03531
MSMEG_0820	-2.9224
MSMEG_0821	-2.26109
MSMEG_0822	-0.736363
MSMEG_0823	4.77379
MSMEG_0824	5.43265
MSMEG_0825	6.36101
MSMEG_0826	5.51259
MSMEG_0827	-1.76295
MSMEG_0828	-1.23351
MSMEG_0829	0.934354
MSMEG_0830	1.89758
MSMEG_0831	-3.86975
MSMEG_0832	0.533032
MSMEG_0833	4.24341
MSMEG_0834	4.11326
MSMEG_0835	3.97051
MSMEG_0836	2.73487
MSMEG_0837	1.98361
MSMEG_0838	0.403494
MSMEG_0839	-0.774216
MSMEG_0840	1.36673
MSMEG_0841	1.2691
MSMEG_0842	2.1522
MSMEG_0843	1.5167
MSMEG_0844	2.08439
MSMEG_0845	2.86812
MSMEG_0846	0.290593
MSMEG_0847	1.54255
MSMEG_0848	1.86862
MSMEG_0849	-2.9527
MSMEG_0850	-2.52522
MSMEG_0851	-2.57813
MSMEG_0852	-2.20344
MSMEG_0853	-1.16509
MSMEG_0854	0.645679
MSMEG_0855	-2.56895
MSMEG_0856	-1.09719
MSMEG_0857	-0.855738
MSMEG_0858	1.07997
MSMEG_0859	0.301788
MSMEG_0860	2.45647
MSMEG_0861	1.83061
MSMEG_0862	1.20426
MSMEG_0863	1.23491
MSMEG_0864	-0.301713
MSMEG_0865	0.345195
MSMEG_0866	2.42633
MSMEG_0867	0.00321293
MSMEG_0868	-3.11817
MSMEG_0869	-1.38491
MSMEG_0870	-1.97574
MSMEG_0871	-2.7631
MSMEG_0872	-1.70309
MSMEG_0873	-4.31698
MSMEG_0874	0.478488
MSMEG_0875	-0.859497
MSMEG_0876	-0.958379
MSMEG_0877	-0.0498238
MSMEG_0878	-0.78766
MSMEG_0879	0.278208
MSMEG_0880	3.85579
MSMEG_0881	-0.528469
MSMEG_0882	0.505175
MSMEG_0883	-0.150342
MSMEG_0884	-3.41194
MSMEG_0885	-0.641293
MSMEG_0886	-1.27708
MSMEG_0887	-1.42699
MSMEG_0888	-0.0360909
MSMEG_0889	1.65714
MSMEG_0890	2.29803
MSMEG_0891	-1.61264
MSMEG_0892	-0.263749
MSMEG_0893	-0.209263
MSMEG_0894	0.431156
MSMEG_0895	1.74106
MSMEG_0896	0.728995
MSMEG_0897	0.226474
MSMEG_0898	3.92992
MSMEG_0899	1.02228
MSMEG_0900	1.32952
MSMEG_0901	0.847629
MSMEG_0902	-1.70992
MSMEG_0903	3.06049
MSMEG_0904	1.06407
MSMEG_0905	1.97845
MSMEG_0906	-1.34937
MSMEG_0907	-1.5089
MSMEG_0908	-2.83533
MSMEG_0909	0.281267
MSMEG_0910	-2.47869
MSMEG_0911	0.582306
MSMEG_0912	2.26919
MSMEG_0913	3.15291
MSMEG_0914	0.516955
MSMEG_0915	1.90686
MSMEG_0916	2.74445
MSMEG_0917	0.618578
MSMEG_0918	4.69937
MSMEG_0919	3.41451
MSMEG_0920	1.55737
MSMEG_0921	2.92543
MSMEG_0922	2.63107
MSMEG_0923	1.7778
MSMEG_0924	2.45981
MSMEG_0925	1.25658
MSMEG_0926	1.1496
MSMEG_0927	1.1315
MSMEG_0928	1.65694
MSMEG_0929	1.77217
MSMEG_0930	-0.8791
MSMEG_0931	2.35973
MSMEG_0932	1.38986
MSMEG_0933	2.0822
MSMEG_0934	1.28373
MSMEG_0935	2.92538
MSMEG_0936	0.691555
MSMEG_0937	0.507439
MSMEG_0938	2.1751
MSMEG_0939	5.55299
MSMEG_0940	2.89725
MSMEG_0941	3.43984
MSMEG_0942	0.492155
MSMEG_0943	3.36503
MSMEG_0944	3.67302
MSMEG_0945	3.85757
MSMEG_0946	3.63332
MSMEG_0947	3.4107
MSMEG_0948	3.68502
MSMEG_0949	0.708327
MSMEG_0950	-2.72787
MSMEG_0951	0.868101
MSMEG_0952	3.66021
MSMEG_0953	2.47427
MSMEG_0954	4.22711
MSMEG_0955	-0.808681
MSMEG_0956	2.07452
MSMEG_0957	1.75814
MSMEG_0958	1.49205
MSMEG_0959	2.78931
MSMEG_0960	1.20314
MSMEG_0961	-1.43838
MSMEG_0962	-1.42107
MSMEG_0963	-1.72796
MSMEG_0964	1.09292
MSMEG_0965	6.34926
MSMEG_0966	0.241525
MSMEG_0967	-2.17366
MSMEG_0968	0.685171
MSMEG_0969	1.28865
MSMEG_0970	0.491511
MSMEG_0971	0.771912
MSMEG_0972	0.48851
MSMEG_0973	3.11087
MSMEG_0974	3.50798
MSMEG_0975	0.462427
MSMEG_0976	-0.875401
MSMEG_0977	0.360409
MSMEG_0978	1.68185
MSMEG_0979	0.367567
MSMEG_0980	-0.186507
MSMEG_0981	-3.38277
MSMEG_0982	0.391333
MSMEG_0983	1.67649
MSMEG_0984	-0.256282
MSMEG_0985	1.88593
MSMEG_0986	1.675
MSMEG_0987	3.58748
MSMEG_0988	1.95329
MSMEG_0989	3.09776
MSMEG_0990	2.79953
MSMEG_0991	1.39702
MSMEG_0992	-1.26539
MSMEG_0993	-0.965998
MSMEG_0994	-0.113018
MSMEG_0995	-5.06701
MSMEG_0996	-2.44049
MSMEG_0997	-2.06267
MSMEG_0998	-2.33649
MSMEG_0999	0.476689
MSMEG_1000	-1.6117
MSMEG_1001	-0.229291
MSMEG_1004	-4.16027
MSMEG_1005	-1.44521
MSMEG_1006	-0.259755
MSMEG_1007	0.884412
MSMEG_1008	1.55391
MSMEG_1009	-1.41847
MSMEG_1010	-0.855189
MSMEG_1011	-0.358535
MSMEG_1012	-1.77221
MSMEG_1013	0.400801
MSMEG_1014	0.496515
MSMEG_1015	2.55965
MSMEG_1016	-2.38395
MSMEG_1017	5.42906
MSMEG_1018	5.6085
MSMEG_1020	-0.57773
MSMEG_1021	-1.73333
MSMEG_1022	-0.891577
MSMEG_1023	-0.49735
MSMEG_1024	-0.643951
MSMEG_1025	-3.74673
MSMEG_1026	1.63055
MSMEG_1027	-1.2818
MSMEG_1028	2.77282
MSMEG_1029	1.99709
MSMEG_1030	1.55835
MSMEG_1031	1.31887
MSMEG_1032	0.182612
MSMEG_1033	5.10085
MSMEG_1034	1.26916
MSMEG_1035	-0.885473
MSMEG_1036	-2.65764
MSMEG_1037	0.847426
MSMEG_1038	2.93134
MSMEG_1039	1.27345
MSMEG_1040	4.63549
MSMEG_1041	1.85876
MSMEG_1042	4.26033
MSMEG_1043	-0.654871
MSMEG_1044	-0.814886
MSMEG_1045	-0.650805
MSMEG_1046	2.72343
MSMEG_1047	2.2435
MSMEG_1048	1.93264
MSMEG_1049	1.80572
MSMEG_1050	1.49735
MSMEG_1051	0.513271
MSMEG_1052	3.34008
MSMEG_1053	1.02931
MSMEG_1054	-1.06977
MSMEG_1055	1.87095
MSMEG_1056	-0.292199
MSMEG_1057	3.91966
MSMEG_1060	4.00559
MSMEG_1061	0.365269
MSMEG_1062	-0.602941
MSMEG_1063	-0.187883
MSMEG_1064	2.00566
MSMEG_1065	1.68236
MSMEG_1066	0.165163
MSMEG_1067	-0.786194
MSMEG_1068	-0.659708
MSMEG_1069	-1.26109
MSMEG_1070	-1.6804
MSMEG_1071	-1.34653
MSMEG_1072	-2.95387
MSMEG_1073	-0.551491
MSMEG_1074	-0.114423
MSMEG_1075	-0.554135
MSMEG_1076	-1.56541
MSMEG_1077	0.0964203
MSMEG_1078	-3.65042
MSMEG_1079	-1.2541
MSMEG_1080	-2.97258
MSMEG_1081	-3.15508
MSMEG_1082	-2.55503
MSMEG_1083	-5.27231
MSMEG_1084	-1.67828
MSMEG_1085	-1.56697
MSMEG_1086	-3.38308
MSMEG_1087	-3.62053
MSMEG_1088	-2.81317
MSMEG_1089	1.98568
MSMEG_1090	0.871238
MSMEG_1091	-0.773941
MSMEG_1092	-1.56957
MSMEG_1093	-0.614821
MSMEG_1094	-0.509612
MSMEG_1095	-0.660602
MSMEG_1096	0.592371
MSMEG_1097	-0.374268
MSMEG_1098	-1.06905
MSMEG_1099	0.0593524
MSMEG_1100	-3.85225
MSMEG_1101	-1.49595
MSMEG_1102	-0.746094
MSMEG_1103	0.122731
MSMEG_1104	-2.3681
MSMEG_1105	-1.15644
MSMEG_1106	-1.21209
MSMEG_1107	-0.894053
MSMEG_1108	1.31824
MSMEG_1109	1.5832
MSMEG_1110	0.645928
MSMEG_1111	-0.138689
MSMEG_1112	-0.941327
MSMEG_1113	-1.42588
MSMEG_1114	-0.973907
MSMEG_1115	1.58809
MSMEG_1116	-1.25142
MSMEG_1117	-0.744647
MSMEG_1118	-0.236353
MSMEG_1119	-0.161558
MSMEG_1120	-0.112072
MSMEG_1121	0.206558
MSMEG_1122	-0.967715
MSMEG_1123	1.7994
MSMEG_1124	1.32821
MSMEG_1125	0.553855
MSMEG_1126	-0.385917
MSMEG_1127	-0.633156
MSMEG_1128	0.129207
MSMEG_1129	-2.02962
MSMEG_1130	-1.46644
MSMEG_1131	2.52244
MSMEG_1132	-0.1113
MSMEG_1133	1.26272
MSMEG_1134	2.85006
MSMEG_1135	-5.09809
MSMEG_1136	0.400205
MSMEG_1137	0.446722
MSMEG_1138	-3.67849
MSMEG_1139	-2.84679
MSMEG_1140	1.31215
MSMEG_1141	0.638486
MSMEG_1142	0.173191
MSMEG_1143	-0.227349
MSMEG_1144	0.650117
MSMEG_1145	0.617497
MSMEG_1146	0.70385
MSMEG_1147	0.758365
MSMEG_1148	0.195463
MSMEG_1149	0.518019
MSMEG_1150	1.46533
MSMEG_1151	3.2145
MSMEG_1152	0.625356
MSMEG_1153	0.693285
MSMEG_1154	1.13353
MSMEG_1155	2.2099
MSMEG_1156	0.0842338
MSMEG_1157	1.10678
MSMEG_1158	1.46179
MSMEG_1159	-0.821413
MSMEG_1160	-1.44907
MSMEG_1161	-1.27839
MSMEG_1162	-2.31338
MSMEG_1163	-1.94151
MSMEG_1164	-0.589816
MSMEG_1165	2.85091
MSMEG_1167	-2.49742
MSMEG_1168	-1.12296
MSMEG_1169	0.0708046
MSMEG_1170	-2.45543
MSMEG_1171	-1.27355
MSMEG_1172	1.57933
MSMEG_1173	0.533861
MSMEG_1174	-2.0461
MSMEG_1175	-4.24047
MSMEG_1176	0.609
MSMEG_1177	-1.23927
MSMEG_1178	0.0269227
MSMEG_1179	-0.199461
MSMEG_1180	-2.05187
MSMEG_1181	-1.9943
MSMEG_1182	-1.35045
MSMEG_1183	-0.962019
MSMEG_1184	4.23885
MSMEG_1185	0.285516
MSMEG_1186	-1.51987
MSMEG_1187	-1.68993
MSMEG_1188	1.47671
MSMEG_1189	0.508667
MSMEG_1190	-2.5456
MSMEG_1191	-0.653419
MSMEG_1192	-1.75224
MSMEG_1193	0.869031
MSMEG_1194	-0.465722
MSMEG_1195	0.90177
MSMEG_1196	-1.02108
MSMEG_1197	-2.87578
MSMEG_1198	1.09744
MSMEG_1199	-0.123744
MSMEG_1200	0.703132
MSMEG_1201	-2.30805
MSMEG_1202	-2.95342
MSMEG_1203	-1.12583
MSMEG_1204	-2.39599
MSMEG_1205	0.909725
MSMEG_1206	1.8997
MSMEG_1207	2.69167
MSMEG_1208	2.62588
MSMEG_1209	0.242737
MSMEG_1210	-1.47077
MSMEG_1211	2.85477
MSMEG_1212	-1.25155
MSMEG_1213	-0.0128694
MSMEG_1214	-0.85801
MSMEG_1215	1.27827
MSMEG_1216	-0.464781
MSMEG_1217	-0.924219
MSMEG_1218	-0.126035
MSMEG_1219	-0.320456
MSMEG_1220	1.60296
MSMEG_1221	-0.48451
MSMEG_1222	-0.912729
MSMEG_1223	-0.862938
MSMEG_1224	0.0452452
MSMEG_1225	-0.000863075
MSMEG_1226	-1.05363
MSMEG_1227	-3.7424
MSMEG_1228	-1.88003
MSMEG_1229	-2.50859
MSMEG_1230	-3.25175
MSMEG_1231	-5.22513
MSMEG_1232	-4.05606
MSMEG_1233	-1.68089
MSMEG_1234	-1.52739
MSMEG_1235	-1.85518
MSMEG_1236	-1.76096
MSMEG_1237	1.29344
MSMEG_1238	0.68865
MSMEG_1240	-0.951092
MSMEG_1241	-0.730707
MSMEG_1242	3.77241
MSMEG_1243	4.49464
MSMEG_1244	3.68006
MSMEG_1245	3.46654
MSMEG_1246	2.85722
MSMEG_1247	3.09386
MSMEG_1248	1.44491
MSMEG_1249	-1.64177
MSMEG_1250	-1.59736
MSMEG_1251	-1.47299
MSMEG_1252	1.3962
MSMEG_1253	0.383651
MSMEG_1254	1.78765
MSMEG_1255	0.49032
MSMEG_1256	0.289284
MSMEG_1259	1.84975
MSMEG_1260	0.750019
MSMEG_1261	0.873484
MSMEG_1262	-0.226482
MSMEG_1263	-1.40951
MSMEG_1264	-0.268883
MSMEG_1265	-0.785001
MSMEG_1266	-1.74496
MSMEG_1267	-2.10822
MSMEG_1268	-0.633531
MSMEG_1269	-0.107687
MSMEG_1270	2.43197
MSMEG_1271	-1.72266
MSMEG_1272	-1.95997
MSMEG_1273	-2.63078
MSMEG_1274	-0.676282
MSMEG_1275	-2.54955
MSMEG_1276	-0.501641
MSMEG_1277	-0.572808
MSMEG_1278	1.02198
MSMEG_1279	0.203989
MSMEG_1280	1.00741
MSMEG_1281	0.685835
MSMEG_1282	0.704147
MSMEG_1283	-0.123282
MSMEG_1284	1.09137
MSMEG_1285	1.94835
MSMEG_1286	0.559411
MSMEG_1287	-0.233247
MSMEG_1288	-0.712105
MSMEG_1289	-1.50319
MSMEG_1290	-2.9968
MSMEG_1291	-1.11685
MSMEG_1292	-0.385169
MSMEG_1293	-2.70447
MSMEG_1294	-2.19887
MSMEG_1295	-1.44589
MSMEG_1296	-0.917001
MSMEG_1297	-2.03732
MSMEG_1298	-1.03115
MSMEG_1299	-0.635626
MSMEG_1300	-1.67338
MSMEG_1301	-3.71867
MSMEG_1302	-3.55497
MSMEG_1303	-3.5323
MSMEG_1304	-2.33798
MSMEG_1305	-0.843423
MSMEG_1306	-2.52341
MSMEG_1307	-1.22015
MSMEG_1308	-2.91583
MSMEG_1309	2.06536
MSMEG_1311	1.50534
MSMEG_1312	-2.13308
MSMEG_1313	-1.55121
MSMEG_1314	-2.15042
MSMEG_1315	-0.448868
MSMEG_1316	2.34954
MSMEG_1317	0.436402
MSMEG_1318	-1.39213
MSMEG_1319	-2.89716
MSMEG_1320	-1.35023
MSMEG_1321	-3.04597
MSMEG_1322	1.85747
MSMEG_1323	2.01843
MSMEG_1324	-0.629729
MSMEG_1325	1.41775
MSMEG_1326	0.310682
MSMEG_1327	0.507331
MSMEG_1328	-0.702827
MSMEG_1329	-1.29456
MSMEG_1330	-0.00686598
MSMEG_1331	0.894527
MSMEG_1332	0.946353
MSMEG_1333	-1.57123
MSMEG_1334	0.883943
MSMEG_1335	-4.27841
MSMEG_1336	0.579596
MSMEG_1339	4.73303
MSMEG_1340	5.13245
MSMEG_1341	5.46967
MSMEG_1342	3.35015
MSMEG_1344	4.52481
MSMEG_1345	5.62515
MSMEG_1346	5.26252
MSMEG_1347	4.90147
MSMEG_1348	-1.33732
MSMEG_1349	4.11659
MSMEG_1350	2.47093
MSMEG_1351	1.9492
MSMEG_1352	0.922578
MSMEG_1353	0.692458
MSMEG_1354	-1.82912
MSMEG_1355	-0.822372
MSMEG_1356	-1.03025
MSMEG_1357	-0.130563
MSMEG_1358	-2.48355
MSMEG_1359	-2.25112
MSMEG_1360	-1.44554
MSMEG_1361	-0.202013
MSMEG_1362	-0.207255
MSMEG_1363	-1.41973
MSMEG_1364	5.64989
MSMEG_1365	5.79132
MSMEG_1366	4.20815
MSMEG_1367	4.71493
MSMEG_1368	3.86973
MSMEG_1369	1.31084
MSMEG_1370	3.01034
MSMEG_1371	2.5988
MSMEG_1372	3.39114
MSMEG_1373	4.07695
MSMEG_1374	3.42637
MSMEG_1375	1.27583
MSMEG_1376	-0.470873
MSMEG_1377	-1.39013
MSMEG_1378	-0.695302
MSMEG_1379	1.45752
MSMEG_1380	-1.82339
MSMEG_1381	-1.43222
MSMEG_1382	1.3188
MSMEG_1383	1.66781
MSMEG_1384	-2.4088
MSMEG_1385	2.09477
MSMEG_1386	-1.69375
MSMEG_1387	0.429426
MSMEG_1388	1.49573
MSMEG_1389	-0.118085
MSMEG_1390	0.305136
MSMEG_1391	-3.9337
MSMEG_1392	-2.81277
MSMEG_1393	3.72734
MSMEG_1394	3.90144
MSMEG_1395	1.70273
MSMEG_1396	2.45956
MSMEG_1397	1.44629
MSMEG_1398	6.01923
MSMEG_1399	6.52926
MSMEG_1400	6.29899
MSMEG_1401	6.57007
MSMEG_1402	3.87866
MSMEG_1403	2.5432
MSMEG_1406	-4.75683
MSMEG_1407	-3.16609
MSMEG_1408	-2.43248
MSMEG_1409	-2.44353
MSMEG_1410	-0.843162
MSMEG_1411	-1.13638
MSMEG_1412	-0.956973
MSMEG_1413	-2.58864
MSMEG_1414	-3.49728
MSMEG_1415	-3.39337
MSMEG_1416	0.818646
MSMEG_1417	-1.1664
MSMEG_1418	-0.523186
MSMEG_1419	-3.11424
MSMEG_1420	-0.547463
MSMEG_1421	1.56257
MSMEG_1422	-3.28943
MSMEG_1423	2.18614
MSMEG_1424	2.62353
MSMEG_1425	3.12402
MSMEG_1426	1.45389
MSMEG_1427	-1.07617
MSMEG_1428	1.37743
MSMEG_1429	-0.0679474
MSMEG_1430	-1.00453
MSMEG_1431	-0.912989
MSMEG_1432	1.36878
MSMEG_1433	-1.08249
MSMEG_1434	-0.32915
MSMEG_1435	5.59223
MSMEG_1436	5.69113
MSMEG_1437	6.18688
MSMEG_1438	5.27332
MSMEG_1439	5.07189
MSMEG_1440	5.67061
MSMEG_1441	5.63536
MSMEG_1442	6.26251
MSMEG_1443	6.06097
MSMEG_1444	6.66079
MSMEG_1445	5.271
MSMEG_1446	1.78375
MSMEG_1447	-0.652587
MSMEG_1448	-0.909369
MSMEG_1449	-3.89442
MSMEG_1450	-2.12063
MSMEG_1451	0.589235
MSMEG_1452	0.83412
MSMEG_1453	-0.519429
MSMEG_1454	-5.24797
MSMEG_1455	0.0801654
MSMEG_1456	-2.15985
MSMEG_1457	-2.73178
MSMEG_1458	-0.857802
MSMEG_1459	0.962135
MSMEG_1460	-4.4364
MSMEG_1461	-2.78834
MSMEG_1462	-3.32683
MSMEG_1463	-3.433
MSMEG_1464	-2.14584
MSMEG_1465	3.41795
MSMEG_1466	5.07601
MSMEG_1467	5.76953
MSMEG_1468	5.84149
MSMEG_1469	4.24555
MSMEG_1470	5.85391
MSMEG_1471	5.52945
MSMEG_1472	5.34467
MSMEG_1473	6.37184
MSMEG_1474	4.09992
MSMEG_1475	0.122041
MSMEG_1476	2.18217
MSMEG_1477	0.0953197
MSMEG_1478	-1.28573
MSMEG_1479	0.666531
MSMEG_1480	0.0666289
MSMEG_1481	0.0938659
MSMEG_1482	-1.35432
MSMEG_1483	4.49126
MSMEG_1484	3.67933
MSMEG_1485	4.35429
MSMEG_1486	1.27245
MSMEG_1487	-0.0422564
MSMEG_1488	-2.01629
MSMEG_1489	-1.21153
MSMEG_1490	-1.99773
MSMEG_1491	-2.75259
MSMEG_1492	0.8605
MSMEG_1493	-1.35361
MSMEG_1494	-0.878635
MSMEG_1495	-0.60211
MSMEG_1496	1.13584
MSMEG_1497	1.65858
MSMEG_1498	1.54292
MSMEG_1499	-3.37715
MSMEG_1500	-2.32884
MSMEG_1501	-1.33349
MSMEG_1502	-0.581627
MSMEG_1503	-0.124271
MSMEG_1504	-0.921687
MSMEG_1505	1.66391
MSMEG_1506	-1.27649
MSMEG_1507	-0.187462
MSMEG_1508	-1.94032
MSMEG_1509	-0.772258
MSMEG_1510	2.23274
MSMEG_1511	-0.243138
MSMEG_1512	4.57932
MSMEG_1513	2.25084
MSMEG_1514	1.19999
MSMEG_1515	2.83535
MSMEG_1516	4.02922
MSMEG_1517	-0.172785
MSMEG_1518	0.452571
MSMEG_1519	5.84739
MSMEG_1520	6.84341
MSMEG_1521	6.39868
MSMEG_1522	5.50706
MSMEG_1523	4.23846
MSMEG_1524	5.15965
MSMEG_1525	5.27149
MSMEG_1526	2.10703
MSMEG_1527	1.18053
MSMEG_1528	2.16204
MSMEG_1529	2.28861
MSMEG_1530	-1.45182
MSMEG_1531	1.8303
MSMEG_1532	-1.35896
MSMEG_1533	-3.29165
MSMEG_1534	-3.19746
MSMEG_1535	-1.73285
MSMEG_1536	-0.796157
MSMEG_1537	-3.29553
MSMEG_1538	-1.81099
MSMEG_1539	-0.528939
MSMEG_1540	3.56625
MSMEG_1541	0.066885
MSMEG_1542	1.06672
MSMEG_1543	2.75375
MSMEG_1544	0.769973
MSMEG_1545	-1.44974
MSMEG_1546	-0.881688
MSMEG_1547	2.00873
MSMEG_1548	2.54588
MSMEG_1549	0.451415
MSMEG_1550	1.822
MSMEG_1551	0.580891
MSMEG_1552	1.49191
MSMEG_1553	0.0399256
MSMEG_1554	1.42816
MSMEG_1555	-0.82649
MSMEG_1556	5.81878
MSMEG_1557	2.82948
MSMEG_1558	-0.649893
MSMEG_1559	2.94907
MSMEG_1560	1.92502
MSMEG_1561	-0.839612
MSMEG_1562	1.06572
MSMEG_1563	-2.09359
MSMEG_1564	-4.07566
MSMEG_1565	1.71029
MSMEG_1566	0.395064
MSMEG_1567	2.68361
MSMEG_1568	2.61331
MSMEG_1569	-2.45534
MSMEG_1570	1.17483
MSMEG_1571	-3.7142
MSMEG_1572	-0.984976
MSMEG_1573	0.284142
MSMEG_1574	1.70507
MSMEG_1575	1.93163
MSMEG_1576	2.68753
MSMEG_1577	2.41467
MSMEG_1578	1.12552
MSMEG_1579	1.89405
MSMEG_1580	1.04039
MSMEG_1581	1.96939
MSMEG_1582	5.00008
MSMEG_1583	1.6274
MSMEG_1584	-3.36156
MSMEG_1585	-1.3058
MSMEG_1586	0.239201
MSMEG_1587	-1.34033
MSMEG_1588	-2.10302
MSMEG_1589	-0.981487
MSMEG_1590	0.981844
MSMEG_1591	-1.63285
MSMEG_1592	0.711987
MSMEG_1593	-2.14262
MSMEG_1594	1.72524
MSMEG_1595	-1.34521
MSMEG_1596	-1.97136
MSMEG_1597	2.44842
MSMEG_1598	-0.309111
MSMEG_1599	3.35676
MSMEG_1600	3.17151
MSMEG_1601	3.25882
MSMEG_1602	3.65141
MSMEG_1603	2.52097
MSMEG_1604	0.891844
MSMEG_1605	-0.208494
MSMEG_1606	-2.10292
MSMEG_1607	0.413387
MSMEG_1608	0.653136
MSMEG_1609	2.08808
MSMEG_1610	2.32943
MSMEG_1611	1.73212
MSMEG_1612	-1.91331
MSMEG_1613	-1.97911
MSMEG_1614	-0.725325
MSMEG_1615	-0.405125
MSMEG_1616	0.49678
MSMEG_1617	2.02995
MSMEG_1618	5.15196
MSMEG_1619	-2.95765
MSMEG_1620	-1.6962
MSMEG_1621	1.01128
MSMEG_1622	0.793878
MSMEG_1623	-1.94797
MSMEG_1624	0.633388
MSMEG_1625	0.350055
MSMEG_1626	-0.701829
MSMEG_1627	0.137264
MSMEG_1628	-0.529653
MSMEG_1629	1.92845
MSMEG_1630	-2.71225
MSMEG_1631	3.07483
MSMEG_1632	-0.924532
MSMEG_1633	-1.55174
MSMEG_1634	1.27065
MSMEG_1635	3.9679
MSMEG_1636	-1.61014
MSMEG_1637	2.9983
MSMEG_1638	2.65219
MSMEG_1639	3.31401
MSMEG_1640	3.24468
MSMEG_1641	2.96889
MSMEG_1642	3.38899
MSMEG_1643	0.834923
MSMEG_1644	-0.311897
MSMEG_1645	-2.10407
MSMEG_1646	-0.784891
MSMEG_1647	2.74715
MSMEG_1648	-1.88156
MSMEG_1649	-1.9511
MSMEG_1650	1.66703
MSMEG_1651	2.73661
MSMEG_1652	1.75066
MSMEG_1653	1.77801
MSMEG_1654	3.6941
MSMEG_1655	-0.860092
MSMEG_1656	1.50345
MSMEG_1657	1.40552
MSMEG_1658	1.97693
MSMEG_1659	-0.0398731
MSMEG_1660	-0.380623
MSMEG_1661	2.04739
MSMEG_1662	2.23224
MSMEG_1663	2.27584
MSMEG_1664	-2.05259
MSMEG_1665	1.6612
MSMEG_1666	1.14815
MSMEG_1667	-6.18522
MSMEG_1668	-1.30094
MSMEG_1669	2.35629
MSMEG_1670	2.1147
MSMEG_1671	4.26388
MSMEG_1672	1.42358
MSMEG_1673	-1.6895
MSMEG_1674	0.673983
MSMEG_1675	0.0472274
MSMEG_1676	0.0451603
MSMEG_1677	-1.15963
MSMEG_1678	3.08301
MSMEG_1679	-1.89717
MSMEG_1680	-0.0398955
MSMEG_1681	-2.0866
MSMEG_1682	-1.06976
MSMEG_1683	-0.219515
MSMEG_1684	2.6121
MSMEG_1685	-0.00771904
MSMEG_1686	0.326442
MSMEG_1687	-2.56463
MSMEG_1688	-2.17263
MSMEG_1689	-4.49236
MSMEG_1690	-1.96418
MSMEG_1691	-2.49401
MSMEG_1692	-0.183948
MSMEG_1693	-3.81052
MSMEG_1694	0.825432
MSMEG_1695	0.219672
MSMEG_1696	-1.97241
MSMEG_1697	-3.00502
MSMEG_1698	-1.6147
MSMEG_1699	-2.4277
MSMEG_1700	-4.85169
MSMEG_1701	-0.858214
MSMEG_1702	1.99545
MSMEG_1703	1.58264
MSMEG_1704	-1.91415
MSMEG_1705	-1.7949
MSMEG_1706	-0.473548
MSMEG_1707	0.839012
MSMEG_1708	-1.19596
MSMEG_1709	-3.04945
MSMEG_1710	0.707122
MSMEG_1711	-3.07238
MSMEG_1712	-3.43035
MSMEG_1713	-3.55198
MSMEG_1714	-4.42188
MSMEG_1715	-2.7263
MSMEG_1716	-4.9964
MSMEG_1717	-0.918956
MSMEG_1718	-2.77024
MSMEG_1719	-4.0189
MSMEG_1720	0.79501
MSMEG_1721	0.253705
MSMEG_1722	-3.40892
MSMEG_1723	-6.90565
MSMEG_1724	-4.38257
MSMEG_1725	3.16297
MSMEG_1726	2.26229
MSMEG_1727	2.19497
MSMEG_1729	3.0388
MSMEG_1730	-0.411987
MSMEG_1731	-0.811487
MSMEG_1732	-3.80577
MSMEG_1733	-1.8633
MSMEG_1734	2.29305
MSMEG_1735	2.24043
MSMEG_1736	2.06092
MSMEG_1737	1.58563
MSMEG_1738	3.21862
MSMEG_1739	0.416939
MSMEG_1740	-0.394127
MSMEG_1741	3.95238
MSMEG_1742	3.63138
MSMEG_1743	1.73037
MSMEG_1744	-2.92197
MSMEG_1745	-1.19319
MSMEG_1746	-2.1691
MSMEG_1747	-5.22562
MSMEG_1748	-1.40772
MSMEG_1749	-1.98842
MSMEG_1750	-2.97213
MSMEG_1751	-3.19881
MSMEG_1752	-2.58743
MSMEG_1753	0.612815
MSMEG_1754	-1.09908
MSMEG_1755	-1.59611
MSMEG_1756	-0.391634
MSMEG_1757	-0.54044
MSMEG_1758	-3.18494
MSMEG_1759	-3.12929
MSMEG_1760	-0.163113
MSMEG_1761	-3.34725
MSMEG_1762	-0.342145
MSMEG_1763	0.735904
MSMEG_1764	-1.83623
MSMEG_1765	-2.45002
MSMEG_1766	-0.927457
MSMEG_1767	0.86647
MSMEG_1768	-0.518653
MSMEG_1769	0.148769
MSMEG_1770	-0.646036
MSMEG_1771	-2.79842
MSMEG_1772	-2.43281
MSMEG_1773	2.73851
MSMEG_1774	0.660914
MSMEG_1775	-1.11862
MSMEG_1776	-0.868267
MSMEG_1777	2.09866
MSMEG_1778	-0.548295
MSMEG_1779	-2.90184
MSMEG_1780	-3.03357
MSMEG_1781	-1.34534
MSMEG_1782	0.150398
MSMEG_1783	-1.99208
MSMEG_1784	0.636764
MSMEG_1785	-2.3921
MSMEG_1786	4.95315
MSMEG_1787	1.20828
MSMEG_1788	-0.764567
MSMEG_1789	2.75395
MSMEG_1790	1.53882
MSMEG_1791	1.47575
MSMEG_1792	0.00425625
MSMEG_1793	-2.42857
MSMEG_1794	-0.0284576
MSMEG_1795	-0.348855
MSMEG_1796	-1.92785
MSMEG_1797	-2.50368
MSMEG_1798	-1.46179
MSMEG_1799	-1.14458
MSMEG_1800	-3.99833
MSMEG_1801	-0.247563
MSMEG_1802	1.48486
MSMEG_1803	1.74998
MSMEG_1804	3.14828
MSMEG_1805	1.5286
MSMEG_1806	2.97096
MSMEG_1807	1.81448
MSMEG_1808	3.96092
MSMEG_1809	3.71883
MSMEG_1810	0.616485
MSMEG_1811	2.89366
MSMEG_1812	3.3677
MSMEG_1813	1.93009
MSMEG_1814	-2.7641
MSMEG_1815	-4.75371
MSMEG_1816	-4.89549
MSMEG_1817	0.20288
MSMEG_1818	0.478982
MSMEG_1819	2.74422
MSMEG_1820	4.27622
MSMEG_1821	6.04105
MSMEG_1822	4.01053
MSMEG_1823	3.18839
MSMEG_1824	2.87984
MSMEG_1825	0.704453
MSMEG_1826	0.926956
MSMEG_1827	0.820483
MSMEG_1828	1.80341
MSMEG_1829	1.47866
MSMEG_1830	0.095778
MSMEG_1831	6.40872
MSMEG_1832	1.86098
MSMEG_1833	2.21682
MSMEG_1834	1.92708
MSMEG_1835	2.29633
MSMEG_1836	2.2342
MSMEG_1837	2.5286
MSMEG_1838	1.5208
MSMEG_1839	-0.208515
MSMEG_1840	-1.69213
MSMEG_1841	-0.653847
MSMEG_1842	1.25683
MSMEG_1843	5.83365
MSMEG_1844	-1.16299
MSMEG_1845	0.0910702
MSMEG_1846	0.388565
MSMEG_1847	0.230811
MSMEG_1848	-0.399741
MSMEG_1849	0.753512
MSMEG_1850	1.74422
MSMEG_1852	0.748847
MSMEG_1853	-1.89766
MSMEG_1854	0.990226
MSMEG_1855	0.401791
MSMEG_1856	-1.40067
MSMEG_1859	0.853748
MSMEG_1860	1.64188
MSMEG_1861	1.60473
MSMEG_1862	2.30039
MSMEG_1864	-0.419899
MSMEG_1866	-0.887793
MSMEG_1867	-1.77969
MSMEG_1868	2.18617
MSMEG_1869	0.343568
MSMEG_1870	0.428121
MSMEG_1871	0.0704432
MSMEG_1872	-0.249335
MSMEG_1873	-0.287204
MSMEG_1874	1.27963
MSMEG_1875	1.65705
MSMEG_1876	0.862667
MSMEG_1877	-1.06202
MSMEG_1878	3.02651
MSMEG_1879	-3.51684
MSMEG_1880	0.42486
MSMEG_1881	3.22183
MSMEG_1882	1.45189
MSMEG_1883	2.55952
MSMEG_1884	0.325886
MSMEG_1885	0.289882
MSMEG_1886	0.795618
MSMEG_1887	-2.0567
MSMEG_1888	-1.66424
MSMEG_1889	1.32107
MSMEG_1890	1.30199
MSMEG_1891	-1.36302
MSMEG_1892	0.165384
MSMEG_1893	-0.182559
MSMEG_1894	-0.392318
MSMEG_1895	-2.10003
MSMEG_1896	-2.17639
MSMEG_1897	-3.24097
MSMEG_1898	-2.25856
MSMEG_1899	-2.85984
MSMEG_1900	1.31531
MSMEG_1901	-1.59591
MSMEG_1902	-1.03598
MSMEG_1903	-1.71996
MSMEG_1904	-2.52378
MSMEG_1905	-0.347253
MSMEG_1906	-2.66997
MSMEG_1907	-4.37495
MSMEG_1908	-1.67896
MSMEG_1909	-1.11245
MSMEG_1910	0.620106
MSMEG_1911	0.521834
MSMEG_1912	0.630396
MSMEG_1913	-1.72633
MSMEG_1914	3.51675
MSMEG_1915	2.35364
MSMEG_1916	3.61716
MSMEG_1917	2.83006
MSMEG_1918	0.357353
MSMEG_1919	1.63872
MSMEG_1920	1.5359
MSMEG_1921	-0.356089
MSMEG_1922	0.810058
MSMEG_1923	2.04648
MSMEG_1924	1.8734
MSMEG_1925	1.07185
MSMEG_1926	1.31446
MSMEG_1927	4.25982
MSMEG_1928	1.60936
MSMEG_1929	2.95959
MSMEG_1930	3.84772
MSMEG_1931	-2.16151
MSMEG_1932	2.48475
MSMEG_1933	2.30874
MSMEG_1934	2.69311
MSMEG_1935	3.57143
MSMEG_1936	2.94748
MSMEG_1937	2.15405
MSMEG_1938	0.785445
MSMEG_1939	0.877069
MSMEG_1940	-1.36883
MSMEG_1941	0.357637
MSMEG_1942	1.85306
MSMEG_1943	0.236745
MSMEG_1944	-1.27375
MSMEG_1945	1.15678
MSMEG_1946	1.66673
MSMEG_1947	-1.33886
MSMEG_1948	-0.426388
MSMEG_1949	-1.53743
MSMEG_1950	1.6426
MSMEG_1951	1.57819
MSMEG_1952	0.356847
MSMEG_1953	2.35115
MSMEG_1954	0.681345
MSMEG_1955	0.768148
MSMEG_1956	-1.3827
MSMEG_1957	2.12227
MSMEG_1958	0.983936
MSMEG_1959	2.34515
MSMEG_1960	-0.73089
MSMEG_1961	-0.361207
MSMEG_1962	-0.389039
MSMEG_1963	-0.517183
MSMEG_1964	-0.195044
MSMEG_1966	-2.08894
MSMEG_1967	-5.26209
MSMEG_1968	-2.01237
MSMEG_1969	-3.30713
MSMEG_1970	0.358348
MSMEG_1971	-3.00254
MSMEG_1972	-3.00964
MSMEG_1973	-1.64113
MSMEG_1974	-2.11664
MSMEG_1975	-2.61334
MSMEG_1976	-0.0753469
MSMEG_1977	-1.21933
MSMEG_1978	-0.455745
MSMEG_1979	-0.07832
MSMEG_1980	1.857
MSMEG_1981	1.02903
MSMEG_1982	0.529899
MSMEG_1983	-0.786008
MSMEG_1984	-3.17755
MSMEG_1985	1.48348
MSMEG_1986	-0.708225
MSMEG_1987	-0.81613
MSMEG_1988	-3.06012
MSMEG_1989	-5.40647
MSMEG_1990	-0.656893
MSMEG_1991	-0.435266
MSMEG_1992	-0.465295
MSMEG_1993	-0.530102
MSMEG_1994	-0.948744
MSMEG_1995	-3.2703
MSMEG_1996	1.23944
MSMEG_1997	0.473963
MSMEG_1998	0.113818
MSMEG_1999	4.40962
MSMEG_2000	0.748969
MSMEG_2001	-0.487928
MSMEG_2004	-0.958266
MSMEG_2005	-1.11406
MSMEG_2006	1.07164
MSMEG_2007	1.65491
MSMEG_2008	-4.0636
MSMEG_2009	0.548132
MSMEG_2010	-0.824949
MSMEG_2011	-2.52458
MSMEG_2012	-2.82074
MSMEG_2013	-3.09019
MSMEG_2014	-2.8186
MSMEG_2015	-1.80335
MSMEG_2016	-3.17285
MSMEG_2017	-5.6953
MSMEG_2018	-3.66667
MSMEG_2019	-2.41817
MSMEG_2020	-1.10544
MSMEG_2021	-1.73073
MSMEG_2022	-1.22883
MSMEG_2023	-1.97944
MSMEG_2024	-1.39807
MSMEG_2025	-0.293685
MSMEG_2026	1.39353
MSMEG_2027	0.297655
MSMEG_2028	-2.08037
MSMEG_2029	-2.41982
MSMEG_2030	-1.96507
MSMEG_2031	-0.647482
MSMEG_2032	0.993134
MSMEG_2033	1.43731
MSMEG_2034	-1.52081
MSMEG_2035	0.720361
MSMEG_2036	-2.21154
MSMEG_2037	0.430077
MSMEG_2038	3.69741
MSMEG_2039	0.325219
MSMEG_2040	-0.947972
[truncated: 4,762 more rows]

## Sheet: 25th_percentile
ProbeName	Median
MSMEG_0001	5.40656
MSMEG_0002	5.66674
MSMEG_0003	3.32037
MSMEG_0004	2.79912
MSMEG_0005	5.44347
MSMEG_0006	5.20142
MSMEG_0007	4.09293
MSMEG_0009	5.87916
MSMEG_0011	3.73831
MSMEG_0012	1.56243
MSMEG_0013	2.24695
MSMEG_0014	2.26884
MSMEG_0015	1.75207
MSMEG_0016	1.66629
MSMEG_0017	0.51109
MSMEG_0018	2.3754
MSMEG_0019	0.377779
MSMEG_0020	3.63846
MSMEG_0021	3.18114
MSMEG_0022	1.81463
MSMEG_0023	2.33138
MSMEG_0024	6.40704
MSMEG_0025	2.9379
MSMEG_0026	3.64301
MSMEG_0027	1.12207
MSMEG_0028	4.01535
MSMEG_0029	2.17345
MSMEG_0030	4.47725
MSMEG_0031	3.78837
MSMEG_0032	4.12466
MSMEG_0033	3.65863
MSMEG_0034	5.09148
MSMEG_0035	5.00484
MSMEG_0036	-1.32957
MSMEG_0038	-0.291753
MSMEG_0039	-1.4312
MSMEG_0040	-0.741178
MSMEG_0041	-1.50518
MSMEG_0042	-1.57203
MSMEG_0043	0.4441
MSMEG_0044	1.60073
MSMEG_0045	1.3406
MSMEG_0046	0.600045
MSMEG_0047	2.22557
MSMEG_0048	3.60301
MSMEG_0049	0.481167
MSMEG_0050	-0.824126
MSMEG_0051	-0.990633
MSMEG_0052	0.841276
MSMEG_0053	2.43293
MSMEG_0054	1.28973
MSMEG_0055	-0.395572
MSMEG_0056	3.26517
MSMEG_0057	1.79507
MSMEG_0058	2.51074
MSMEG_0059	2.44779
MSMEG_0060	2.54128
MSMEG_0061	4.0082
MSMEG_0062	2.71624
MSMEG_0063	4.658
MSMEG_0064	5.16415
MSMEG_0065	4.78229
MSMEG_0066	5.6484
MSMEG_0067	3.85595
MSMEG_0068	4.21434
MSMEG_0069	5.24983
MSMEG_0070	4.3393
MSMEG_0071	3.75513
MSMEG_0075	4.15822
MSMEG_0076	1.50939
MSMEG_0077	5.86808
MSMEG_0078	4.12651
MSMEG_0079	3.11275
MSMEG_0080	2.75783
MSMEG_0081	4.15872
MSMEG_0082	3.0821
MSMEG_0083	2.64716
MSMEG_0084	5.14109
MSMEG_0085	4.07631
MSMEG_0086	1.56953
MSMEG_0087	3.05628
MSMEG_0088	2.48403
MSMEG_0089	2.18733
MSMEG_0090	1.40914
MSMEG_0091	2.2971
MSMEG_0092	-1.7377
MSMEG_0093	2.82435
MSMEG_0094	0.353319
MSMEG_0095	2.10567
MSMEG_0096	5.1453
MSMEG_0097	2.45501
MSMEG_0098	4.57937
MSMEG_0099	2.59029
MSMEG_0100	2.21272
MSMEG_0101	2.10728
MSMEG_0102	2.33271
MSMEG_0103	1.69118
MSMEG_0104	1.10098
MSMEG_0105	1.01883
MSMEG_0106	0.549958
MSMEG_0107	1.56782
MSMEG_0108	3.28678
MSMEG_0109	4.86517
MSMEG_0110	5.23926
MSMEG_0111	1.67757
MSMEG_0112	-2.1684
MSMEG_0113	0.78059
MSMEG_0114	0.00911546
MSMEG_0115	2.66889
MSMEG_0116	0.506655
MSMEG_0117	1.07431
MSMEG_0118	0.814325
MSMEG_0119	1.58577
MSMEG_0120	3.8421
MSMEG_0121	5.44988
MSMEG_0122	-1.0522
MSMEG_0123	-1.60014
MSMEG_0124	2.22571
MSMEG_0125	-0.582459
MSMEG_0126	0.983619
MSMEG_0127	2.11772
MSMEG_0128	0.632481
MSMEG_0129	3.46989
MSMEG_0130	1.49042
MSMEG_0131	3.70947
MSMEG_0132	5.96862
MSMEG_0133	4.99786
MSMEG_0134	5.64392
MSMEG_0135	5.23349
MSMEG_0136	4.57064
MSMEG_0137	4.62594
MSMEG_0138	4.58683
MSMEG_0139	5.46058
MSMEG_0140	5.23713
MSMEG_0141	4.12989
MSMEG_0142	3.67475
MSMEG_0143	4.12075
MSMEG_0144	0.395009
MSMEG_0145	2.77844
MSMEG_0146	1.26638
MSMEG_0147	-0.652411
MSMEG_0148	-1.97345
MSMEG_0149	0.0659559
MSMEG_0150	1.29695
MSMEG_0151	2.27298
MSMEG_0152	-0.28406
MSMEG_0153	1.53769
MSMEG_0154	2.32904
MSMEG_0155	0.45919
MSMEG_0156	1.52044
MSMEG_0157	2.6411
MSMEG_0158	2.41855
MSMEG_0159	0.798266
MSMEG_0160	0.881398
MSMEG_0161	0.510638
MSMEG_0162	1.46968
MSMEG_0163	-0.278697
MSMEG_0164	-0.573697
MSMEG_0165	3.04489
MSMEG_0166	3.66665
MSMEG_0167	0.306079
MSMEG_0168	0.402849
MSMEG_0169	0.273816
MSMEG_0170	2.19269
MSMEG_0171	1.21708
MSMEG_0172	2.56862
MSMEG_0173	0.61635
MSMEG_0174	-4.17401
MSMEG_0175	2.31607
MSMEG_0176	-1.65564
MSMEG_0177	-0.0719993
MSMEG_0178	2.38938
MSMEG_0179	-0.82106
MSMEG_0180	0.407894
MSMEG_0181	-2.39623
MSMEG_0182	0.219202
MSMEG_0183	0.0160062
MSMEG_0184	1.01582
MSMEG_0185	2.49532
MSMEG_0186	-0.487743
MSMEG_0187	3.09635
MSMEG_0188	1.46197
MSMEG_0189	-0.961197
MSMEG_0190	-1.90239
MSMEG_0191	-1.04386
MSMEG_0192	-1.13317
MSMEG_0193	1.03778
MSMEG_0194	3.02106
MSMEG_0195	-0.44937
MSMEG_0196	3.63969
MSMEG_0197	-2.67277
MSMEG_0198	-0.419569
MSMEG_0199	2.48536
MSMEG_0200	0.474662
MSMEG_0201	3.36021
MSMEG_0204	-1.38633
MSMEG_0205	-0.885046
MSMEG_0206	2.34911
MSMEG_0207	-0.474287
MSMEG_0208	0.495483
MSMEG_0209	1.35768
MSMEG_0210	1.8551
MSMEG_0211	3.76874
MSMEG_0212	1.60979
MSMEG_0213	3.06912
MSMEG_0214	1.9095
MSMEG_0215	1.91511
MSMEG_0216	6.82798
MSMEG_0217	1.61861
MSMEG_0218	0.756083
MSMEG_0219	3.14987
MSMEG_0220	3.16549
MSMEG_0221	2.94168
MSMEG_0222	2.88793
MSMEG_0223	3.36473
MSMEG_0224	2.7312
MSMEG_0225	2.52567
MSMEG_0226	1.79373
MSMEG_0227	2.2193
MSMEG_0228	-0.923793
MSMEG_0229	3.31664
MSMEG_0230	0.682719
MSMEG_0231	1.17725
MSMEG_0232	0.522247
MSMEG_0233	5.02084
MSMEG_0234	3.83388
MSMEG_0235	1.54935
MSMEG_0236	1.33021
MSMEG_0237	0.723818
MSMEG_0238	2.89347
MSMEG_0239	3.21926
MSMEG_0240	4.92901
MSMEG_0241	4.10246
MSMEG_0242	4.27234
MSMEG_0243	4.53631
MSMEG_0244	3.43112
MSMEG_0245	2.99511
MSMEG_0246	1.70049
MSMEG_0247	1.77881
MSMEG_0248	2.38742
MSMEG_0249	2.2676
MSMEG_0250	3.71648
MSMEG_0251	6.22591
MSMEG_0252	4.90184
MSMEG_0253	1.97649
MSMEG_0254	1.46523
MSMEG_0255	4.44741
MSMEG_0256	0.149745
MSMEG_0257	0.12644
MSMEG_0258	-1.58634
MSMEG_0259	0.87118
MSMEG_0260	2.02815
MSMEG_0261	2.37607
MSMEG_0262	1.91733
MSMEG_0263	1.60651
MSMEG_0264	1.19716
MSMEG_0265	-1.80619
MSMEG_0266	-0.130323
MSMEG_0267	1.46539
MSMEG_0268	0.76603
MSMEG_0269	0.608856
MSMEG_0270	1.54827
MSMEG_0271	-0.697862
MSMEG_0272	-1.07719
MSMEG_0273	-0.03632
MSMEG_0274	-2.83836
MSMEG_0275	-2.26551
MSMEG_0276	-1.9419
MSMEG_0277	-1.14068
MSMEG_0278	1.37387
MSMEG_0279	-0.250377
MSMEG_0280	1.42293
MSMEG_0281	0.621433
MSMEG_0282	-0.123167
MSMEG_0283	-0.500674
MSMEG_0284	-0.759214
MSMEG_0285	-0.556584
MSMEG_0286	-0.547681
MSMEG_0287	-3.20588
MSMEG_0288	-1.53664
MSMEG_0289	1.11617
MSMEG_0290	1.37305
MSMEG_0291	3.11791
MSMEG_0292	-0.517813
MSMEG_0293	0.292331
MSMEG_0294	0.509501
MSMEG_0295	0.956161
MSMEG_0296	1.31916
MSMEG_0297	-2.22942
MSMEG_0298	-1.43047
MSMEG_0299	-1.32124
MSMEG_0300	1.25137
MSMEG_0301	1.45156
MSMEG_0302	0.3118
MSMEG_0303	-3.93778
MSMEG_0304	-0.0637512
MSMEG_0305	0.87808
MSMEG_0306	-0.833242
MSMEG_0307	-0.48781
MSMEG_0308	-0.81226
MSMEG_0309	1.11359
MSMEG_0310	1.42012
MSMEG_0311	3.40786
MSMEG_0312	4.89748
MSMEG_0313	3.67163
MSMEG_0314	5.63494
MSMEG_0315	4.08074
MSMEG_0316	2.68776
MSMEG_0317	5.88163
MSMEG_0318	2.85297
MSMEG_0319	2.62602
MSMEG_0320	0.929557
MSMEG_0321	2.15008
MSMEG_0322	-2.18867
MSMEG_0323	0.210451
MSMEG_0324	-1.45981
MSMEG_0325	-1.09394
MSMEG_0326	-1.15442
MSMEG_0327	-0.272615
MSMEG_0328	-0.516405
MSMEG_0329	0.717362
MSMEG_0330	3.46716
MSMEG_0331	3.06982
MSMEG_0332	-0.697033
MSMEG_0333	-1.01206
MSMEG_0334	-1.287
MSMEG_0335	-0.556928
MSMEG_0336	-0.0669079
MSMEG_0337	1.77344
MSMEG_0338	1.01022
MSMEG_0339	-1.37278
MSMEG_0340	-1.80875
MSMEG_0341	0.46074
MSMEG_0342	1.81024
MSMEG_0343	3.70257
MSMEG_0344	-0.30913
MSMEG_0345	2.85483
MSMEG_0346	0.0988166
MSMEG_0347	0.147919
MSMEG_0348	-0.75931
MSMEG_0349	0.366533
MSMEG_0350	0.686077
MSMEG_0351	0.19385
MSMEG_0352	1.33876
MSMEG_0353	0.497394
MSMEG_0354	1.53706
MSMEG_0355	0.592073
MSMEG_0356	-0.40212
MSMEG_0357	-0.235525
MSMEG_0358	1.56533
MSMEG_0359	2.80164
MSMEG_0360	4.19199
MSMEG_0361	2.54932
MSMEG_0362	0.200462
MSMEG_0363	3.33885
MSMEG_0364	2.07192
MSMEG_0365	2.46245
MSMEG_0366	4.99153
MSMEG_0367	1.52138
MSMEG_0368	2.75974
MSMEG_0369	2.52792
MSMEG_0370	2.46404
MSMEG_0371	3.46073
MSMEG_0372	3.56989
MSMEG_0373	3.85907
MSMEG_0374	0.127089
MSMEG_0375	-2.24638
MSMEG_0376	0.424442
MSMEG_0377	-0.796166
MSMEG_0378	-0.917496
MSMEG_0379	-1.07047
MSMEG_0380	5.97507
MSMEG_0381	5.62918
MSMEG_0382	5.29435
MSMEG_0383	7.09799
MSMEG_0384	1.13431
MSMEG_0385	2.42789
MSMEG_0386	3.03114
MSMEG_0387	5.1478
MSMEG_0388	5.54105
MSMEG_0389	4.71106
MSMEG_0390	4.21694
MSMEG_0391	4.12068
MSMEG_0392	2.46324
MSMEG_0393	4.76992
MSMEG_0394	5.86462
MSMEG_0395	3.50415
MSMEG_0396	3.34617
MSMEG_0399	3.13737
MSMEG_0400	-0.174241
MSMEG_0401	-0.490567
MSMEG_0402	-0.662956
MSMEG_0403	0.456554
MSMEG_0404	-0.247802
MSMEG_0405	-0.0234628
MSMEG_0406	3.81301
MSMEG_0407	1.29433
MSMEG_0408	5.1433
MSMEG_0409	4.55548
MSMEG_0410	3.60553
MSMEG_0411	3.02006
MSMEG_0412	4.93674
MSMEG_0413	3.03563
MSMEG_0414	0.217257
MSMEG_0415	2.93769
MSMEG_0416	3.46939
MSMEG_0417	4.67873
MSMEG_0418	2.30997
MSMEG_0419	6.09192
MSMEG_0420	5.28728
MSMEG_0421	-1.816
MSMEG_0422	4.31261
MSMEG_0423	3.00016
MSMEG_0424	0.839469
MSMEG_0425	1.40868
MSMEG_0426	-0.346404
MSMEG_0427	-0.610447
MSMEG_0428	-1.13914
MSMEG_0429	0.328538
MSMEG_0431	0.951122
MSMEG_0432	-2.35591
MSMEG_0433	-1.91339
MSMEG_0434	5.39909
MSMEG_0435	5.00569
MSMEG_0436	3.31657
MSMEG_0437	3.16249
MSMEG_0438	2.52463
MSMEG_0439	1.16696
MSMEG_0440	3.75088
MSMEG_0441	1.714
MSMEG_0442	-0.583115
MSMEG_0443	0.30573
MSMEG_0444	0.166785
MSMEG_0445	1.41787
MSMEG_0446	2.97015
MSMEG_0447	-0.0908437
MSMEG_0448	1.01313
MSMEG_0449	0.664084
MSMEG_0450	1.30756
MSMEG_0451	3.88649
MSMEG_0452	4.03643
MSMEG_0453	3.20701
MSMEG_0454	2.65385
MSMEG_0455	4.45315
MSMEG_0456	3.69336
MSMEG_0457	2.48138
MSMEG_0458	0.158711
MSMEG_0459	3.5564
MSMEG_0460	2.45524
MSMEG_0461	0.0958486
MSMEG_0462	0.507987
MSMEG_0463	2.57967
MSMEG_0464	3.81097
MSMEG_0465	2.23262
MSMEG_0466	0.592658
MSMEG_0467	-0.0170989
MSMEG_0468	1.70825
MSMEG_0469	4.02425
MSMEG_0470	-1.31868
MSMEG_0471	0.0965068
MSMEG_0472	0.731524
MSMEG_0473	-1.37218
MSMEG_0474	-0.385278
MSMEG_0475	-1.20656
MSMEG_0476	-1.37574
MSMEG_0477	-1.99096
MSMEG_0478	-0.847161
MSMEG_0479	-0.717686
MSMEG_0480	0.230745
MSMEG_0481	-1.41179
MSMEG_0482	0.0223389
MSMEG_0483	1.37793
MSMEG_0484	1.73111
MSMEG_0485	-1.23323
MSMEG_0486	-0.47173
MSMEG_0487	-2.12393
MSMEG_0488	-3.82098
MSMEG_0489	-0.128321
MSMEG_0490	4.2945
MSMEG_0491	2.40857
MSMEG_0492	0.196185
MSMEG_0493	0.713983
MSMEG_0494	0.308387
MSMEG_0495	2.13387
MSMEG_0496	-1.73097
MSMEG_0497	-1.17521
MSMEG_0498	-2.27531
MSMEG_0499	-0.837132
MSMEG_0500	1.54722
MSMEG_0501	4.15223
MSMEG_0502	2.84422
MSMEG_0503	-2.84559
MSMEG_0504	3.35291
MSMEG_0505	2.56012
MSMEG_0506	2.68643
MSMEG_0507	2.42606
MSMEG_0508	1.79538
MSMEG_0509	0.731504
MSMEG_0510	-0.736678
MSMEG_0511	0.0944374
MSMEG_0512	1.78801
MSMEG_0513	-1.16683
MSMEG_0514	0.57766
MSMEG_0515	0.0482907
MSMEG_0516	1.18145
MSMEG_0517	0.266444
MSMEG_0518	0.674664
MSMEG_0519	2.63348
MSMEG_0520	7.70018
MSMEG_0521	-0.312852
MSMEG_0522	5.72344
MSMEG_0523	0.000802755
MSMEG_0524	-0.660152
MSMEG_0525	-3.75267
MSMEG_0526	0.00781131
MSMEG_0527	-1.11505
MSMEG_0528	-0.348556
MSMEG_0529	0.0892599
MSMEG_0530	2.17361
MSMEG_0531	2.69838
MSMEG_0532	2.63896
MSMEG_0533	2.1606
MSMEG_0534	-0.126898
MSMEG_0535	3.78395
MSMEG_0536	4.73984
MSMEG_0537	6.41364
MSMEG_0538	5.8618
MSMEG_0539	3.48283
MSMEG_0540	1.36169
MSMEG_0541	4.36138
MSMEG_0542	2.43512
MSMEG_0543	-2.043
MSMEG_0544	1.41928
MSMEG_0545	0.934515
MSMEG_0546	2.44455
MSMEG_0548	0.788993
MSMEG_0549	2.15327
MSMEG_0550	3.18684
MSMEG_0551	-0.107486
MSMEG_0552	-2.58608
MSMEG_0553	-1.08589
MSMEG_0554	0.760453
MSMEG_0555	0.881971
MSMEG_0556	-1.44485
MSMEG_0557	6.28122
MSMEG_0558	6.68631
MSMEG_0559	7.24244
MSMEG_0560	1.46174
MSMEG_0561	-2.81009
MSMEG_0562	2.11872
MSMEG_0563	3.0994
MSMEG_0564	3.38471
MSMEG_0565	1.30488
MSMEG_0566	1.8811
MSMEG_0567	-0.538077
MSMEG_0568	-0.656824
MSMEG_0569	-1.17414
MSMEG_0570	-1.8941
MSMEG_0571	-1.04432
MSMEG_0572	1.34489
MSMEG_0573	1.38049
MSMEG_0574	0.999111
MSMEG_0575	-0.642287
MSMEG_0576	-0.911792
MSMEG_0577	2.05324
MSMEG_0578	1.34224
MSMEG_0579	-0.151515
MSMEG_0580	3.64889
MSMEG_0581	-1.12409
MSMEG_0582	-2.2347
MSMEG_0583	2.11455
MSMEG_0584	3.46342
MSMEG_0585	2.8417
MSMEG_0586	6.75415
MSMEG_0587	1.27218
MSMEG_0588	0.948942
MSMEG_0589	0.394532
MSMEG_0590	1.28275
MSMEG_0591	0.728764
MSMEG_0592	2.08231
MSMEG_0593	2.98714
MSMEG_0594	3.80095
MSMEG_0595	2.86498
MSMEG_0596	1.75848
MSMEG_0597	1.45896
MSMEG_0598	2.58526
MSMEG_0599	2.56397
MSMEG_0600	1.21437
MSMEG_0601	2.1829
MSMEG_0602	3.61806
MSMEG_0603	3.32029
MSMEG_0604	0.393437
MSMEG_0605	0.127414
MSMEG_0606	-0.940896
MSMEG_0607	0.612466
MSMEG_0608	1.99309
MSMEG_0609	-1.84845
MSMEG_0610	-1.04381
MSMEG_0611	-1.41468
MSMEG_0612	1.27041
MSMEG_0613	1.13398
MSMEG_0614	1.13085
MSMEG_0615	0.892749
MSMEG_0616	0.72164
MSMEG_0617	1.76893
MSMEG_0618	2.45115
MSMEG_0619	1.26824
MSMEG_0620	3.76383
MSMEG_0621	1.4082
MSMEG_0622	2.10528
MSMEG_0623	3.50182
MSMEG_0624	2.83434
MSMEG_0625	-0.436353
MSMEG_0626	2.15028
MSMEG_0627	0.47208
MSMEG_0628	1.86178
MSMEG_0629	0.402259
MSMEG_0630	-0.634352
MSMEG_0631	1.70933
MSMEG_0632	3.18826
MSMEG_0633	3.40482
MSMEG_0634	2.37034
MSMEG_0635	-0.613994
MSMEG_0636	2.50392
MSMEG_0637	0.480285
MSMEG_0638	4.54897
MSMEG_0639	1.83876
MSMEG_0640	1.18927
MSMEG_0641	2.18346
MSMEG_0642	2.97591
MSMEG_0643	2.54344
MSMEG_0644	1.53214
MSMEG_0645	4.84973
MSMEG_0646	0.10588
MSMEG_0647	-0.86896
MSMEG_0648	2.28151
MSMEG_0649	0.650085
MSMEG_0650	-0.620381
MSMEG_0651	-0.258891
MSMEG_0652	0.319313
MSMEG_0653	-0.0595801
MSMEG_0654	-2.89145
MSMEG_0655	-1.43234
MSMEG_0656	1.02534
MSMEG_0657	-0.179038
MSMEG_0658	3.91742
MSMEG_0659	-0.727497
MSMEG_0660	-1.10286
MSMEG_0661	-0.704557
MSMEG_0662	0.34343
MSMEG_0663	-1.61016
MSMEG_0664	-0.957688
MSMEG_0665	0.250089
MSMEG_0666	-0.0415022
MSMEG_0667	-1.55135
MSMEG_0668	2.90934
MSMEG_0669	5.18957
MSMEG_0670	2.55785
MSMEG_0671	2.50667
MSMEG_0672	3.01375
MSMEG_0673	4.19311
MSMEG_0674	3.27144
MSMEG_0675	-1.13076
MSMEG_0676	2.05555
MSMEG_0678	4.67325
MSMEG_0679	4.41105
MSMEG_0680	-0.236948
MSMEG_0681	1.89582
MSMEG_0682	4.43866
MSMEG_0683	4.49983
MSMEG_0684	1.52499
MSMEG_0685	0.676292
MSMEG_0686	1.03426
MSMEG_0687	0.960431
MSMEG_0688	4.10992
MSMEG_0689	0.033607
MSMEG_0690	2.77589
MSMEG_0691	2.48616
MSMEG_0692	3.51942
MSMEG_0693	2.40315
MSMEG_0694	5.77872
MSMEG_0695	3.46657
MSMEG_0696	1.65518
MSMEG_0697	0.811435
MSMEG_0698	1.63493
MSMEG_0699	3.50652
MSMEG_0700	2.39509
MSMEG_0701	-0.528995
MSMEG_0702	3.65959
MSMEG_0703	4.64792
MSMEG_0704	3.23582
MSMEG_0705	-1.05322
MSMEG_0706	-1.55619
MSMEG_0707	-2.83803
MSMEG_0708	1.25405
MSMEG_0709	3.48813
MSMEG_0710	6.07464
MSMEG_0711	2.97605
MSMEG_0712	3.45077
MSMEG_0713	4.1426
MSMEG_0714	-0.994873
MSMEG_0715	-0.33526
MSMEG_0716	-0.50848
MSMEG_0717	4.99389
MSMEG_0718	-0.133811
MSMEG_0719	0.601439
MSMEG_0720	-0.527391
MSMEG_0721	1.704
MSMEG_0722	-0.885651
MSMEG_0723	0.532655
MSMEG_0726	4.07511
MSMEG_0727	-0.39088
MSMEG_0728	3.0347
MSMEG_0729	2.17756
MSMEG_0730	1.66512
MSMEG_0731	-2.13395
MSMEG_0732	1.03102
MSMEG_0733	0.431641
MSMEG_0734	-0.096494
MSMEG_0735	-3.98034
MSMEG_0736	4.93208
MSMEG_0737	2.98833
MSMEG_0738	1.8816
MSMEG_0739	2.10401
MSMEG_0740	3.16649
MSMEG_0741	3.05298
MSMEG_0742	0.906636
MSMEG_0743	2.21936
MSMEG_0744	1.39489
MSMEG_0745	-1.99781
MSMEG_0746	1.10933
MSMEG_0747	0.93394
MSMEG_0748	1.01218
MSMEG_0749	-1.23679
MSMEG_0750	4.01106
MSMEG_0751	0.376885
MSMEG_0752	1.92662
MSMEG_0753	4.19283
MSMEG_0754	4.50302
MSMEG_0755	-1.04007
MSMEG_0756	2.87987
MSMEG_0757	-1.07424
MSMEG_0758	-0.0379183
MSMEG_0759	3.28313
MSMEG_0760	3.13162
MSMEG_0761	2.97629
MSMEG_0762	3.00636
MSMEG_0763	3.53563
MSMEG_0764	3.13225
MSMEG_0765	0.430202
MSMEG_0766	3.05685
MSMEG_0767	3.30821
MSMEG_0768	4.7765
MSMEG_0769	5.26678
MSMEG_0770	4.37085
MSMEG_0771	-2.92408
MSMEG_0772	-1.81716
MSMEG_0773	-1.69711
MSMEG_0774	-0.201919
MSMEG_0775	2.83574
MSMEG_0776	1.67855
MSMEG_0777	4.73395
MSMEG_0778	2.27456
MSMEG_0779	1.576
MSMEG_0780	1.46177
MSMEG_0781	3.3315
MSMEG_0782	2.20416
MSMEG_0783	2.74117
MSMEG_0784	1.56335
MSMEG_0785	0.234114
MSMEG_0786	1.56853
MSMEG_0787	1.65007
MSMEG_0788	2.43351
MSMEG_0789	-1.49748
MSMEG_0790	2.66055
MSMEG_0791	4.05867
MSMEG_0792	5.22752
MSMEG_0793	4.76625
MSMEG_0794	4.368
MSMEG_0795	4.87473
MSMEG_0796	6.05162
MSMEG_0797	1.35198
MSMEG_0798	0.458684
MSMEG_0799	0.96521
MSMEG_0800	1.14041
MSMEG_0803	-1.22821
MSMEG_0804	-2.17062
MSMEG_0805	-2.11369
MSMEG_0806	4.88038
MSMEG_0807	4.22142
MSMEG_0808	-0.140194
MSMEG_0809	-0.827028
MSMEG_0810	0.284852
MSMEG_0811	0.377417
MSMEG_0812	0.990735
MSMEG_0813	1.35007
MSMEG_0814	3.58225
MSMEG_0815	1.6045
MSMEG_0816	3.13925
MSMEG_0817	-0.116617
MSMEG_0818	-0.742435
MSMEG_0819	-1.44174
MSMEG_0820	-1.32883
MSMEG_0821	-0.667522
MSMEG_0822	0.857209
MSMEG_0823	6.36736
MSMEG_0824	7.02622
MSMEG_0825	7.95459
MSMEG_0826	7.10617
MSMEG_0827	-0.169382
MSMEG_0828	0.360066
MSMEG_0829	2.52793
MSMEG_0830	3.49116
MSMEG_0831	-2.27617
MSMEG_0832	2.1266
MSMEG_0833	5.83698
MSMEG_0834	5.70683
MSMEG_0835	5.56408
MSMEG_0836	4.32844
MSMEG_0837	3.57718
MSMEG_0838	1.99707
MSMEG_0839	0.819356
MSMEG_0840	2.9603
MSMEG_0841	2.86267
MSMEG_0842	3.74577
MSMEG_0843	3.11027
MSMEG_0844	3.67796
MSMEG_0845	4.46169
MSMEG_0846	1.88416
MSMEG_0847	3.13612
MSMEG_0848	3.46219
MSMEG_0849	-1.35913
MSMEG_0850	-0.931648
MSMEG_0851	-0.984559
MSMEG_0852	-0.609865
MSMEG_0853	0.428486
MSMEG_0854	2.23925
MSMEG_0855	-0.975376
MSMEG_0856	0.496379
MSMEG_0857	0.737834
MSMEG_0858	2.67354
MSMEG_0859	1.89536
MSMEG_0860	4.05004
MSMEG_0861	3.42418
MSMEG_0862	2.79783
MSMEG_0863	2.82848
MSMEG_0864	1.29186
MSMEG_0865	1.93877
MSMEG_0866	4.0199
MSMEG_0867	1.59678
MSMEG_0868	-1.5246
MSMEG_0869	0.208661
MSMEG_0870	-0.382168
MSMEG_0871	-1.16953
MSMEG_0872	-0.109522
MSMEG_0873	-2.72341
MSMEG_0874	2.07206
MSMEG_0875	0.734075
MSMEG_0876	0.635193
MSMEG_0877	1.54375
MSMEG_0878	0.805912
MSMEG_0879	1.87178
MSMEG_0880	5.44936
MSMEG_0881	1.0651
MSMEG_0882	2.09875
MSMEG_0883	1.44323
MSMEG_0884	-1.81837
MSMEG_0885	0.952279
MSMEG_0886	0.31649
MSMEG_0887	0.166578
MSMEG_0888	1.55748
MSMEG_0889	3.25071
MSMEG_0890	3.8916
MSMEG_0891	-0.0190661
MSMEG_0892	1.32982
MSMEG_0893	1.38431
MSMEG_0894	2.02473
MSMEG_0895	3.33463
MSMEG_0896	2.32257
MSMEG_0897	1.82005
MSMEG_0898	5.52349
MSMEG_0899	2.61585
MSMEG_0900	2.92309
MSMEG_0901	2.4412
MSMEG_0902	-0.116347
MSMEG_0903	4.65406
MSMEG_0904	2.65764
MSMEG_0905	3.57202
MSMEG_0906	0.244202
MSMEG_0907	0.0846694
MSMEG_0908	-1.24176
MSMEG_0909	1.87484
MSMEG_0910	-0.885115
MSMEG_0911	2.17588
MSMEG_0912	3.86276
MSMEG_0913	4.74648
MSMEG_0914	2.11053
MSMEG_0915	3.50043
MSMEG_0916	4.33802
MSMEG_0917	2.21215
MSMEG_0918	6.29294
MSMEG_0919	5.00808
MSMEG_0920	3.15094
MSMEG_0921	4.519
MSMEG_0922	4.22464
MSMEG_0923	3.37137
MSMEG_0924	4.05338
MSMEG_0925	2.85015
MSMEG_0926	2.74317
MSMEG_0927	2.72507
MSMEG_0928	3.25052
MSMEG_0929	3.36575
MSMEG_0930	0.714472
MSMEG_0931	3.9533
MSMEG_0932	2.98344
MSMEG_0933	3.67577
MSMEG_0934	2.8773
MSMEG_0935	4.51896
MSMEG_0936	2.28513
MSMEG_0937	2.10101
MSMEG_0938	3.76867
MSMEG_0939	7.14656
MSMEG_0940	4.49082
MSMEG_0941	5.03341
MSMEG_0942	2.08573
MSMEG_0943	4.9586
MSMEG_0944	5.26659
MSMEG_0945	5.45114
MSMEG_0946	5.2269
MSMEG_0947	5.00427
MSMEG_0948	5.27859
MSMEG_0949	2.3019
MSMEG_0950	-1.13429
MSMEG_0951	2.46167
MSMEG_0952	5.25378
MSMEG_0953	4.06784
MSMEG_0954	5.82068
MSMEG_0955	0.784891
MSMEG_0956	3.66809
MSMEG_0957	3.35171
MSMEG_0958	3.08562
MSMEG_0959	4.38288
MSMEG_0960	2.79671
MSMEG_0961	0.155194
MSMEG_0962	0.172497
MSMEG_0963	-0.134392
MSMEG_0964	2.68649
MSMEG_0965	7.94283
MSMEG_0966	1.8351
MSMEG_0967	-0.580093
MSMEG_0968	2.27874
MSMEG_0969	2.88222
MSMEG_0970	2.08508
MSMEG_0971	2.36548
MSMEG_0972	2.08208
MSMEG_0973	4.70444
MSMEG_0974	5.10155
MSMEG_0975	2.056
MSMEG_0976	0.718171
MSMEG_0977	1.95398
MSMEG_0978	3.27543
MSMEG_0979	1.96114
MSMEG_0980	1.40706
MSMEG_0981	-1.7892
MSMEG_0982	1.9849
MSMEG_0983	3.27006
MSMEG_0984	1.33729
MSMEG_0985	3.4795
MSMEG_0986	3.26857
MSMEG_0987	5.18105
MSMEG_0988	3.54686
MSMEG_0989	4.69133
MSMEG_0990	4.39311
MSMEG_0991	2.9906
MSMEG_0992	0.328183
MSMEG_0993	0.627574
MSMEG_0994	1.48055
MSMEG_0995	-3.47344
MSMEG_0996	-0.846921
MSMEG_0997	-0.469095
MSMEG_0998	-0.742916
MSMEG_0999	2.07026
MSMEG_1000	-0.0181277
MSMEG_1001	1.36428
MSMEG_1004	-2.5667
MSMEG_1005	0.148365
MSMEG_1006	1.33382
MSMEG_1007	2.47798
MSMEG_1008	3.14748
MSMEG_1009	0.175098
MSMEG_1010	0.738383
MSMEG_1011	1.23504
MSMEG_1012	-0.178635
MSMEG_1013	1.99437
MSMEG_1014	2.09009
MSMEG_1015	4.15322
MSMEG_1016	-0.790381
MSMEG_1017	7.02263
MSMEG_1018	7.20207
MSMEG_1020	1.01584
MSMEG_1021	-0.13976
MSMEG_1022	0.701994
MSMEG_1023	1.09622
MSMEG_1024	0.949621
MSMEG_1025	-2.15316
MSMEG_1026	3.22412
MSMEG_1027	0.311769
MSMEG_1028	4.36639
MSMEG_1029	3.59066
MSMEG_1030	3.15192
MSMEG_1031	2.91244
MSMEG_1032	1.77618
MSMEG_1033	6.69442
MSMEG_1034	2.86273
MSMEG_1035	0.708099
MSMEG_1036	-1.06407
MSMEG_1037	2.441
MSMEG_1038	4.52491
MSMEG_1039	2.86702
MSMEG_1040	6.22907
MSMEG_1041	3.45233
MSMEG_1042	5.85391
MSMEG_1043	0.938701
MSMEG_1044	0.778686
MSMEG_1045	0.942766
MSMEG_1046	4.317
MSMEG_1047	3.83707
MSMEG_1048	3.52621
MSMEG_1049	3.39929
MSMEG_1050	3.09093
MSMEG_1051	2.10684
MSMEG_1052	4.93365
MSMEG_1053	2.62288
MSMEG_1054	0.5238
MSMEG_1055	3.46452
MSMEG_1056	1.30137
MSMEG_1057	5.51323
MSMEG_1060	5.59916
MSMEG_1061	1.95884
MSMEG_1062	0.990631
MSMEG_1063	1.40569
MSMEG_1064	3.59923
MSMEG_1065	3.27593
MSMEG_1066	1.75873
MSMEG_1067	0.807377
MSMEG_1068	0.933864
MSMEG_1069	0.332484
MSMEG_1070	-0.0868242
MSMEG_1071	0.247043
MSMEG_1072	-1.3603
MSMEG_1073	1.04208
MSMEG_1074	1.47915
MSMEG_1075	1.03944
MSMEG_1076	0.0281653
MSMEG_1077	1.68999
MSMEG_1078	-2.05685
MSMEG_1079	0.339473
MSMEG_1080	-1.37901
MSMEG_1081	-1.56151
MSMEG_1082	-0.961457
MSMEG_1083	-3.67874
MSMEG_1084	-0.0847068
MSMEG_1085	0.0265968
MSMEG_1086	-1.7895
MSMEG_1087	-2.02696
MSMEG_1088	-1.2196
MSMEG_1089	3.57925
MSMEG_1090	2.46481
MSMEG_1091	0.819631
MSMEG_1092	0.0239985
MSMEG_1093	0.978751
MSMEG_1094	1.08396
MSMEG_1095	0.93297
MSMEG_1096	2.18594
MSMEG_1097	1.2193
MSMEG_1098	0.524518
MSMEG_1099	1.65292
MSMEG_1100	-2.25868
MSMEG_1101	0.0976238
MSMEG_1102	0.847477
MSMEG_1103	1.7163
MSMEG_1104	-0.77453
MSMEG_1105	0.437129
MSMEG_1106	0.381487
MSMEG_1107	0.699519
MSMEG_1108	2.91181
MSMEG_1109	3.17677
MSMEG_1110	2.2395
MSMEG_1111	1.45488
MSMEG_1112	0.652245
MSMEG_1113	0.167687
MSMEG_1114	0.619665
MSMEG_1115	3.18166
MSMEG_1116	0.34215
MSMEG_1117	0.848925
MSMEG_1118	1.35722
MSMEG_1119	1.43201
MSMEG_1120	1.4815
MSMEG_1121	1.80013
MSMEG_1122	0.625857
MSMEG_1123	3.39297
MSMEG_1124	2.92179
MSMEG_1125	2.14743
MSMEG_1126	1.20765
MSMEG_1127	0.960416
MSMEG_1128	1.72278
MSMEG_1129	-0.436053
MSMEG_1130	0.127136
MSMEG_1131	4.11601
MSMEG_1132	1.48227
MSMEG_1133	2.85629
MSMEG_1134	4.44363
MSMEG_1135	-3.50452
MSMEG_1136	1.99378
MSMEG_1137	2.04029
MSMEG_1138	-2.08492
MSMEG_1139	-1.25322
MSMEG_1140	2.90572
MSMEG_1141	2.23206
MSMEG_1142	1.76676
MSMEG_1143	1.36622
MSMEG_1144	2.24369
MSMEG_1145	2.21107
MSMEG_1146	2.29742
MSMEG_1147	2.35194
MSMEG_1148	1.78903
MSMEG_1149	2.11159
MSMEG_1150	3.0589
MSMEG_1151	4.80807
MSMEG_1152	2.21893
MSMEG_1153	2.28686
MSMEG_1154	2.7271
MSMEG_1155	3.80347
MSMEG_1156	1.67781
MSMEG_1157	2.70035
MSMEG_1158	3.05537
MSMEG_1159	0.772159
MSMEG_1160	0.144498
MSMEG_1161	0.315185
MSMEG_1162	-0.719806
MSMEG_1163	-0.347937
MSMEG_1164	1.00376
MSMEG_1165	4.44448
MSMEG_1167	-0.903851
MSMEG_1168	0.470613
MSMEG_1169	1.66438
MSMEG_1170	-0.861859
MSMEG_1171	0.320026
MSMEG_1172	3.1729
MSMEG_1173	2.12743
MSMEG_1174	-0.45253
MSMEG_1175	-2.6469
MSMEG_1176	2.20257
MSMEG_1177	0.354303
MSMEG_1178	1.62049
MSMEG_1179	1.39411
MSMEG_1180	-0.458301
MSMEG_1181	-0.400726
MSMEG_1182	0.243122
MSMEG_1183	0.631552
MSMEG_1184	5.83242
MSMEG_1185	1.87909
MSMEG_1186	0.0737004
MSMEG_1187	-0.0963612
MSMEG_1188	3.07028
MSMEG_1189	2.10224
MSMEG_1190	-0.952027
MSMEG_1191	0.940153
MSMEG_1192	-0.158673
MSMEG_1193	2.4626
MSMEG_1194	1.12785
MSMEG_1195	2.49534
MSMEG_1196	0.572494
MSMEG_1197	-1.2822
MSMEG_1198	2.69101
MSMEG_1199	1.46983
MSMEG_1200	2.2967
MSMEG_1201	-0.714476
MSMEG_1202	-1.35985
MSMEG_1203	0.467743
MSMEG_1204	-0.802417
MSMEG_1205	2.5033
MSMEG_1206	3.49327
MSMEG_1207	4.28524
MSMEG_1208	4.21945
MSMEG_1209	1.83631
MSMEG_1210	0.122803
MSMEG_1211	4.44834
MSMEG_1212	0.342021
MSMEG_1213	1.5807
MSMEG_1214	0.735561
MSMEG_1215	2.87184
MSMEG_1216	1.12879
MSMEG_1217	0.669353
MSMEG_1218	1.46754
MSMEG_1219	1.27312
MSMEG_1220	3.19654
MSMEG_1221	1.10906
MSMEG_1222	0.680843
MSMEG_1223	0.730633
MSMEG_1224	1.63882
MSMEG_1225	1.59271
MSMEG_1226	0.539947
MSMEG_1227	-2.14883
MSMEG_1228	-0.286458
MSMEG_1229	-0.915021
MSMEG_1230	-1.65818
MSMEG_1231	-3.63156
MSMEG_1232	-2.46249
MSMEG_1233	-0.0873172
MSMEG_1234	0.0661848
MSMEG_1235	-0.261609
MSMEG_1236	-0.167392
MSMEG_1237	2.88701
MSMEG_1238	2.28222
MSMEG_1240	0.64248
MSMEG_1241	0.862864
MSMEG_1242	5.36598
MSMEG_1243	6.08821
MSMEG_1244	5.27363
MSMEG_1245	5.06011
MSMEG_1246	4.45079
MSMEG_1247	4.68743
MSMEG_1248	3.03848
MSMEG_1249	-0.0481942
MSMEG_1250	-0.00378347
MSMEG_1251	0.120583
MSMEG_1252	2.98978
MSMEG_1253	1.97722
MSMEG_1254	3.38122
MSMEG_1255	2.08389
MSMEG_1256	1.88286
MSMEG_1259	3.44332
MSMEG_1260	2.34359
MSMEG_1261	2.46706
MSMEG_1262	1.36709
MSMEG_1263	0.184067
MSMEG_1264	1.32469
MSMEG_1265	0.808571
MSMEG_1266	-0.151389
MSMEG_1267	-0.514644
MSMEG_1268	0.960041
MSMEG_1269	1.48588
MSMEG_1270	4.02554
MSMEG_1271	-0.129088
MSMEG_1272	-0.366399
MSMEG_1273	-1.0372
MSMEG_1274	0.917289
MSMEG_1275	-0.955974
MSMEG_1276	1.09193
MSMEG_1277	1.02076
MSMEG_1278	2.61555
MSMEG_1279	1.79756
MSMEG_1280	2.60098
MSMEG_1281	2.27941
MSMEG_1282	2.29772
MSMEG_1283	1.47029
MSMEG_1284	2.68494
MSMEG_1285	3.54192
MSMEG_1286	2.15298
MSMEG_1287	1.36032
MSMEG_1288	0.881466
MSMEG_1289	0.0903778
MSMEG_1290	-1.40323
MSMEG_1291	0.476725
MSMEG_1292	1.2084
MSMEG_1293	-1.1109
MSMEG_1294	-0.605302
MSMEG_1295	0.147684
MSMEG_1296	0.676571
MSMEG_1297	-0.443745
MSMEG_1298	0.56242
MSMEG_1299	0.957945
MSMEG_1300	-0.0798113
MSMEG_1301	-2.1251
MSMEG_1302	-1.9614
MSMEG_1303	-1.93873
MSMEG_1304	-0.744411
MSMEG_1305	0.750148
MSMEG_1306	-0.929836
MSMEG_1307	0.373424
MSMEG_1308	-1.32226
MSMEG_1309	3.65894
MSMEG_1311	3.09891
MSMEG_1312	-0.53951
MSMEG_1313	0.0423579
MSMEG_1314	-0.556847
MSMEG_1315	1.1447
MSMEG_1316	3.94311
MSMEG_1317	2.02997
MSMEG_1318	0.201437
MSMEG_1319	-1.30359
MSMEG_1320	0.24334
MSMEG_1321	-1.4524
MSMEG_1322	3.45104
MSMEG_1323	3.612
MSMEG_1324	0.963842
MSMEG_1325	3.01132
MSMEG_1326	1.90425
MSMEG_1327	2.1009
MSMEG_1328	0.890744
MSMEG_1329	0.299008
MSMEG_1330	1.58671
MSMEG_1331	2.4881
MSMEG_1332	2.53993
MSMEG_1333	0.0223403
MSMEG_1334	2.47751
MSMEG_1335	-2.68484
MSMEG_1336	2.17317
MSMEG_1339	6.3266
MSMEG_1340	6.72602
MSMEG_1341	7.06324
MSMEG_1342	4.94372
MSMEG_1344	6.11838
MSMEG_1345	7.21872
MSMEG_1346	6.85609
MSMEG_1347	6.49504
MSMEG_1348	0.256253
MSMEG_1349	5.71016
MSMEG_1350	4.0645
MSMEG_1351	3.54278
MSMEG_1352	2.51615
MSMEG_1353	2.28603
MSMEG_1354	-0.235552
MSMEG_1355	0.771199
MSMEG_1356	0.56332
MSMEG_1357	1.46301
MSMEG_1358	-0.889976
MSMEG_1359	-0.65755
MSMEG_1360	0.148032
MSMEG_1361	1.39156
MSMEG_1362	1.38632
MSMEG_1363	0.173845
MSMEG_1364	7.24346
MSMEG_1365	7.38489
MSMEG_1366	5.80172
MSMEG_1367	6.3085
MSMEG_1368	5.4633
MSMEG_1369	2.90441
MSMEG_1370	4.60391
MSMEG_1371	4.19237
MSMEG_1372	4.98471
MSMEG_1373	5.67052
MSMEG_1374	5.01994
MSMEG_1375	2.8694
MSMEG_1376	1.1227
MSMEG_1377	0.203443
MSMEG_1378	0.89827
MSMEG_1379	3.05109
MSMEG_1380	-0.229815
MSMEG_1381	0.161353
MSMEG_1382	2.91237
MSMEG_1383	3.26138
MSMEG_1384	-0.815226
MSMEG_1385	3.68834
MSMEG_1386	-0.100183
MSMEG_1387	2.023
MSMEG_1388	3.0893
MSMEG_1389	1.47549
MSMEG_1390	1.89871
MSMEG_1391	-2.34013
MSMEG_1392	-1.2192
MSMEG_1393	5.32092
MSMEG_1394	5.49501
MSMEG_1395	3.29631
MSMEG_1396	4.05313
MSMEG_1397	3.03986
MSMEG_1398	7.6128
MSMEG_1399	8.12283
MSMEG_1400	7.89256
MSMEG_1401	8.16364
MSMEG_1402	5.47224
MSMEG_1403	4.13677
MSMEG_1406	-3.16326
MSMEG_1407	-1.57252
MSMEG_1408	-0.83891
MSMEG_1409	-0.849962
MSMEG_1410	0.75041
MSMEG_1411	0.457188
MSMEG_1412	0.636599
MSMEG_1413	-0.995066
MSMEG_1414	-1.90371
MSMEG_1415	-1.7998
MSMEG_1416	2.41222
MSMEG_1417	0.427173
MSMEG_1418	1.07039
MSMEG_1419	-1.52066
MSMEG_1420	1.04611
MSMEG_1421	3.15614
MSMEG_1422	-1.69586
MSMEG_1423	3.77971
MSMEG_1424	4.2171
MSMEG_1425	4.71759
MSMEG_1426	3.04746
MSMEG_1427	0.5174
MSMEG_1428	2.971
MSMEG_1429	1.52562
MSMEG_1430	0.589039
MSMEG_1431	0.680583
MSMEG_1432	2.96235
MSMEG_1433	0.511081
MSMEG_1434	1.26442
MSMEG_1435	7.1858
MSMEG_1436	7.28471
MSMEG_1437	7.78045
MSMEG_1438	6.86689
MSMEG_1439	6.66546
MSMEG_1440	7.26418
MSMEG_1441	7.22893
MSMEG_1442	7.85608
MSMEG_1443	7.65455
MSMEG_1444	8.25436
MSMEG_1445	6.86457
MSMEG_1446	3.37732
MSMEG_1447	0.940985
MSMEG_1448	0.684203
MSMEG_1449	-2.30085
MSMEG_1450	-0.52706
MSMEG_1451	2.18281
MSMEG_1452	2.42769
MSMEG_1453	1.07414
MSMEG_1454	-3.6544
MSMEG_1455	1.67374
MSMEG_1456	-0.566282
MSMEG_1457	-1.13821
MSMEG_1458	0.735769
MSMEG_1459	2.55571
MSMEG_1460	-2.84283
MSMEG_1461	-1.19477
MSMEG_1462	-1.73326
MSMEG_1463	-1.83943
MSMEG_1464	-0.552268
MSMEG_1465	5.01153
MSMEG_1466	6.66958
MSMEG_1467	7.3631
MSMEG_1468	7.43506
MSMEG_1469	5.83913
MSMEG_1470	7.44748
MSMEG_1471	7.12302
MSMEG_1472	6.93824
MSMEG_1473	7.96541
MSMEG_1474	5.69349
MSMEG_1475	1.71561
MSMEG_1476	3.77574
MSMEG_1477	1.68889
MSMEG_1478	0.307844
MSMEG_1479	2.2601
MSMEG_1480	1.6602
MSMEG_1481	1.68744
MSMEG_1482	0.239248
MSMEG_1483	6.08483
MSMEG_1484	5.2729
MSMEG_1485	5.94787
MSMEG_1486	2.86603
MSMEG_1487	1.55132
MSMEG_1488	-0.422722
MSMEG_1489	0.38204
MSMEG_1490	-0.40416
MSMEG_1491	-1.15902
MSMEG_1492	2.45407
MSMEG_1493	0.239963
MSMEG_1494	0.714936
MSMEG_1495	0.991462
MSMEG_1496	2.72941
MSMEG_1497	3.25215
MSMEG_1498	3.13649
MSMEG_1499	-1.78358
MSMEG_1500	-0.735266
MSMEG_1501	0.260078
MSMEG_1502	1.01194
MSMEG_1503	1.4693
MSMEG_1504	0.671885
MSMEG_1505	3.25748
MSMEG_1506	0.317079
MSMEG_1507	1.40611
MSMEG_1508	-0.346753
MSMEG_1509	0.821313
MSMEG_1510	3.82632
MSMEG_1511	1.35043
MSMEG_1512	6.17289
MSMEG_1513	3.84442
MSMEG_1514	2.79356
MSMEG_1515	4.42892
MSMEG_1516	5.6228
MSMEG_1517	1.42079
MSMEG_1518	2.04614
MSMEG_1519	7.44096
MSMEG_1520	8.43698
MSMEG_1521	7.99225
MSMEG_1522	7.10063
MSMEG_1523	5.83204
MSMEG_1524	6.75322
MSMEG_1525	6.86506
MSMEG_1526	3.7006
MSMEG_1527	2.7741
MSMEG_1528	3.75561
MSMEG_1529	3.88218
MSMEG_1530	0.141753
MSMEG_1531	3.42387
MSMEG_1532	0.234611
MSMEG_1533	-1.69808
MSMEG_1534	-1.60389
MSMEG_1535	-0.139279
MSMEG_1536	0.797414
MSMEG_1537	-1.70196
MSMEG_1538	-0.217417
MSMEG_1539	1.06463
MSMEG_1540	5.15983
MSMEG_1541	1.66046
MSMEG_1542	2.66029
MSMEG_1543	4.34732
MSMEG_1544	2.36354
MSMEG_1545	0.143828
MSMEG_1546	0.711884
MSMEG_1547	3.6023
MSMEG_1548	4.13945
MSMEG_1549	2.04499
MSMEG_1550	3.41557
MSMEG_1551	2.17446
MSMEG_1552	3.08548
MSMEG_1553	1.6335
MSMEG_1554	3.02173
MSMEG_1555	0.767081
MSMEG_1556	7.41235
MSMEG_1557	4.42305
MSMEG_1558	0.943679
MSMEG_1559	4.54264
MSMEG_1560	3.51859
MSMEG_1561	0.75396
MSMEG_1562	2.65929
MSMEG_1563	-0.500021
MSMEG_1564	-2.48209
MSMEG_1565	3.30386
MSMEG_1566	1.98864
MSMEG_1567	4.27718
MSMEG_1568	4.20689
MSMEG_1569	-0.861771
MSMEG_1570	2.7684
MSMEG_1571	-2.12063
MSMEG_1572	0.608596
MSMEG_1573	1.87771
MSMEG_1574	3.29865
MSMEG_1575	3.5252
MSMEG_1576	4.2811
MSMEG_1577	4.00824
MSMEG_1578	2.71909
MSMEG_1579	3.48762
MSMEG_1580	2.63396
MSMEG_1581	3.56297
MSMEG_1582	6.59366
MSMEG_1583	3.22097
MSMEG_1584	-1.76799
MSMEG_1585	0.287771
MSMEG_1586	1.83277
MSMEG_1587	0.253242
MSMEG_1588	-0.509444
MSMEG_1589	0.612084
MSMEG_1590	2.57542
MSMEG_1591	-0.0392804
MSMEG_1592	2.30556
MSMEG_1593	-0.549045
MSMEG_1594	3.31881
MSMEG_1595	0.24836
MSMEG_1596	-0.377789
MSMEG_1597	4.04199
MSMEG_1598	1.28446
MSMEG_1599	4.95033
MSMEG_1600	4.76508
MSMEG_1601	4.85239
MSMEG_1602	5.24498
MSMEG_1603	4.11454
MSMEG_1604	2.48542
MSMEG_1605	1.38508
MSMEG_1606	-0.509345
MSMEG_1607	2.00696
MSMEG_1608	2.24671
MSMEG_1609	3.68165
MSMEG_1610	3.923
MSMEG_1611	3.32569
MSMEG_1612	-0.319739
MSMEG_1613	-0.385542
MSMEG_1614	0.868247
MSMEG_1615	1.18845
MSMEG_1616	2.09035
MSMEG_1617	3.62352
MSMEG_1618	6.74554
MSMEG_1619	-1.36408
MSMEG_1620	-0.10263
MSMEG_1621	2.60485
MSMEG_1622	2.38745
MSMEG_1623	-0.354393
MSMEG_1624	2.22696
MSMEG_1625	1.94363
MSMEG_1626	0.891742
MSMEG_1627	1.73084
MSMEG_1628	1.06392
MSMEG_1629	3.52202
MSMEG_1630	-1.11868
MSMEG_1631	4.6684
MSMEG_1632	0.66904
MSMEG_1633	0.041831
MSMEG_1634	2.86422
MSMEG_1635	5.56148
MSMEG_1636	-0.0165722
MSMEG_1637	4.59187
MSMEG_1638	4.24576
MSMEG_1639	4.90758
MSMEG_1640	4.83825
MSMEG_1641	4.56246
MSMEG_1642	4.98256
MSMEG_1643	2.42849
MSMEG_1644	1.28167
MSMEG_1645	-0.510502
MSMEG_1646	0.808681
MSMEG_1647	4.34072
MSMEG_1648	-0.287991
MSMEG_1649	-0.357524
MSMEG_1650	3.26061
MSMEG_1651	4.33018
MSMEG_1652	3.34423
MSMEG_1653	3.37158
MSMEG_1654	5.28767
MSMEG_1655	0.733479
MSMEG_1656	3.09703
MSMEG_1657	2.99909
MSMEG_1658	3.5705
MSMEG_1659	1.5537
MSMEG_1660	1.21295
MSMEG_1661	3.64096
MSMEG_1662	3.82581
MSMEG_1663	3.86941
MSMEG_1664	-0.459017
MSMEG_1665	3.25477
MSMEG_1666	2.74172
MSMEG_1667	-4.59165
MSMEG_1668	0.292632
MSMEG_1669	3.94986
MSMEG_1670	3.70827
MSMEG_1671	5.85745
MSMEG_1672	3.01715
MSMEG_1673	-0.0959315
MSMEG_1674	2.26755
MSMEG_1675	1.6408
MSMEG_1676	1.63873
MSMEG_1677	0.433938
MSMEG_1678	4.67658
MSMEG_1679	-0.3036
MSMEG_1680	1.55368
MSMEG_1681	-0.49303
MSMEG_1682	0.523807
MSMEG_1683	1.37406
MSMEG_1684	4.20567
MSMEG_1685	1.58585
MSMEG_1686	1.92001
MSMEG_1687	-0.971054
MSMEG_1688	-0.579057
MSMEG_1689	-2.89879
MSMEG_1690	-0.370604
MSMEG_1691	-0.900435
MSMEG_1692	1.40962
MSMEG_1693	-2.21695
MSMEG_1694	2.419
MSMEG_1695	1.81324
MSMEG_1696	-0.378839
MSMEG_1697	-1.41145
MSMEG_1698	-0.0211325
MSMEG_1699	-0.834127
MSMEG_1700	-3.25812
MSMEG_1701	0.735357
MSMEG_1702	3.58903
MSMEG_1703	3.17621
MSMEG_1704	-0.32058
MSMEG_1705	-0.201329
MSMEG_1706	1.12002
MSMEG_1707	2.43258
MSMEG_1708	0.397614
MSMEG_1709	-1.45588
MSMEG_1710	2.30069
MSMEG_1711	-1.4788
MSMEG_1712	-1.83678
MSMEG_1713	-1.9584
MSMEG_1714	-2.82831
MSMEG_1715	-1.13273
MSMEG_1716	-3.40283
MSMEG_1717	0.674616
MSMEG_1718	-1.17667
MSMEG_1719	-2.42532
MSMEG_1720	2.38858
MSMEG_1721	1.84728
MSMEG_1722	-1.81535
MSMEG_1723	-5.31207
MSMEG_1724	-2.78899
MSMEG_1725	4.75654
MSMEG_1726	3.85586
MSMEG_1727	3.78855
MSMEG_1729	4.63238
MSMEG_1730	1.18158
MSMEG_1731	0.782084
MSMEG_1732	-2.2122
MSMEG_1733	-0.269726
MSMEG_1734	3.88662
MSMEG_1735	3.834
MSMEG_1736	3.65449
MSMEG_1737	3.1792
MSMEG_1738	4.8122
MSMEG_1739	2.01051
MSMEG_1740	1.19944
MSMEG_1741	5.54595
MSMEG_1742	5.22496
MSMEG_1743	3.32395
MSMEG_1744	-1.3284
MSMEG_1745	0.400382
MSMEG_1746	-0.575526
MSMEG_1747	-3.63205
MSMEG_1748	0.185849
MSMEG_1749	-0.394845
MSMEG_1750	-1.37856
MSMEG_1751	-1.60524
MSMEG_1752	-0.993862
MSMEG_1753	2.20639
MSMEG_1754	0.49449
MSMEG_1755	-0.0025413
MSMEG_1756	1.20194
MSMEG_1757	1.05313
MSMEG_1758	-1.59137
MSMEG_1759	-1.53572
MSMEG_1760	1.43046
MSMEG_1761	-1.75368
MSMEG_1762	1.25143
MSMEG_1763	2.32948
MSMEG_1764	-0.242657
MSMEG_1765	-0.856446
MSMEG_1766	0.666115
MSMEG_1767	2.46004
MSMEG_1768	1.07492
MSMEG_1769	1.74234
MSMEG_1770	0.947536
MSMEG_1771	-1.20485
MSMEG_1772	-0.839236
MSMEG_1773	4.33208
MSMEG_1774	2.25449
MSMEG_1775	0.474949
MSMEG_1776	0.725305
MSMEG_1777	3.69223
MSMEG_1778	1.04528
MSMEG_1779	-1.30826
MSMEG_1780	-1.44
MSMEG_1781	0.248234
MSMEG_1782	1.74397
MSMEG_1783	-0.398505
MSMEG_1784	2.23034
MSMEG_1785	-0.798523
MSMEG_1786	6.54672
MSMEG_1787	2.80185
MSMEG_1788	0.829004
MSMEG_1789	4.34752
MSMEG_1790	3.13239
MSMEG_1791	3.06932
MSMEG_1792	1.59783
MSMEG_1793	-0.834996
MSMEG_1794	1.56511
MSMEG_1795	1.24472
MSMEG_1796	-0.334283
MSMEG_1797	-0.910104
MSMEG_1798	0.131783
MSMEG_1799	0.448992
MSMEG_1800	-2.40476
MSMEG_1801	1.34601
MSMEG_1802	3.07843
MSMEG_1803	3.34355
MSMEG_1804	4.74185
MSMEG_1805	3.12217
MSMEG_1806	4.56454
MSMEG_1807	3.40805
MSMEG_1808	5.55449
MSMEG_1809	5.3124
MSMEG_1810	2.21006
MSMEG_1811	4.48724
MSMEG_1812	4.96127
MSMEG_1813	3.52366
MSMEG_1814	-1.17053
MSMEG_1815	-3.16014
MSMEG_1816	-3.30192
MSMEG_1817	1.69483
MSMEG_1818	2.07255
MSMEG_1819	4.33779
MSMEG_1820	5.8698
MSMEG_1821	7.63462
MSMEG_1822	5.6041
MSMEG_1823	4.78196
MSMEG_1824	4.47341
MSMEG_1825	2.29802
MSMEG_1826	2.52053
MSMEG_1827	2.41405
MSMEG_1828	3.39698
MSMEG_1829	3.07223
MSMEG_1830	1.68935
MSMEG_1831	8.00229
MSMEG_1832	3.45455
MSMEG_1833	3.81039
MSMEG_1834	3.52065
MSMEG_1835	3.8899
MSMEG_1836	3.82777
MSMEG_1837	4.12217
MSMEG_1838	3.11438
MSMEG_1839	1.38506
MSMEG_1840	-0.098561
MSMEG_1841	0.939724
MSMEG_1842	2.8504
MSMEG_1843	7.42722
MSMEG_1844	0.43058
MSMEG_1845	1.68464
MSMEG_1846	1.98214
MSMEG_1847	1.82438
MSMEG_1848	1.19383
MSMEG_1849	2.34708
MSMEG_1850	3.33779
MSMEG_1852	2.34242
MSMEG_1853	-0.304087
MSMEG_1854	2.5838
MSMEG_1855	1.99536
MSMEG_1856	0.192902
MSMEG_1859	2.44732
MSMEG_1860	3.23545
MSMEG_1861	3.1983
MSMEG_1862	3.89396
MSMEG_1864	1.17367
MSMEG_1866	0.705779
MSMEG_1867	-0.186114
MSMEG_1868	3.77974
MSMEG_1869	1.93714
MSMEG_1870	2.02169
MSMEG_1871	1.66401
MSMEG_1872	1.34424
MSMEG_1873	1.30637
MSMEG_1874	2.8732
MSMEG_1875	3.25062
MSMEG_1876	2.45624
MSMEG_1877	0.531554
MSMEG_1878	4.62008
MSMEG_1879	-1.92327
MSMEG_1880	2.01843
MSMEG_1881	4.81541
MSMEG_1882	3.04546
MSMEG_1883	4.15309
MSMEG_1884	1.91946
MSMEG_1885	1.88345
MSMEG_1886	2.38919
MSMEG_1887	-0.46313
MSMEG_1888	-0.0706687
MSMEG_1889	2.91464
MSMEG_1890	2.89557
MSMEG_1891	0.230549
MSMEG_1892	1.75896
MSMEG_1893	1.41101
MSMEG_1894	1.20125
MSMEG_1895	-0.506459
MSMEG_1896	-0.582816
MSMEG_1897	-1.6474
MSMEG_1898	-0.664991
MSMEG_1899	-1.26627
MSMEG_1900	2.90888
MSMEG_1901	-0.00233913
MSMEG_1902	0.55759
MSMEG_1903	-0.126385
MSMEG_1904	-0.930204
MSMEG_1905	1.24632
MSMEG_1906	-1.0764
MSMEG_1907	-2.78138
MSMEG_1908	-0.0853851
MSMEG_1909	0.48112
MSMEG_1910	2.21368
MSMEG_1911	2.11541
MSMEG_1912	2.22397
MSMEG_1913	-0.132755
MSMEG_1914	5.11032
MSMEG_1915	3.94722
MSMEG_1916	5.21073
MSMEG_1917	4.42363
MSMEG_1918	1.95092
MSMEG_1919	3.23229
MSMEG_1920	3.12947
MSMEG_1921	1.23748
MSMEG_1922	2.40363
MSMEG_1923	3.64005
MSMEG_1924	3.46698
MSMEG_1925	2.66542
MSMEG_1926	2.90803
MSMEG_1927	5.85339
MSMEG_1928	3.20294
MSMEG_1929	4.55316
MSMEG_1930	5.4413
MSMEG_1931	-0.56794
MSMEG_1932	4.07832
MSMEG_1933	3.90231
MSMEG_1934	4.28668
MSMEG_1935	5.165
MSMEG_1936	4.54105
MSMEG_1937	3.74762
MSMEG_1938	2.37902
MSMEG_1939	2.47064
MSMEG_1940	0.224742
MSMEG_1941	1.95121
MSMEG_1942	3.44663
MSMEG_1943	1.83032
MSMEG_1944	0.319824
MSMEG_1945	2.75035
MSMEG_1946	3.2603
MSMEG_1947	0.254711
MSMEG_1948	1.16718
MSMEG_1949	0.0561416
MSMEG_1950	3.23618
MSMEG_1951	3.17176
MSMEG_1952	1.95042
MSMEG_1953	3.94473
MSMEG_1954	2.27492
MSMEG_1955	2.36172
MSMEG_1956	0.210875
MSMEG_1957	3.71584
MSMEG_1958	2.57751
MSMEG_1959	3.93872
MSMEG_1960	0.862682
MSMEG_1961	1.23236
MSMEG_1962	1.20453
MSMEG_1963	1.07639
MSMEG_1964	1.39853
MSMEG_1966	-0.495369
MSMEG_1967	-3.66852
MSMEG_1968	-0.418794
MSMEG_1969	-1.71356
MSMEG_1970	1.95192
MSMEG_1971	-1.40897
MSMEG_1972	-1.41607
MSMEG_1973	-0.0475552
MSMEG_1974	-0.523073
MSMEG_1975	-1.01977
MSMEG_1976	1.51822
MSMEG_1977	0.374243
MSMEG_1978	1.13783
MSMEG_1979	1.51525
MSMEG_1980	3.45057
MSMEG_1981	2.6226
MSMEG_1982	2.12347
MSMEG_1983	0.807563
MSMEG_1984	-1.58398
MSMEG_1985	3.07705
MSMEG_1986	0.885346
MSMEG_1987	0.777441
MSMEG_1988	-1.46655
MSMEG_1989	-3.81289
MSMEG_1990	0.936679
MSMEG_1991	1.15831
MSMEG_1992	1.12828
MSMEG_1993	1.06347
MSMEG_1994	0.644828
MSMEG_1995	-1.67673
MSMEG_1996	2.83301
MSMEG_1997	2.06753
MSMEG_1998	1.70739
MSMEG_1999	6.00319
MSMEG_2000	2.34254
MSMEG_2001	1.10564
MSMEG_2004	0.635305
MSMEG_2005	0.479507
MSMEG_2006	2.66521
MSMEG_2007	3.24849
MSMEG_2008	-2.47003
MSMEG_2009	2.1417
MSMEG_2010	0.768623
MSMEG_2011	-0.931012
MSMEG_2012	-1.22717
MSMEG_2013	-1.49662
MSMEG_2014	-1.22503
MSMEG_2015	-0.209782
MSMEG_2016	-1.57927
MSMEG_2017	-4.10173
MSMEG_2018	-2.0731
MSMEG_2019	-0.824597
MSMEG_2020	0.488133
MSMEG_2021	-0.137158
MSMEG_2022	0.364738
MSMEG_2023	-0.385868
MSMEG_2024	0.1955
MSMEG_2025	1.29989
MSMEG_2026	2.9871
MSMEG_2027	1.89123
MSMEG_2028	-0.486802
MSMEG_2029	-0.826246
MSMEG_2030	-0.371503
MSMEG_2031	0.94609
MSMEG_2032	2.58671
MSMEG_2033	3.03088
MSMEG_2034	0.0727577
MSMEG_2035	2.31393
MSMEG_2036	-0.617968
MSMEG_2037	2.02365
MSMEG_2038	5.29098
MSMEG_2039	1.91879
MSMEG_2040	0.645599
[truncated: 4,762 more rows]

## Sheet: BioCyc pathway
NAME	GENE-ID	GENE-ID	GENE-ID	GENE-ID	GENE-ID	GENE-ID	GENE-ID	GENE-ID	GENE-ID	GENE-ID	GENE-ID	GENE-ID	GENE-ID	GENE-ID	GENE-ID	GENE-ID	GENE-ID	GENE-ID	GENE-ID	GENE-ID	GENE-ID	GENE-ID	GENE-ID	GENE-ID	GENE-ID	GENE-ID	GENE-ID	GENE-ID	GENE-ID	GENE-ID	GENE-ID	GENE-ID	GENE-ID	GENE-ID	GENE-ID	GENE-ID	GENE-ID	GENE-ID	GENE-ID	GENE-ID	GENE-ID	GENE-ID	GENE-ID	GENE-ID	GENE-ID	GENE-ID	GENE-ID	GENE-ID	GENE-ID
sulfate activation for sulfonation	MSMEG_4979	MSMEG_4978
fatty acid activation	MSMEG_5739	MSMEG_4876	MSMEG_2672	MSMEG_1982
oleandomycin activation/inactivation	MSMEG_0730
2,3-dihydroxybenzoate biosynthesis	MSMEG_1925	MSMEG_4618	MSMEG_2243
3-dehydroquinate biosynthesis I	MSMEG_3033	MSMEG_4244	MSMEG_2799
chorismate biosynthesis from 3-dehydroquinate	MSMEG_3030	MSMEG_1890	MSMEG_3031	MSMEG_0453	MSMEG_5457	MSMEG_3028	MSMEG_2532	MSMEG_1922	MSMEG_6704
chorismate biosynthesis I	MSMEG_3033	MSMEG_4244	MSMEG_2799	MSMEG_3030	MSMEG_1890	MSMEG_3031	MSMEG_0453	MSMEG_5457	MSMEG_3028	MSMEG_2532	MSMEG_1922	MSMEG_6704
superpathway of leucine, valine, and isoleucine biosynthesis	MSMEG_6271	MSMEG_3285	MSMEG_2379	MSMEG_6854	MSMEG_6853	MSMEG_2505	MSMEG_2504	MSMEG_2388	MSMEG_2387	MSMEG_4460	MSMEG_3389	MSMEG_1488	MSMEG_1290	MSMEG_0482	MSMEG_0229	MSMEG_4276	MSMEG_2374	MSMEG_2373	MSMEG_2372	MSMEG_3183
superpathway of serine and glycine biosynthesis I	MSMEG_5684	MSMEG_2378	MSMEG_6115	MSMEG_1041	MSMEG_1041	MSMEG_5249
superpathway of lysine, threonine and methionine biosynthesis I	MSMEG_2735	MSMEG_6197	MSMEG_4958	MSMEG_5103	MSMEG_5121	MSMEG_5104	MSMEG_5286	MSMEG_4350	MSMEG_3317	MSMEG_2664	MSMEG_0733	MSMEG_0560	MSMEG_0894	MSMEG_2684	MSMEG_1156	MSMEG_0877	MSMEG_6256	MSMEG_6257	MSMEG_6638	MSMEG_2359	MSMEG_4185	MSMEG_5265
superpathway of aspartate and asparagine biosynthesis; interconversion of aspartate and asparagine	MSMEG_1677	MSMEG_6017	MSMEG_6286	MSMEG_4269	MSMEG_2594	MSMEG_3173
alanine biosynthesis III	MSMEG_3125	MSMEG_2357	MSMEG_6363	MSMEG_4538	MSMEG_1242
alanine biosynthesis I	MSMEG_4276	MSMEG_1575
alanine biosynthesis II	MSMEG_0688
superpathway of alanine biosynthesis	MSMEG_4276	MSMEG_1575	MSMEG_3125	MSMEG_2357	MSMEG_6363	MSMEG_4538	MSMEG_1242	MSMEG_0688
arginine biosynthesis I	MSMEG_3770	MSMEG_3769	MSMEG_4750	MSMEG_3772	MSMEG_3046	MSMEG_3047	MSMEG_4726	MSMEG_3775	MSMEG_5612	MSMEG_2691	MSMEG_3774	MSMEG_3776	MSMEG_3773	MSMEG_3397	MSMEG_2491
arginine biosynthesis II (acetyl cycle)	MSMEG_3770	MSMEG_3769	MSMEG_4750	MSMEG_3772	MSMEG_3773	MSMEG_3776	MSMEG_3774	MSMEG_3046	MSMEG_3047	MSMEG_4726	MSMEG_3775	MSMEG_5612	MSMEG_2691
asparagine biosynthesis II	MSMEG_4269	MSMEG_2594
asparagine biosynthesis I	MSMEG_2594	MSMEG_4269
superpathway of asparagine biosynthesis	MSMEG_4269	MSMEG_2594
asparagine biosynthesis III (tRNA-dependent)	MSMEG_4062	MSMEG_3970	MSMEG_3400	MSMEG_0821	MSMEG_5432	tRNA-Asn
glutamate degradation II	MSMEG_6017	MSMEG_6286	MSMEG_1677
aspartate biosynthesis	MSMEG_6017	MSMEG_6286
&beta;-alanine biosynthesis III	MSMEG_0021
uracil degradation II (reductive)	MSMEG_4012	MSMEG_3996	MSMEG_3553	MSMEG_3555
cysteine biosynthesis I	MSMEG_5947	MSMEG_4905
cysteine biosynthesis/homocysteine degradation	MSMEG_5270	MSMEG_2394
glutamate biosynthesis IV	MSMEG_6263	MSMEG_3226
glutamate biosynthesis I	MSMEG_3226	MSMEG_6263	MSMEG_6458
glutamate biosynthesis III	MSMEG_6458	MSMEG_6263	MSMEG_3226	MSMEG_5442
glutamate biosynthesis V	MSMEG_3226	MSMEG_5594	MSMEG_6263	MSMEG_3225	MSMEG_6459
glutamine biosynthesis I	MSMEG_6260	MSMEG_4294	MSMEG_4290	MSMEG_3561	MSMEG_6693	MSMEG_5374	MSMEG_3828	MSMEG_3827
L-glutamine biosynthesis II (tRNA-dependent)	MSMEG_2383	MSMEG_4062	MSMEG_3970	MSMEG_3400	MSMEG_0821	tRNA-Gln	tRNA-Gln
glycine biosynthesis I	MSMEG_5249
glycine biosynthesis IV	MSMEG_4454
histidine biosynthesis	MSMEG_5656	MSMEG_3205	MSMEG_2012	MSMEG_6351	MSMEG_3206	MSMEG_1491	MSMEG_3207	MSMEG_3211	MSMEG_3208	MSMEG_3209	MSMEG_4181	MSMEG_3212	MSMEG_4180
isoleucine biosynthesis I (from threonine)	MSMEG_1290	MSMEG_0482	MSMEG_0229	MSMEG_4276	MSMEG_2374	MSMEG_2373	MSMEG_2372	MSMEG_3183
isoleucine biosynthesis I	MSMEG_6017	MSMEG_6286	MSMEG_6257	MSMEG_6256	MSMEG_4957	MSMEG_4955	MSMEG_4956	MSMEG_1290	MSMEG_0482	MSMEG_0229	MSMEG_4276	MSMEG_2374	MSMEG_2373	MSMEG_2372	MSMEG_3183
leucine biosynthesis	MSMEG_4276	MSMEG_6271	MSMEG_3285	MSMEG_2379	MSMEG_6854	MSMEG_6853	MSMEG_2505	MSMEG_2504	MSMEG_2388	MSMEG_2387
lysine biosynthesis I	MSMEG_2735	MSMEG_6197	MSMEG_4958	MSMEG_5103	MSMEG_5121	MSMEG_5104	MSMEG_5286	MSMEG_4350	MSMEG_3317	MSMEG_2664	MSMEG_0733	MSMEG_0560	MSMEG_0894	MSMEG_2684	MSMEG_1156	MSMEG_0877	MSMEG_6256	MSMEG_6257
homoserine and methionine biosynthesis	MSMEG_6638	MSMEG_2359	MSMEG_4185	MSMEG_5265	MSMEG_6257	MSMEG_6256	MSMEG_4957
superpathway of methionine biosynthesis (transsulfuration)	MSMEG_6017	MSMEG_6286	MSMEG_6257	MSMEG_6256	MSMEG_4957	MSMEG_6638	MSMEG_2359	MSMEG_4185	MSMEG_5265
superpathway of methionine biosynthesis (by sulfhydrylation)	MSMEG_6017	MSMEG_6286	MSMEG_6257	MSMEG_6256	MSMEG_4957	MSMEG_1652	MSMEG_1651	MSMEG_6638	MSMEG_2359	MSMEG_4185	MSMEG_4527	MSMEG_4528	MSMEG_1245	MSMEG_4979	MSMEG_4978
methionine biosynthesis I	MSMEG_6638	MSMEG_2359	MSMEG_4185	MSMEG_5265
methionine biosynthesis III	MSMEG_6638	MSMEG_2359	MSMEG_4185
<i>S</i>-adenosyl-L-methionine cycle I	MSMEG_1753	MSMEG_3055	MSMEG_6638	MSMEG_2359
homoserine biosynthesis	MSMEG_6257	MSMEG_6256	MSMEG_4957
ornithine biosynthesis	MSMEG_3775	MSMEG_5612	MSMEG_2691	MSMEG_3774	MSMEG_3776	MSMEG_3773	MSMEG_3397	MSMEG_2491
homocysteine biosynthesis	MSMEG_1652	MSMEG_1651
proline biosynthesis I	MSMEG_0943	MSMEG_4584	MSMEG_4621
serine biosynthesis	MSMEG_5684	MSMEG_2378	MSMEG_6115	MSMEG_1041	MSMEG_1041
selenocysteine biosynthesis I (bacteria)	MSMEG_1852	MSMEG_0567	MSMEG_1850	MSMEG_6413
threonine biosynthesis from homoserine	MSMEG_4955	MSMEG_4956
threonine biosynthesis	MSMEG_6257	MSMEG_6256	MSMEG_4957	MSMEG_4955	MSMEG_4956	MSMEG_6017	MSMEG_6286
tryptophan biosynthesis	MSMEG_3219	MSMEG_4258	MSMEG_3217	MSMEG_3220	MSMEG_3221
tyrosine biosynthesis I	MSMEG_6330	MSMEG_5536	MSMEG_2111
valine biosynthesis	MSMEG_1290	MSMEG_0482	MSMEG_0229	MSMEG_4276	MSMEG_2374	MSMEG_2373	MSMEG_2372	MSMEG_4460	MSMEG_3389	MSMEG_1488
arginine degradation III (arginine decarboxylase/agmatinase pathway)	MSMEG_0266	MSMEG_4459	MSMEG_4374	MSMEG_3535	MSMEG_1072
ectoine biosynthesis	MSMEG_3900	MSMEG_3901	MSMEG_3899	MSMEG_6257	MSMEG_6256
ureide biosynthesis	MSMEG_3634	MSMEG_1603	MSMEG_1602	MSMEG_4308	MSMEG_1701	MSMEG_0743	MSMEG_1296	MSMEG_6116	MSMEG_1294	MSMEG_1295
urate biosynthesis/inosine 5'-phosphate degradation	MSMEG_3634	MSMEG_1603	MSMEG_1602	MSMEG_4308	MSMEG_1701	MSMEG_0743
glycine betaine biosynthesis II (Gram-positive bacteria)	MSMEG_6833	MSMEG_6242	MSMEG_5866	MSMEG_4167	MSMEG_3915	MSMEG_3464	MSMEG_3388	MSMEG_2048	MSMEG_1138	MSMEG_0590	MSMEG_0276	MSMEG_0217	MSMEG_0281	MSMEG_5815
choline degradation I	MSMEG_5815	MSMEG_5305	MSMEG_3444	MSMEG_3432	MSMEG_3431	MSMEG_0281
glycine betaine biosynthesis I (Gram-negative bacteria)	MSMEG_5305	MSMEG_3444	MSMEG_3432	MSMEG_3431	MSMEG_0281	MSMEG_5815
putrescine biosynthesis I	MSMEG_0266	MSMEG_4459	MSMEG_4374	MSMEG_3535	MSMEG_1072
UDP-<i>N</i>-acetyl-D-glucosamine biosynthesis I	MSMEG_5426	MSMEG_5986	MSMEG_1568	MSMEG_0474	MSMEG_1559
tRNA charging	MSMEG_4959	MSMEG_6074	MSMEG_4189	MSMEG_6306	MSMEG_2383	MSMEG_3169	MSMEG_6917	MSMEG_4630	MSMEG_3025	MSMEG_3003	MSMEG_3758	MSMEG_1657	MSMEG_2931	MSMEG_6413	MSMEG_2621	MSMEG_5671	MSMEG_3778	MSMEG_3777	MSMEG_5441	MSMEG_6094	MSMEG_3796	MSMEG_2976	MSMEG_4485	tRNA-Gly	tRNA-Gly	tRNA-Gly	tRNA-His	tRNA-Lys	tRNA-Lys	tRNA-Met	tRNA-Met	tRNA-Met	tRNA-Phe	tRNA-Pro	tRNA-Pro	tRNA-Pro	tRNA-Ser	tRNA-Ser	tRNA-Ser	tRNA-Ser	tRNA-Thr	tRNA-Thr	tRNA-Thr	tRNA-Trp	tRNA-Tyr	tRNA-Asp	tRNA-Asn	tRNA-Ala	tRNA-Ala
2-keto-L-gulonate biosynthesis	MSMEG_0214
acetaldehyde biosynthesis I	MSMEG_2490	MSMEG_2495	MSMEG_5826	MSMEG_0303	MSMEG_1392	MSMEG_1977	MSMEG_2079	MSMEG_3306	MSMEG_3375	MSMEG_3615	MSMEG_3726	MSMEG_4032	MSMEG_4064	MSMEG_4400	MSMEG_4828	MSMEG_5021	MSMEG_5164	MSMEG_5778	MSMEG_6834	MSMEG_0217	MSMEG_0276	MSMEG_0590	MSMEG_1138	MSMEG_2048	MSMEG_3388	MSMEG_3464	MSMEG_3915	MSMEG_4167	MSMEG_5866	MSMEG_6242	MSMEG_6833
acetaldehyde biosynthesis II	MSMEG_2490	MSMEG_2495	MSMEG_5826
gluconeogenesis II (<i>Methanobacterium thermoautotrophicum</i>)	MSMEG_1647	MSMEG_0718	MSMEG_0666	MSMEG_2949	MSMEG_2462	MSMEG_0747	MSMEG_6664	MSMEG_4646	MSMEG_5541	MSMEG_2114	MSMEG_3507	MSMEG_0752	MSMEG_6863	MSMEG_6785	MSMEG_3086	MSMEG_0935	MSMEG_6545	MSMEG_6416	MSMEG_6338	MSMEG_6088	MSMEG_4579	MSMEG_4193	MSMEG_4107	MSMEG_0970	MSMEG_5415	MSMEG_3227	MSMEG_0154	MSMEG_3097	MSMEG_6648	MSMEG_2412	MSMEG_6082	MSMEG_4985
gluconeogenesis I	MSMEG_5541	MSMEG_2114	MSMEG_5239	MSMEG_3507	MSMEG_0752	MSMEG_6863	MSMEG_3084	MSMEG_3085	MSMEG_0935	MSMEG_6545	MSMEG_6416	MSMEG_6338	MSMEG_6088	MSMEG_4579	MSMEG_4193	MSMEG_4107	MSMEG_0970	MSMEG_5415	MSMEG_3934	MSMEG_5055	MSMEG_3097
dTDP-D-olivose, dTDP-D-oliose and dTDP-D-mycarose biosynthesis	MSMEG_5983	MSMEG_0384	MSMEG_1512	MSMEG_4184	MSMEG_4136	MSMEG_4652	MSMEG_5980
GDP-mannose biosynthesis	MSMEG_5541	MSMEG_2114	MSMEG_1836	MSMEG_1695
dTDP-L-rhamnose biosynthesis I	MSMEG_5977	MSMEG_1510	MSMEG_1825	MSMEG_1512	MSMEG_4184	MSMEG_4136	MSMEG_5983	MSMEG_0384
trehalose biosynthesis I	MSMEG_5892	MSMEG_6043
trehalose biosynthesis V	MSMEG_3184	MSMEG_4916	MSMEG_4696	MSMEG_3576	MSMEG_3186
trehalose biosynthesis IV	MSMEG_6515
trehalose biosynthesis III	MSMEG_6043
trehalose biosynthesis II	MSMEG_6043
starch biosynthesis	MSMEG_5541	MSMEG_2114	MSMEG_2136	MSMEG_1834	MSMEG_1695	MSMEG_5078	MSMEG_5080	MSMEG_4918
glycogen biosynthesis I (from ADP-D-Glucose)	MSMEG_5080	MSMEG_4918	MSMEG_5078
fluoroacetate and fluorothreonine biosynthesis	MSMEG_1701	MSMEG_0309	MSMEG_0327	MSMEG_0455	MSMEG_1306	MSMEG_2163	MSMEG_2238	MSMEG_2552	MSMEG_2881	MSMEG_3387	MSMEG_4799	MSMEG_5859	MSMEG_6297	MSMEG_6491	MSMEG_6874	MSMEG_0900	MSMEG_1543	MSMEG_2597	MSMEG_6687
3-amino-5-hydroxybenzoate biosynthesis	MSMEG_4436	MSMEG_3103
salinosporamide A biosynthesis	MSMEG_1701	MSMEG_0229	MSMEG_5100	MSMEG_5536	MSMEG_2111
<i>myo</i>-inositol biosynthesis	MSMEG_6904	MSMEG_3210	MSMEG_2762	MSMEG_3116	MSMEG_4190	MSMEG_2083
phosphinothricin tripeptide biosynthesis	MSMEG_3143	MSMEG_6855	MSMEG_4393	MSMEG_2506	MSMEG_4511
penicillin K biosynthesis	MSMEG_2097
streptomycin biosynthesis	MSMEG_4666	MSMEG_2136	MSMEG_1834	MSMEG_1695	MSMEG_3480
kanamycin biosynthesis	MSMEG_1795	MSMEG_1370
puromycin biosynthesis	MSMEG_4563	MSMEG_0367
paromamine biosynthesis I	MSMEG_1795	MSMEG_1370
paromamine biosynthesis II	MSMEG_1795	MSMEG_1370
vibriobactin biosynthesis	MSMEG_1925	MSMEG_4618	MSMEG_2243	MSMEG_4516
acyl-ACP thioesterase pathway	MSMEG_0909
biotin-carboxyl carrier protein assembly	MSMEG_1822	MSMEG_5493	MSMEG_4716	MSMEG_1807	MSMEG_0334	MSMEG_2169	MSMEG_5642
fatty acid elongation -- saturated	MSMEG_3151	MSMEG_5903	MSMEG_5858	MSMEG_4835	MSMEG_4169	MSMEG_4163	MSMEG_4004	MSMEG_3830	MSMEG_3825	MSMEG_3823	MSMEG_3150	MSMEG_2852	MSMEG_2548	MSMEG_2536	MSMEG_2206	MSMEG_1689	MSMEG_1071	MSMEG_0715	MSMEG_0372	MSMEG_0294	MSMEG_0283	MSMEG_0269	MSMEG_0121	MSMEG_6538	MSMEG_4800	MSMEG_4376	MSMEG_4375	MSMEG_1070	MSMEG_4327	MSMEG_1490
<i>cis</i>-dodecenoyl biosynthesis	MSMEG_3151	MSMEG_5903	MSMEG_5858	MSMEG_4835	MSMEG_4169	MSMEG_4163	MSMEG_4004	MSMEG_3830	MSMEG_3825	MSMEG_3823	MSMEG_3150	MSMEG_2852	MSMEG_2548	MSMEG_2536	MSMEG_2206	MSMEG_1689	MSMEG_1071	MSMEG_0715	MSMEG_0372	MSMEG_0294	MSMEG_0283	MSMEG_0269	MSMEG_0121	MSMEG_1490
<i>cis</i>-vaccenate biosynthesis	MSMEG_4327	MSMEG_4328	MSMEG_1204	MSMEG_1070	MSMEG_4375	MSMEG_4376	MSMEG_4800	MSMEG_6538	MSMEG_0121	MSMEG_0269	MSMEG_0283	MSMEG_0294	MSMEG_0372	MSMEG_0715	MSMEG_1071	MSMEG_1689	MSMEG_2206	MSMEG_2536	MSMEG_2548	MSMEG_2852	MSMEG_3150	MSMEG_3823	MSMEG_3825	MSMEG_3830	MSMEG_4004	MSMEG_4163	MSMEG_4169	MSMEG_4835	MSMEG_5858	MSMEG_5903
fatty acids biosynthesis (yeast)	MSMEG_6393	MSMEG_5914	MSMEG_5908	MSMEG_5649	MSMEG_5435	MSMEG_5295	MSMEG_5291	MSMEG_5114	MSMEG_5086	MSMEG_4952	MSMEG_4896	MSMEG_4772	MSMEG_4731	MSMEG_4301	MSMEG_3767	MSMEG_3687	MSMEG_3465	MSMEG_2883	MSMEG_2241	MSMEG_2231	MSMEG_2131	MSMEG_1098	MSMEG_0599	MSMEG_0411	MSMEG_0304	MSMEG_0257	MSMEG_0131	MSMEG_4757
superpathway of unsaturated fatty acids biosynthesis (<i>E. coli</i>)	MSMEG_1490	MSMEG_3151	MSMEG_4327	MSMEG_4328	MSMEG_1204	MSMEG_1070	MSMEG_4375	MSMEG_4376	MSMEG_4800	MSMEG_6538	MSMEG_0121	MSMEG_0269	MSMEG_0283	MSMEG_0294	MSMEG_0372	MSMEG_0715	MSMEG_1071	MSMEG_1689	MSMEG_2206	MSMEG_2536	MSMEG_2548	MSMEG_2852	MSMEG_3150	MSMEG_3823	MSMEG_3825	MSMEG_3830	MSMEG_4004	MSMEG_4163	MSMEG_4169	MSMEG_4835	MSMEG_5858	MSMEG_5903
mycolate biosynthesis	MSMEG_1490	MSMEG_4327	MSMEG_4328	MSMEG_1204	MSMEG_5903	MSMEG_5858	MSMEG_4835	MSMEG_4169	MSMEG_4163	MSMEG_4004	MSMEG_3830	MSMEG_3825	MSMEG_3823	MSMEG_3150	MSMEG_2852	MSMEG_2548	MSMEG_2536	MSMEG_2206	MSMEG_1689	MSMEG_1071	MSMEG_0715	MSMEG_0372	MSMEG_0294	MSMEG_0283	MSMEG_0269	MSMEG_0121	MSMEG_3151	MSMEG_3538	MSMEG_1351	MSMEG_1350	MSMEG_0902	MSMEG_1205	MSMEG_6393	MSMEG_5914	MSMEG_5908	MSMEG_5649	MSMEG_5435	MSMEG_5295	MSMEG_5291	MSMEG_5114	MSMEG_5086	MSMEG_4952	MSMEG_4896	MSMEG_4772	MSMEG_4731	MSMEG_4301	MSMEG_3767	MSMEG_3687	MSMEG_3465
superpathway of fatty acids biosynthesis (<i>E. coli</i>)	MSMEG_2169	MSMEG_5642	MSMEG_1917	MSMEG_4325	MSMEG_4757	MSMEG_1490	MSMEG_3151	MSMEG_4327	MSMEG_4328	MSMEG_1204	MSMEG_1070	MSMEG_4375	MSMEG_4376	MSMEG_4800	MSMEG_6538	MSMEG_0121	MSMEG_0269	MSMEG_0283	MSMEG_0294	MSMEG_0372	MSMEG_0715	MSMEG_1071	MSMEG_1689	MSMEG_2206	MSMEG_2536	MSMEG_2548	MSMEG_2852	MSMEG_3150	MSMEG_3823	MSMEG_3825	MSMEG_3830	MSMEG_4004	MSMEG_4163	MSMEG_4169	MSMEG_4835	MSMEG_5858	MSMEG_5903
superpathway of mycolate biosynthesis	MSMEG_2169	MSMEG_5642	MSMEG_1917	MSMEG_4325	MSMEG_1070	MSMEG_4375	MSMEG_4376	MSMEG_4800	MSMEG_6538	MSMEG_1490	MSMEG_4327	MSMEG_4328	MSMEG_1204	MSMEG_5903	MSMEG_5858	MSMEG_4835	MSMEG_4169	MSMEG_4163	MSMEG_4004	MSMEG_3830	MSMEG_3825	MSMEG_3823	MSMEG_3150	MSMEG_2852	MSMEG_2548	MSMEG_2536	MSMEG_2206	MSMEG_1689	MSMEG_1071	MSMEG_0715	MSMEG_0372	MSMEG_0294	MSMEG_0283	MSMEG_0269	MSMEG_0121	MSMEG_3151	MSMEG_3538	MSMEG_1351	MSMEG_1350	MSMEG_0902	MSMEG_1205	MSMEG_6393	MSMEG_5914	MSMEG_5908	MSMEG_5649	MSMEG_5435	MSMEG_5295	MSMEG_5291	MSMEG_5114
fatty acid biosynthesis initiation I	MSMEG_2169	MSMEG_5642	MSMEG_1917	MSMEG_4325	MSMEG_1490
palmitate biosynthesis II (bacteria and plants)	MSMEG_4757	MSMEG_4327	MSMEG_1490	MSMEG_1070	MSMEG_4375	MSMEG_4376	MSMEG_4800	MSMEG_6538	MSMEG_0121	MSMEG_0269	MSMEG_0283	MSMEG_0294	MSMEG_0372	MSMEG_0715	MSMEG_1071	MSMEG_1689	MSMEG_2206	MSMEG_2536	MSMEG_2548	MSMEG_2852	MSMEG_3150	MSMEG_3823	MSMEG_3825	MSMEG_3830	MSMEG_4004	MSMEG_4163	MSMEG_4169	MSMEG_4835	MSMEG_5903	MSMEG_3151	MSMEG_5858
palmitoleate biosynthesis I	MSMEG_3151	MSMEG_5903	MSMEG_5858	MSMEG_4835	MSMEG_4169	MSMEG_4163	MSMEG_4004	MSMEG_3830	MSMEG_3825	MSMEG_3823	MSMEG_3150	MSMEG_2852	MSMEG_2548	MSMEG_2536	MSMEG_2206	MSMEG_1689	MSMEG_1071	MSMEG_0715	MSMEG_0372	MSMEG_0294	MSMEG_0283	MSMEG_0269	MSMEG_0121	MSMEG_4327
stearate biosynthesis II (bacteria and plants)	MSMEG_4327	MSMEG_1070	MSMEG_4375	MSMEG_4376	MSMEG_4800	MSMEG_6538	MSMEG_0121	MSMEG_0269	MSMEG_0283	MSMEG_0294	MSMEG_0372	MSMEG_0715	MSMEG_1071	MSMEG_1689	MSMEG_2206	MSMEG_2536	MSMEG_2548	MSMEG_2852	MSMEG_3150	MSMEG_3823	MSMEG_3825	MSMEG_3830	MSMEG_4004	MSMEG_4163	MSMEG_4169	MSMEG_4835	MSMEG_5858	MSMEG_5903	MSMEG_3151	MSMEG_4757
cyclopropane fatty acid (CFA) biosynthesis	MSMEG_3538	MSMEG_1351	MSMEG_1350	MSMEG_1205	MSMEG_0902	MSMEG_6284
CDP-diacylglycerol biosynthesis I	MSMEG_2543	MSMEG_4248	MSMEG_4703	MSMEG_2393	MSMEG_1140
CDP-diacylglycerol biosynthesis II	MSMEG_2543	MSMEG_2393	MSMEG_1140	MSMEG_4248	MSMEG_4703
phosphatidylethanolamine biosynthesis I	MSMEG_0860	MSMEG_0861
phosphatidylglycerol biosynthesis II (non-plastidic)	MSMEG_2692	MSMEG_3652
phosphatidylglycerol biosynthesis I (plastidic)	MSMEG_2692	MSMEG_3652
mannosylglucosylglycerate biosynthesis I	MSMEG_5084
PRPP biosynthesis I	MSMEG_5427
ppGpp biosynthesis	MSMEG_2965	MSMEG_4627
5-aminoimidazole ribonucleotide biosynthesis I	MSMEG_5800	MSMEG_5852	MSMEG_5516	MSMEG_2361	MSMEG_5832	MSMEG_5831	MSMEG_5824	MSMEG_5798
5-aminoimidazole ribonucleotide biosynthesis II	MSMEG_5800	MSMEG_5852	MSMEG_5832	MSMEG_5831	MSMEG_5824	MSMEG_5798	MSMEG_5274	MSMEG_2361	MSMEG_0766
superpathway of 5-aminoimidazole ribonucleotide biosynthesis	MSMEG_5516	MSMEG_5800	MSMEG_5852	MSMEG_5832	MSMEG_5831	MSMEG_5824	MSMEG_5798	MSMEG_5274	MSMEG_2361	MSMEG_0766
queuosine biosynthesis	MSMEG_6313
tRNA processing pathway I	MSMEG_6945	MSMEG_4901	MSMEG_1658	MSMEG_0208
adenosine nucleotides <i>de novo</i> biosynthesis	MSMEG_0759	MSMEG_5847	MSMEG_1484	MSMEG_0358	MSMEG_1019	MSMEG_1033	MSMEG_1019	MSMEG_1033	MSMEG_4627	MSMEG_4942	MSMEG_4941	MSMEG_4940	MSMEG_4939	MSMEG_4938	MSMEG_4937	MSMEG_4936	MSMEG_4935
guanosine nucleotides <i>de novo</i> biosynthesis	MSMEG_3634	MSMEG_1603	MSMEG_1602	MSMEG_1610	MSMEG_6691	MSMEG_6690	MSMEG_6261	MSMEG_4214	MSMEG_1119	MSMEG_3051	MSMEG_0358	MSMEG_1019	MSMEG_1033	MSMEG_1019	MSMEG_1033	MSMEG_4627
purine nucleotides <i>de novo</i> biosynthesis I	MSMEG_5800	MSMEG_5852	MSMEG_5832	MSMEG_5831	MSMEG_5824	MSMEG_5798	MSMEG_5274	MSMEG_2361	MSMEG_0766	MSMEG_5841	MSMEG_5515	MSMEG_1819	MSMEG_3634	MSMEG_1603	MSMEG_1602	MSMEG_1610	MSMEG_6691	MSMEG_6690	MSMEG_6261	MSMEG_4214	MSMEG_1119	MSMEG_3051	MSMEG_0759	MSMEG_5847	MSMEG_1484	MSMEG_0358	MSMEG_1019	MSMEG_1033	MSMEG_1019	MSMEG_1033	MSMEG_4627	MSMEG_4942	MSMEG_4941	MSMEG_4940	MSMEG_4939	MSMEG_4938	MSMEG_4937	MSMEG_4936	MSMEG_4935
purine nucleotides <i>de novo</i> biosynthesis II	MSMEG_0759	MSMEG_3634	MSMEG_1603	MSMEG_1602	MSMEG_1610	MSMEG_6691	MSMEG_6690	MSMEG_6261	MSMEG_4214	MSMEG_1119	MSMEG_5800	MSMEG_5852	MSMEG_5516	MSMEG_2361	MSMEG_5832	MSMEG_5831	MSMEG_5824	MSMEG_5798	MSMEG_1820	MSMEG_1819	MSMEG_5841	MSMEG_5847	MSMEG_5515
inosine-5'-phosphate biosynthesis I	MSMEG_5841	MSMEG_5847	MSMEG_5515	MSMEG_1819
inosine-5'-phosphate biosynthesis II	MSMEG_1820	MSMEG_1819	MSMEG_5841	MSMEG_5847	MSMEG_5515
purine and pyrimidine metabolism	MSMEG_2964	MSMEG_1484	MSMEG_1675	MSMEG_1873	MSMEG_2670	MSMEG_2744	MSMEG_3473	MSMEG_3042	MSMEG_1694	MSMEG_1673	MSMEG_6110	MSMEG_3051	MSMEG_1701	MSMEG_2540
xanthine and xanthosine salvage	MSMEG_1701
adenine and adenosine salvage III	MSMEG_1701	MSMEG_1676	MSMEG_6110
adenine and adenosine salvage II	MSMEG_2964
adenine and adenosine salvage VI	MSMEG_4270
adenine and adenosine salvage IV	MSMEG_6110	MSMEG_2465	MSMEG_2964
adenine and adenosine salvage I	MSMEG_1701	MSMEG_2964
guanine and guanosine salvage II	MSMEG_6110
guanine and guanosine salvage I	MSMEG_6110	MSMEG_1701
pyrimidine ribonucleotides interconversion	MSMEG_3746	MSMEG_4627	MSMEG_2540	MSMEG_3739
pyrimidine deoxyribonucleotides <i>de novo</i> biosynthesis II	MSMEG_2683	MSMEG_1873	MSMEG_1446	MSMEG_6185	MSMEG_5422	MSMEG_2765	MSMEG_0678	MSMEG_6327	MSMEG_4627	MSMEG_0358	MSMEG_1019	MSMEG_1033	MSMEG_1019	MSMEG_1033
pyrimidine deoxyribonucleotides <i>de novo</i> biosynthesis I	MSMEG_0678	MSMEG_6327	MSMEG_1446	MSMEG_6185	MSMEG_5422	MSMEG_2765	MSMEG_2670	MSMEG_2744	MSMEG_1873	MSMEG_4627	MSMEG_0358	MSMEG_1019	MSMEG_1033	MSMEG_1019	MSMEG_1033
pyrimidine ribonucleotides <i>de novo</i> biosynthesis	MSMEG_3046	MSMEG_3047	MSMEG_4726	MSMEG_3043	MSMEG_3044	MSMEG_6520	MSMEG_3048	MSMEG_3746	MSMEG_4627	MSMEG_2540	MSMEG_3739
uridine-5'-phosphate biosynthesis	MSMEG_3046	MSMEG_3047	MSMEG_4726	MSMEG_3043	MSMEG_3044	MSMEG_6520	MSMEG_3048
salvage pathways of pyrimidine ribonucleotides	MSMEG_3473	MSMEG_3042	MSMEG_1694	MSMEG_4627	MSMEG_1673	MSMEG_4687
salvage pathways of pyrimidine deoxyribonucleotides	MSMEG_6327	MSMEG_1675
UDP-<i>N</i>-acetylmuramoyl-pentapeptide biosynthesis III (<i>meso</i>-DAP-containing)	MSMEG_4932	MSMEG_0928	MSMEG_4231	MSMEG_4226	MSMEG_4229	MSMEG_4903	MSMEG_4232	MSMEG_2395
UDP-<i>N</i>-acetylmuramoyl-pentapeptide biosynthesis II (lysine-containing)	MSMEG_4932	MSMEG_0928	MSMEG_4226	MSMEG_4229	MSMEG_4903	MSMEG_2395	MSMEG_4232	MSMEG_4231
mycolyl-arabinogalactan-peptidoglycan complex biosynthesis	MSMEG_4947	MSMEG_6404	MSMEG_6142	MSMEG_6401	MSMEG_6382	MSMEG_6399	MSMEG_6403	MSMEG_6400	MSMEG_6386	MSMEG_2785	MSMEG_6387
peptidoglycan biosynthesis III (mycobacteria)	MSMEG_4230	MSMEG_4227	MSMEG_4932	MSMEG_0928	MSMEG_4231	MSMEG_4226	MSMEG_4229	MSMEG_4903	MSMEG_4232	MSMEG_2395	MSMEG_4384
peptidoglycan biosynthesis V (&beta;-lactam resistance)	MSMEG_4932	MSMEG_0928	MSMEG_4226	MSMEG_4229	MSMEG_4903	MSMEG_2395	MSMEG_4232	MSMEG_4231	MSMEG_2433	MSMEG_2432	MSMEG_1900	MSMEG_1661	MSMEG_4230	MSMEG_4227
peptidoglycan biosynthesis I (<I>meso</I>-diaminopimelate containing)	MSMEG_4227	MSMEG_4230	MSMEG_4233	MSMEG_6113	MSMEG_4932	MSMEG_0928	MSMEG_4231	MSMEG_4226	MSMEG_4229	MSMEG_4903	MSMEG_4232	MSMEG_2395
<i>O</i>-antigen building blocks biosynthesis (<i>E. coli</i>)	MSMEG_6404	MSMEG_5977	MSMEG_1510	MSMEG_1825	MSMEG_1512	MSMEG_4184	MSMEG_4136	MSMEG_5983	MSMEG_0384	MSMEG_5426	MSMEG_5986	MSMEG_1568	MSMEG_0474	MSMEG_1559
S-adenosyl-L-methionine biosynthesis	MSMEG_3055
acyl carrier protein metabolism	MSMEG_3381	MSMEG_4756
factor 420 biosynthesis	MSMEG_2392	MSMEG_1830	MSMEG_5126
guanylyl molybdenum cofactor biosynthesis	MSMEG_4644
methylerythritol phosphate pathway	MSMEG_2776	MSMEG_2578	MSMEG_6075	MSMEG_2580	MSMEG_5224	MSMEG_5436	MSMEG_6076	MSMEG_1057	MSMEG_1057
di-<i>trans</i>,poly-<i>cis</i>-undecaprenyl phosphate biosynthesis	MSMEG_5256	MSMEG_4490
<i>trans, trans</i>-farnesyl diphosphate biosynthesis	MSMEG_1133	MSMEG_1057	MSMEG_1057
chlorophyllide <i>a</i> biosynthesis II	MSMEG_2781	MSMEG_2780	MSMEG_5512
chlorophyllide <i>a</i> biosynthesis I	MSMEG_2781	MSMEG_2780	MSMEG_5512
superpathway of heme biosynthesis from uroporphyrinogen-III	MSMEG_2780	MSMEG_2781	MSMEG_3152
heme biosynthesis from uroporphyrinogen-III II	MSMEG_3152	MSMEG_2780	MSMEG_4525
1,4-dihydroxy-2-naphthoate biosynthesis I	MSMEG_1062	MSMEG_3481	MSMEG_1103	MSMEG_1925	MSMEG_1109	MSMEG_4114	MSMEG_1075
demethylmenaquinol-8 biosynthesis I	MSMEG_0988
menaquinol-8 biosynthesis	MSMEG_4435
ubiquinol-8 biosynthesis (prokaryotic)	MSMEG_1893	MSMEG_0218
glutathione biosynthesis	MSMEG_6250
&gamma;-glutamyl cycle	MSMEG_6250	MSMEG_3076	MSMEG_1615	MSMEG_1463
thioredoxin pathway	MSMEG_6933	MSMEG_1516
glutathione redox reactions I	MSMEG_5837	MSMEG_2611
glutathione redox reactions II	MSMEG_2611
tetrapyrrole biosynthesis I	MSMEG_0954	MSMEG_0432	MSMEG_0953	MSMEG_0956	MSMEG_5970	MSMEG_0969	MSMEG_0661	MSMEG_0952	MSMEG_6306	MSMEG_2383	tRNA-Glu	tRNA-Glu
pantothenate and coenzyme A biosynthesis I	MSMEG_6097	MSMEG_6374	MSMEG_0153	MSMEG_2919	MSMEG_4298	MSMEG_6096	MSMEG_5252	MSMEG_2414	MSMEG_3054	MSMEG_0021
L-ascorbate biosynthesis V	MSMEG_0214
biotin biosynthesis I	MSMEG_4327	MSMEG_3151	MSMEG_5903	MSMEG_5858	MSMEG_4835	MSMEG_4169	MSMEG_4163	MSMEG_4004	MSMEG_3830	MSMEG_3825	MSMEG_3823	MSMEG_3150	MSMEG_2852	MSMEG_2548	MSMEG_2536	MSMEG_2206	MSMEG_1689	MSMEG_1071	MSMEG_0715	MSMEG_0372	MSMEG_0294	MSMEG_0283	MSMEG_0269	MSMEG_0121	MSMEG_3189	MSMEG_3190	MSMEG_3194	MSMEG_3188
biotin biosynthesis from 7-keto-8-aminopelargonate	MSMEG_3190	MSMEG_3194	MSMEG_3188
7-keto-8-aminopelargonate biosynthesis I	MSMEG_4327	MSMEG_3151	MSMEG_5903	MSMEG_5858	MSMEG_4835	MSMEG_4169	MSMEG_4163	MSMEG_4004	MSMEG_3830	MSMEG_3825	MSMEG_3823	MSMEG_3150	MSMEG_2852	MSMEG_2548	MSMEG_2536	MSMEG_2206	MSMEG_1689	MSMEG_1071	MSMEG_0715	MSMEG_0372	MSMEG_0294	MSMEG_0283	MSMEG_0269	MSMEG_0121	MSMEG_3189
7-keto-8-aminopelargonate biosynthesis II	MSMEG_3189
adenosylcobalamin biosynthesis from cobyrinate <i>a,c</i>-diamide II	MSMEG_4934	MSMEG_2616	MSMEG_2588	MSMEG_6277	MSMEG_4310	MSMEG_4277	MSMEG_6053	MSMEG_4275
adenosylcobalamin biosynthesis from cobyrinate <i>a,c</i>-diamide I	MSMEG_6053	MSMEG_4934	MSMEG_2616	MSMEG_2588	MSMEG_6277	MSMEG_4310	MSMEG_4277	MSMEG_4275
adenosylcobalamin biosynthesis II (late cobalt incorporation)	MSMEG_3871	MSMEG_3873	MSMEG_3877	MSMEG_5548	MSMEG_3878	MSMEG_3875	MSMEG_3872	MSMEG_2617	MSMEG_1927	MSMEG_3864	MSMEG_2618	MSMEG_4934	MSMEG_2616	MSMEG_2588	MSMEG_6277	MSMEG_4310	MSMEG_4277	MSMEG_6053	MSMEG_4275
adenosylcobalamin salvage from cobalamin	MSMEG_4934	MSMEG_2616
adenosylcobalamin biosynthesis I (early cobalt insertion)	MSMEG_2617	MSMEG_1927	MSMEG_2618	MSMEG_3877	MSMEG_6053	MSMEG_4934	MSMEG_2616	MSMEG_2588	MSMEG_6277	MSMEG_4310	MSMEG_4277	MSMEG_4275
flavin biosynthesis I (bacteria and plants)	MSMEG_2653	MSMEG_3071	MSMEG_6598	MSMEG_3073	MSMEG_3067	MSMEG_3072	MSMEG_1038	MSMEG_1038
superpathway of tetrahydrofolate biosynthesis	MSMEG_6103	MSMEG_5085	MSMEG_4047	MSMEG_2671	MSMEG_0308	MSMEG_6101	MSMEG_6102	MSMEG_6104	MSMEG_5446	MSMEG_0029	MSMEG_6691	MSMEG_6690	MSMEG_6261	MSMEG_4214	MSMEG_1119	MSMEG_5795
tetrahydrofolate biosynthesis	MSMEG_6103	MSMEG_5085	MSMEG_4047	MSMEG_2671	MSMEG_0308
4-aminobenzoate biosynthesis	MSMEG_5446	MSMEG_0029	MSMEG_6691	MSMEG_6690	MSMEG_6261	MSMEG_4214	MSMEG_1119	MSMEG_5795
formylTHF biosynthesis I	MSMEG_2200	MSMEG_2671	MSMEG_0308	MSMEG_5249	MSMEG_1647	MSMEG_3642	MSMEG_6664	MSMEG_4185	MSMEG_2670	MSMEG_2744
folate transformations I	MSMEG_2200	MSMEG_5249	MSMEG_3642	MSMEG_4185	MSMEG_1647	MSMEG_5472	MSMEG_6664
tetrahydrofolate salvage from 5,10-methenyltetrahydrofolate	MSMEG_1647	MSMEG_5516	MSMEG_2361
6-hydroxymethyl-dihydropterin diphosphate biosynthesis I	MSMEG_6101	MSMEG_6102	MSMEG_6104
phosphopantothenate biosynthesis I	MSMEG_6097	MSMEG_6374	MSMEG_0153	MSMEG_2919	MSMEG_4298	MSMEG_6096	MSMEG_5252
thiamin diphosphate biosynthesis IV (eukaryotes)	MSMEG_0789	MSMEG_6820	MSMEG_4305	MSMEG_1926	MSMEG_1889	MSMEG_3748
thiamin diphosphate biosynthesis III (Staphylococcus)	MSMEG_0789	MSMEG_6820	MSMEG_4305	MSMEG_1926	MSMEG_1889	MSMEG_3748
thiamin diphosphate biosynthesis II (Bacillus)	MSMEG_2398	MSMEG_0789
thiamin diphosphate biosynthesis I (E. coli)	MSMEG_2398	MSMEG_0789
thiamin salvage III	MSMEG_3748
pyridoxal 5'-phosphate biosynthesis I	MSMEG_5675	MSMEG_6576	MSMEG_6526	MSMEG_6519	MSMEG_5819	MSMEG_5717	MSMEG_5170	MSMEG_3863	MSMEG_3179	MSMEG_2791	MSMEG_1668	MSMEG_0964	MSMEG_0048	MSMEG_2776	MSMEG_5684
pyridoxal 5'-phosphate salvage pathway	MSMEG_5675	MSMEG_6576	MSMEG_6526	MSMEG_6519	MSMEG_5819	MSMEG_5717	MSMEG_5170	MSMEG_3863	MSMEG_3380	MSMEG_3179	MSMEG_2791	MSMEG_1668	MSMEG_0964	MSMEG_0048
pyridoxal 5'-phosphate biosynthesis II	MSMEG_2937
superpathway of pyridoxal 5'-phosphate biosynthesis and salvage	MSMEG_3380	MSMEG_5675	MSMEG_6576	MSMEG_6526	MSMEG_6519	MSMEG_5819	MSMEG_5717	MSMEG_5170	MSMEG_3863	MSMEG_3179	MSMEG_2791	MSMEG_1668	MSMEG_0964	MSMEG_0048	MSMEG_2776	MSMEG_5684
coenzyme A biosynthesis	MSMEG_2414	MSMEG_3054
2'-(5'-phosphoribosyl)-3'-dephospho-CoA biosynthesis I (citrate lyase)	MSMEG_6631	MSMEG_6634
lipoate biosynthesis and incorporation I	MSMEG_4286	MSMEG_4285
lipoate biosynthesis and incorporation II	MSMEG_4286
NAD phosphorylation and dephosphorylation	MSMEG_3750	MSMEG_4109	MSMEG_0110	MSMEG_6820
NAD biosynthesis I (from aspartate)	MSMEG_4581	MSMEG_4617	MSMEG_3201	MSMEG_3199	MSMEG_3200
NAD biosynthesis from 2-amino-3-carboxymuconate semialdehyde	MSMEG_4581	MSMEG_4617	MSMEG_3201
superpathway of cholesterol degradation I (cholesterol oxidase)	MSMEG_2870	MSMEG_2867	MSMEG_5941	MSMEG_4864	MSMEG_2869	MSMEG_6038	MSMEG_6036	MSMEG_6037	MSMEG_5937	MSMEG_5939	MSMEG_6002	MSMEG_6012	MSMEG_5914	MSMEG_5720	MSMEG_5183	MSMEG_4110	MSMEG_0216	MSMEG_5943	MSMEG_3005	MSMEG_2224	MSMEG_5258	MSMEG_5994	MSMEG_5990	MSMEG_5853
superpathway of cholesterol degradation II (cholesterol dehydrogenase)	MSMEG_2870	MSMEG_2867	MSMEG_5941	MSMEG_4864	MSMEG_2869	MSMEG_6038	MSMEG_6036	MSMEG_6037	MSMEG_5937	MSMEG_5939	MSMEG_6002	MSMEG_6012	MSMEG_5914	MSMEG_5720	MSMEG_5183	MSMEG_4110	MSMEG_0216	MSMEG_5943	MSMEG_3005	MSMEG_2224	MSMEG_5258	MSMEG_5994	MSMEG_5990	MSMEG_5853
pyruvate fermentation to acetate III	MSMEG_4646	MSMEG_0718	MSMEG_0666
superpathway of testosterone and androsterone degradation	MSMEG_2870	MSMEG_2867	MSMEG_5941	MSMEG_4864	MSMEG_2869	MSMEG_6038	MSMEG_6036	MSMEG_6037	MSMEG_5937	MSMEG_5939	MSMEG_6002	MSMEG_6012	MSMEG_5943	MSMEG_3005	MSMEG_4862
superpathway of ammonia assimilation (plants)	MSMEG_6260	MSMEG_4294	MSMEG_4290	MSMEG_3561	MSMEG_6693	MSMEG_5374	MSMEG_3828	MSMEG_3827	MSMEG_3226	MSMEG_5594	MSMEG_6263	MSMEG_3225	MSMEG_6459
xylose degradation IV	MSMEG_3257	MSMEG_3263	MSMEG_1376	MSMEG_6021	MSMEG_3084	MSMEG_3085	MSMEG_0935	MSMEG_6545	MSMEG_6416	MSMEG_6338	MSMEG_6088	MSMEG_4579	MSMEG_4193	MSMEG_4107	MSMEG_0970	MSMEG_5415	MSMEG_3227	MSMEG_0154	MSMEG_2492	MSMEG_4415	MSMEG_3102	MSMEG_4436	MSMEG_3103	MSMEG_2166	MSMEG_2165	MSMEG_3066	MSMEG_6787	MSMEG_4684	MSMEG_3272	MSMEG_3099	MSMEG_3632	MSMEG_0002	MSMEG_6341	MSMEG_5463	MSMEG_4817	MSMEG_4816	MSMEG_3101	MSMEG_0314
superpathway of 4-aminobutyrate degradation	MSMEG_6685	MSMEG_2959	MSMEG_2487	MSMEG_0581	MSMEG_0582	MSMEG_0889	MSMEG_3007	MSMEG_3304	MSMEG_5912	MSMEG_2488	MSMEG_5538	MSMEG_6452	MSMEG_6702
superpathway of acetate utilization and formation	MSMEG_6179	MSMEG_6024	MSMEG_3986	MSMEG_0718	MSMEG_0666	MSMEG_0784	MSMEG_0783
arginine degradation V (arginine deiminase pathway)	MSMEG_4750	MSMEG_3772	MSMEG_5448	MSMEG_1409
glutamate degradation IX (via 4-aminobutyrate)	MSMEG_1574	MSMEG_6685	MSMEG_2959	MSMEG_2487	MSMEG_0581	MSMEG_0582	MSMEG_0889	MSMEG_3007	MSMEG_3304	MSMEG_5912	MSMEG_2488	MSMEG_5538	MSMEG_6452	MSMEG_6702
sulfate reduction I (assimilatory)	MSMEG_4527	MSMEG_4528	MSMEG_1245	MSMEG_4979	MSMEG_4978
ammonia assimilation cycle III	MSMEG_6260	MSMEG_4294	MSMEG_4290	MSMEG_3561	MSMEG_6693	MSMEG_5374	MSMEG_3828	MSMEG_3827	MSMEG_3226	MSMEG_6263	MSMEG_6458
acetyl-CoA fermentation to butyrate II	MSMEG_6008	MSMEG_5996	MSMEG_5923	MSMEG_5721	MSMEG_5608	MSMEG_5521	MSMEG_5273	MSMEG_4920	MSMEG_3608	MSMEG_2207	MSMEG_1896	MSMEG_0373	MSMEG_4778	MSMEG_3012	MSMEG_2236	MSMEG_4173	MSMEG_4119	MSMEG_4164	MSMEG_1899	MSMEG_0784	MSMEG_0783	MSMEG_3912	MSMEG_6791	MSMEG_5197	MSMEG_0102	MSMEG_0108	MSMEG_0198	MSMEG_0323	MSMEG_0338	MSMEG_0406	MSMEG_0531	MSMEG_0578	MSMEG_0603	MSMEG_0714	MSMEG_1387	MSMEG_1497	MSMEG_1821	MSMEG_1904	MSMEG_1905	MSMEG_2070	MSMEG_2077	MSMEG_2080	MSMEG_2081	MSMEG_2130	MSMEG_2190	MSMEG_2191	MSMEG_2205	MSMEG_2208	MSMEG_2233
aspartate superpathway	MSMEG_6017	MSMEG_6286	MSMEG_4581	MSMEG_4617	MSMEG_3201	MSMEG_3199	MSMEG_3200	MSMEG_3055
<i>N</i>-acetylglucosamine degradation II	MSMEG_2118	MSMEG_0501	MSMEG_2119
purine nucleotides degradation II (aerobic)	MSMEG_1676	MSMEG_0744	MSMEG_1298	MSMEG_3634	MSMEG_1603	MSMEG_1602	MSMEG_4308	MSMEG_1701	MSMEG_0743
pyruvate fermentation to acetate and alanine	MSMEG_4646	MSMEG_0718	MSMEG_0666	MSMEG_0688
pyruvate fermentation to acetate I	MSMEG_4646	MSMEG_0784	MSMEG_0783
pyruvate fermentation to acetate VII	MSMEG_4646	MSMEG_0784	MSMEG_0783
ketogluconate metabolism	MSMEG_3420	MSMEG_2914	MSMEG_2408
superpathway of sulfate assimilation and cysteine biosynthesis	MSMEG_4527	MSMEG_4528	MSMEG_1245	MSMEG_4979	MSMEG_4978	MSMEG_5947	MSMEG_4905	MSMEG_5684	MSMEG_2378	MSMEG_6115	MSMEG_1041	MSMEG_1041
pyruvate fermentation to acetate IV	MSMEG_0784	MSMEG_0783
superpathway of glyoxylate bypass and TCA	MSMEG_3640	MSMEG_3706	MSMEG_0911	MSMEG_5240	MSMEG_2985	MSMEG_5525	MSMEG_5524	MSMEG_5676	MSMEG_5672	MSMEG_4035	MSMEG_3143	MSMEG_1112	MSMEG_1672	MSMEG_0418	MSMEG_1670	MSMEG_1693	MSMEG_2613	MSMEG_1654
pentose phosphate pathway	MSMEG_4415	MSMEG_3102	MSMEG_4436	MSMEG_3103	MSMEG_2166	MSMEG_2165	MSMEG_3066	MSMEG_6787	MSMEG_4684	MSMEG_3272	MSMEG_3099	MSMEG_3632	MSMEG_0002	MSMEG_6341	MSMEG_5463	MSMEG_4817	MSMEG_4816	MSMEG_3101	MSMEG_0314
superpathway of glycolysis, pyruvate dehydrogenase, TCA, and glyoxylate bypass	MSMEG_3640	MSMEG_3706	MSMEG_0911	MSMEG_5240	MSMEG_2985	MSMEG_5525	MSMEG_5524	MSMEG_5676	MSMEG_5672	MSMEG_4035	MSMEG_3143	MSMEG_1112	MSMEG_1672	MSMEG_0418	MSMEG_1670	MSMEG_1693	MSMEG_2613	MSMEG_1654	MSMEG_3227	MSMEG_0154	MSMEG_5415	MSMEG_0935	MSMEG_6545	MSMEG_6416	MSMEG_6338	MSMEG_6088	MSMEG_4579	MSMEG_4193	MSMEG_4107	MSMEG_0970	MSMEG_3085	MSMEG_3084	MSMEG_6785	MSMEG_3086	MSMEG_3507	MSMEG_0752	MSMEG_6863	MSMEG_3947	MSMEG_2366	MSMEG_5541	MSMEG_2114	MSMEG_3934	MSMEG_5239	MSMEG_5593	MSMEG_3964	MSMEG_2471	MSMEG_2280
superpathway of glycolysis and Entner-Doudoroff	MSMEG_3788	MSMEG_0312	MSMEG_0313	MSMEG_3227	MSMEG_0154	MSMEG_5415	MSMEG_0935	MSMEG_6545	MSMEG_6416	MSMEG_6338	MSMEG_6088	MSMEG_4579	MSMEG_4193	MSMEG_4107	MSMEG_0970	MSMEG_3085	MSMEG_3084	MSMEG_6785	MSMEG_3086	MSMEG_3507	MSMEG_0752	MSMEG_6863	MSMEG_3947	MSMEG_2366	MSMEG_5541	MSMEG_2114	MSMEG_3934	MSMEG_5239	MSMEG_3101	MSMEG_0314	MSMEG_3099
glycerol degradation I	MSMEG_6759	MSMEG_6756	MSMEG_6229	MSMEG_1736	MSMEG_4332	MSMEG_6761
oleate &beta;-oxidation	MSMEG_3812	MSMEG_3228	MSMEG_2938	MSMEG_2470	MSMEG_6774	MSMEG_6558	MSMEG_5620	MSMEG_4852	MSMEG_4077	MSMEG_3567	MSMEG_3390	MSMEG_2880	MSMEG_1594	MSMEG_0490
fatty acid &beta;-oxidation I	MSMEG_5943	MSMEG_3005	MSMEG_6791	MSMEG_5183	MSMEG_4110	MSMEG_0216	MSMEG_2224	MSMEG_5739	MSMEG_5348	MSMEG_4876	MSMEG_2672	MSMEG_1982	MSMEG_5197	MSMEG_6585	MSMEG_6584	MSMEG_6562	MSMEG_6512	MSMEG_6511	MSMEG_6041	MSMEG_6016	MSMEG_6015	MSMEG_6014	MSMEG_6012	MSMEG_5994	MSMEG_5993	MSMEG_5907	MSMEG_5906	MSMEG_5622	MSMEG_5621	MSMEG_5619	MSMEG_5618	MSMEG_5494	MSMEG_5491	MSMEG_5199	MSMEG_4875	MSMEG_4874	MSMEG_4845	MSMEG_4844	MSMEG_4833	MSMEG_4832	MSMEG_4826	MSMEG_4806	MSMEG_4805	MSMEG_4715	MSMEG_4593	MSMEG_4592	MSMEG_4547	MSMEG_4391	MSMEG_4166
purine deoxyribonucleosides degradation	MSMEG_1701	MSMEG_3089	MSMEG_0922	MSMEG_5939	MSMEG_4149	MSMEG_6874	MSMEG_6491	MSMEG_6297	MSMEG_5859	MSMEG_4799	MSMEG_3387	MSMEG_2881	MSMEG_2552	MSMEG_2238	MSMEG_2163	MSMEG_1306	MSMEG_0455	MSMEG_0327	MSMEG_0309
<i>S</i>-methyl-5'-thioadenosine degradation IV	MSMEG_1753
<i>S</i>-methyl-5'-thioadenosine degradation II	MSMEG_0990
purine ribonucleosides degradation to ribose-1-phosphate	MSMEG_1676	MSMEG_1701
adenosine nucleotides degradation II	MSMEG_1701	MSMEG_1676	MSMEG_0743	MSMEG_0744	MSMEG_4308
guanosine nucleotides degradation III	MSMEG_1298	MSMEG_4308	MSMEG_0743	MSMEG_1701
thymine degradation	MSMEG_4012	MSMEG_3996	MSMEG_3553	MSMEG_3555
pyrimidine deoxyribonucleosides degradation	MSMEG_6327	MSMEG_1675	MSMEG_3089	MSMEG_0922	MSMEG_5939	MSMEG_4149	MSMEG_6874	MSMEG_6491	MSMEG_6297	MSMEG_5859	MSMEG_4799	MSMEG_3387	MSMEG_2881	MSMEG_2552	MSMEG_2238	MSMEG_2163	MSMEG_1306	MSMEG_0455	MSMEG_0327	MSMEG_0309
pyrimidine ribonucleosides degradation II	MSMEG_1673
L-1,2-propanediol degradation	MSMEG_6320	MSMEG_5939	MSMEG_6833	MSMEG_6242	MSMEG_5866	MSMEG_4167	MSMEG_3915	MSMEG_3464	MSMEG_3388	MSMEG_2048	MSMEG_1138	MSMEG_0590	MSMEG_0276	MSMEG_0217
ethanol degradation I	MSMEG_0303	MSMEG_1392	MSMEG_1977	MSMEG_2079	MSMEG_3306	MSMEG_3375	MSMEG_3615	MSMEG_3726	MSMEG_4032	MSMEG_4064	MSMEG_4400	MSMEG_4828	MSMEG_5021	MSMEG_5164	MSMEG_5778	MSMEG_6834	MSMEG_0217	MSMEG_0276	MSMEG_0590	MSMEG_1138	MSMEG_2048	MSMEG_3388	MSMEG_3464	MSMEG_3915	MSMEG_4167	MSMEG_5866	MSMEG_6242	MSMEG_6833	MSMEG_5939	MSMEG_4149	MSMEG_6874	MSMEG_6491	MSMEG_6297	MSMEG_5859	MSMEG_4799	MSMEG_3387	MSMEG_2881	MSMEG_2552	MSMEG_2238	MSMEG_2163	MSMEG_1306	MSMEG_0455	MSMEG_0327	MSMEG_0309
ethanol degradation II	MSMEG_0303	MSMEG_1392	MSMEG_1977	MSMEG_2079	MSMEG_3306	MSMEG_3375	MSMEG_3615	MSMEG_3726	MSMEG_4032	MSMEG_4064	MSMEG_4400	MSMEG_4828	MSMEG_5021	MSMEG_5164	MSMEG_5778	MSMEG_6834	MSMEG_0217	MSMEG_0276	MSMEG_0590	MSMEG_1138	MSMEG_2048	MSMEG_3388	MSMEG_3464	MSMEG_3915	MSMEG_4167	MSMEG_5866	MSMEG_6242	MSMEG_6833	MSMEG_0309	MSMEG_0327	MSMEG_0455	MSMEG_1306	MSMEG_2163	MSMEG_2238	MSMEG_2552	MSMEG_2881	MSMEG_3387	MSMEG_4799	MSMEG_5859	MSMEG_6297	MSMEG_6491	MSMEG_6874	MSMEG_0900	MSMEG_1543	MSMEG_2597	MSMEG_6687	MSMEG_6179	MSMEG_6024	MSMEG_3986
glycerol degradation III	MSMEG_1547	MSMEG_6321	MSMEG_0497	MSMEG_6239
glycerol degradation V	MSMEG_6788	MSMEG_3271	MSMEG_2402
cyanate degradation	MSMEG_2200	MSMEG_6082	MSMEG_4985	MSMEG_5359
ammonia assimilation cycle I	MSMEG_6260	MSMEG_4294	MSMEG_4290	MSMEG_3561	MSMEG_6693	MSMEG_5374	MSMEG_3828	MSMEG_3827	MSMEG_6263	MSMEG_3226
ammonia assimilation cycle II	MSMEG_6260	MSMEG_4294	MSMEG_4290	MSMEG_3561	MSMEG_6693	MSMEG_5374	MSMEG_3828	MSMEG_3827	MSMEG_3226	MSMEG_5594	MSMEG_6263	MSMEG_3225	MSMEG_6459
ammonia oxidation I (aerobic)	MSMEG_1698
nitrate reduction IV (dissimilatory)	MSMEG_2837
phosphate utilization in cell wall regeneration	MSMEG_6820	MSMEG_4305	MSMEG_1926
phosphate acquisition	MSMEG_6820	MSMEG_4305	MSMEG_1926
methanesulfonate degradation	MSMEG_4103	MSMEG_3850	MSMEG_2651
two-component alkanesulfonate monooxygenase	MSMEG_2800	MSMEG_2921	MSMEG_4539	MSMEG_4103	MSMEG_3850	MSMEG_2651
sulfur reduction II (via polysulfide)	MSMEG_1846
thiosulfate disproportionation III (rhodanese)	MSMEG_5789	MSMEG_1809
methylglyoxal degradation I	MSMEG_6743	MSMEG_2492
ornithine degradation II (Stickland reaction)	MSMEG_1413	MSMEG_0943
2-ketoglutarate dehydrogenase complex	MSMEG_5049	MSMEG_2495	MSMEG_2490	MSMEG_4283	MSMEG_0903
alanine degradation II (to D-lactate)	MSMEG_0688	MSMEG_2492	MSMEG_6272	MSMEG_4699
alanine degradation IV	MSMEG_2659	MSMEG_0152
arginine degradation X (arginine monooxygenase pathway)	MSMEG_4492	MSMEG_2521	MSMEG_1090	MSMEG_0485	MSMEG_4459
asparagine degradation I	MSMEG_3173
aspartate degradation I	MSMEG_6017	MSMEG_6286
L-cysteine degradation II	MSMEG_2394
glutamate degradation I	MSMEG_6272	MSMEG_4699
glutamate degradation III (via 4-aminobutyrate)	MSMEG_6685	MSMEG_2959	MSMEG_2487	MSMEG_0581	MSMEG_1574	MSMEG_0582	MSMEG_0889	MSMEG_3007	MSMEG_3304	MSMEG_5912	MSMEG_2488	MSMEG_5538	MSMEG_6452	MSMEG_6702
glutamine degradation II	MSMEG_3226	MSMEG_6263	MSMEG_6458
glutamine degradation I	MSMEG_6459	MSMEG_3225	MSMEG_6263	MSMEG_5594	MSMEG_3226	MSMEG_6458	MSMEG_4726	MSMEG_3047	MSMEG_3046	MSMEG_4269	MSMEG_2594	MSMEG_3818
glycine cleavage complex	MSMEG_4278	MSMEG_5796	MSMEG_0903	MSMEG_3642
histidine degradation I	MSMEG_1183	MSMEG_1179	MSMEG_1182	MSMEG_3535
isoleucine degradation I	MSMEG_4276	MSMEG_4871	MSMEG_2279	MSMEG_6777	MSMEG_6353	MSMEG_6001	MSMEG_5915	MSMEG_5886	MSMEG_5639	MSMEG_5495	MSMEG_5277	MSMEG_5276	MSMEG_5185	MSMEG_4846	MSMEG_4709	MSMEG_3362	MSMEG_3139	MSMEG_2641	MSMEG_1048	MSMEG_2229	MSMEG_2227	MSMEG_2047	MSMEG_1390	MSMEG_1388	MSMEG_1331	MSMEG_1048	MSMEG_6008	MSMEG_5996	MSMEG_5923	MSMEG_5721	MSMEG_5608	MSMEG_5521	MSMEG_5273	MSMEG_4920	MSMEG_3608	MSMEG_2207	MSMEG_1896	MSMEG_0373	MSMEG_5494
lysine degradation VI	MSMEG_1764	MSMEG_1762
citrulline degradation	MSMEG_4750	MSMEG_3772
taurine degradation IV	MSMEG_3870	MSMEG_0181
phenylalanine degradation I (aerobic)	MSMEG_5150
proline degradation	MSMEG_5119	MSMEG_5117
L-serine degradation	MSMEG_3440
threonine degradation IV	MSMEG_4454	MSMEG_5939	MSMEG_4149	MSMEG_6874	MSMEG_6491	MSMEG_6297	MSMEG_5859	MSMEG_4799	MSMEG_3387	MSMEG_2881	MSMEG_2552	MSMEG_2238	MSMEG_2163	MSMEG_1306	MSMEG_0455	MSMEG_0327	MSMEG_0309
valine degradation II	MSMEG_4276	MSMEG_6833	MSMEG_6242	MSMEG_5866	MSMEG_4167	MSMEG_3915	MSMEG_3464	MSMEG_3388	MSMEG_2048	MSMEG_1138	MSMEG_0590	MSMEG_0276	MSMEG_0217
valine degradation I	MSMEG_4276	MSMEG_4076	MSMEG_6777	MSMEG_6353	MSMEG_6001	MSMEG_5915	MSMEG_5886	MSMEG_5639	MSMEG_5495	MSMEG_5277	MSMEG_5185	MSMEG_4846	MSMEG_4709	MSMEG_3362	MSMEG_3139	MSMEG_2641	MSMEG_1048	MSMEG_2229	MSMEG_2227	MSMEG_2047	MSMEG_1390	MSMEG_1388	MSMEG_1331	MSMEG_1048	MSMEG_6774	MSMEG_6558	MSMEG_5620	MSMEG_4852	MSMEG_4077	MSMEG_3567	MSMEG_3390	MSMEG_2880	MSMEG_1594	MSMEG_0490	MSMEG_5276	MSMEG_1496	MSMEG_5884	MSMEG_4123	MSMEG_2170	MSMEG_6685	MSMEG_1498	MSMEG_2449
ethanolamine utilization	MSMEG_1554	MSMEG_1553
isopropylamine degradation	MSMEG_2595	MSMEG_1116	MSMEG_2597
4-aminobutyrate degradation III	MSMEG_6685	MSMEG_2959	MSMEG_2487	MSMEG_0581	MSMEG_6702	MSMEG_6452	MSMEG_5538	MSMEG_2488	MSMEG_5912	MSMEG_3304	MSMEG_3007	MSMEG_0889	MSMEG_0582
4-aminobutyrate degradation I	MSMEG_6685	MSMEG_2959	MSMEG_2487	MSMEG_0581	MSMEG_0582	MSMEG_0889	MSMEG_3007	MSMEG_3304	MSMEG_5912	MSMEG_2488	MSMEG_5538	MSMEG_6452	MSMEG_6702
4-aminobutyrate degradation II	MSMEG_6685	MSMEG_2959	MSMEG_2487	MSMEG_0581	MSMEG_0582	MSMEG_0889	MSMEG_3007	MSMEG_3304	MSMEG_5912	MSMEG_2488	MSMEG_5538	MSMEG_6452	MSMEG_6702
allantoin degradation to ureidoglycolate I (urea producing)	MSMEG_5727
creatinine degradation I	MSMEG_1425	MSMEG_6870	MSMEG_0665
creatinine degradation II	MSMEG_3973	MSMEG_0665
<i>N</i>-acetylglucosamine degradation I	MSMEG_2118	MSMEG_0501	MSMEG_2119
putrescine degradation IV	MSMEG_1665
putrescine degradation I	MSMEG_1665
urea degradation I	MSMEG_2189	MSMEG_0436	MSMEG_0435	MSMEG_2187
urea degradation II	MSMEG_3627	MSMEG_3626	MSMEG_3625	MSMEG_1094	MSMEG_1093
1,6-anhydro-<i>N</i>-acetylmuramic acid recycling	MSMEG_0193	MSMEG_0189
D-galactonate degradation	MSMEG_6175	MSMEG_6176	MSMEG_6177
L-idonate degradation	MSMEG_3420	MSMEG_2914
D-glucarate degradation II	MSMEG_6133	MSMEG_6134	MSMEG_6132	MSMEG_6117
<i>D</i>-glucarate degradation I	MSMEG_5477	MSMEG_6132	MSMEG_6117	MSMEG_2528
&beta;-D-glucuronide and D-glucuronate degradation	MSMEG_2908	MSMEG_5576
sorbitol degradation I	MSMEG_3605
(4<i>S</i>)-carveol and (4<i>S</i>)-dihydrocarveol degradation	MSMEG_6031	MSMEG_5813	MSMEG_5812	MSMEG_4849	MSMEG_4801	MSMEG_2687	MSMEG_2204	MSMEG_1410
formate oxidation to CO<sub>2</sub>	MSMEG_0161	MSMEG_0160	MSMEG_0159	MSMEG_4668	MSMEG_0162
CO<sub>2</sub> fixation into oxaloacetate (anapleurotic)	MSMEG_3097	MSMEG_6082	MSMEG_4985
reductive monocarboxylic acid cycle	MSMEG_4646
reductive acetyl coenzyme A pathway	MSMEG_1647	MSMEG_0718	MSMEG_0666	MSMEG_2949	MSMEG_2462	MSMEG_0747	MSMEG_6664
formaldehyde assimilation I (serine pathway)	MSMEG_6644	MSMEG_6298	MSMEG_5064	MSMEG_3097	MSMEG_0935	MSMEG_6545	MSMEG_6416	MSMEG_6338	MSMEG_6088	MSMEG_4579	MSMEG_4193	MSMEG_4107	MSMEG_0970	MSMEG_5415	MSMEG_2529	MSMEG_5249	MSMEG_2528
formaldehyde oxidation II (glutathione-dependent)	MSMEG_6616	MSMEG_0671
methane oxidation to methanol I	MSMEG_1972
cholate degradation (bacteria, anaerobic)	MSMEG_3704	MSMEG_2245
octane oxidation	MSMEG_0309	MSMEG_0327	MSMEG_0455	MSMEG_1306	MSMEG_2163	MSMEG_2238	MSMEG_2552	MSMEG_2881	MSMEG_3387	MSMEG_4799	MSMEG_5859	MSMEG_6297	MSMEG_6491	MSMEG_6874	MSMEG_0900	MSMEG_1543	MSMEG_2597	MSMEG_6687	MSMEG_1982	MSMEG_2672	MSMEG_4876	MSMEG_5348	MSMEG_5739	MSMEG_1839
acrylonitrile degradation	MSMEG_4138	MSMEG_0378	MSMEG_0377	MSMEG_4492	MSMEG_2521	MSMEG_1090	MSMEG_0485	MSMEG_4381	MSMEG_2497
nylon-6 oligomer degradation	MSMEG_4908	MSMEG_6673	MSMEG_3505
alkylnitronates degradation	MSMEG_5182	MSMEG_0992	MSMEG_0332	MSMEG_0428	MSMEG_0427
glycocholate metabolism (bacteria)	MSMEG_5454	MSMEG_3704
nicotine degradation II	MSMEG_5880	MSMEG_2463	MSMEG_0582	MSMEG_0889	MSMEG_3007	MSMEG_3304	MSMEG_5912	MSMEG_2488	MSMEG_5538	MSMEG_6452	MSMEG_6702
nicotine degradation I	MSMEG_2463	MSMEG_1746	MSMEG_5880	MSMEG_0582	MSMEG_0889	MSMEG_3007	MSMEG_3304	MSMEG_5912	MSMEG_2488	MSMEG_5538	MSMEG_6452	MSMEG_6702	MSMEG_6685	MSMEG_2959	MSMEG_2487	MSMEG_0581
thiocyanate degradation II	MSMEG_6267	MSMEG_6266
2-oxopentenoate degradation	MSMEG_5940	MSMEG_5937	MSMEG_4150	MSMEG_2565	MSMEG_5939	MSMEG_4149	MSMEG_6874	MSMEG_6491	MSMEG_6297	MSMEG_5859	MSMEG_4799	MSMEG_3387	MSMEG_2881	MSMEG_2552	MSMEG_2238	MSMEG_2163	MSMEG_1306	MSMEG_0455	MSMEG_0327	MSMEG_0309
acetate conversion to acetyl-CoA	MSMEG_6179	MSMEG_6024	MSMEG_3986	MSMEG_0718	MSMEG_0666
glutaryl-CoA degradation	MSMEG_6686	MSMEG_5267	MSMEG_2466	MSMEG_6008	MSMEG_5996	MSMEG_5923	MSMEG_5721	MSMEG_5608	MSMEG_5521	MSMEG_5273	MSMEG_4920	MSMEG_3608	MSMEG_2207	MSMEG_1896	MSMEG_0373	MSMEG_4778	MSMEG_3012	MSMEG_2236	MSMEG_0216	MSMEG_4110	MSMEG_5183	MSMEG_5720	MSMEG_6791	MSMEG_3005	MSMEG_5943	MSMEG_0490	MSMEG_1594	MSMEG_2880	MSMEG_3390	MSMEG_3567	MSMEG_4077	MSMEG_4852	MSMEG_5620	MSMEG_6558	MSMEG_6774	MSMEG_1048	MSMEG_1331	MSMEG_1388	MSMEG_1390	MSMEG_2047	MSMEG_2227	MSMEG_2229	MSMEG_1048	MSMEG_2641	MSMEG_3139	MSMEG_3362	MSMEG_4709	MSMEG_4846	MSMEG_5185
acetyl-CoA biosynthesis I (pyruvate dehydrogenase complex)	MSMEG_0903	MSMEG_5593	MSMEG_3964	MSMEG_2471	MSMEG_2280	MSMEG_5826	MSMEG_4323	MSMEG_4711	MSMEG_4712
acetate formation from acetyl-CoA II	MSMEG_0718	MSMEG_0666
acetate formation from acetyl-CoA I	MSMEG_0784	MSMEG_0783
glycolate and glyoxylate degradation I	MSMEG_2528	MSMEG_5476	MSMEG_0595	MSMEG_0374	MSMEG_5477
glycolate and glyoxylate degradation II	MSMEG_3640	MSMEG_0595	MSMEG_0374
malonate degradation I (biotin-independent)	MSMEG_6635	MSMEG_6629
oxalate degradation V	MSMEG_2254
oxalate degradation III	MSMEG_0161	MSMEG_0160	MSMEG_0159	MSMEG_4668	MSMEG_0162	MSMEG_5297	MSMEG_0157
oxalate degradation II	MSMEG_1154	MSMEG_0168	MSMEG_0158	MSMEG_5297	MSMEG_0157
methylmalonyl pathway	MSMEG_4921	MSMEG_3159	MSMEG_3158	MSMEG_6391	MSMEG_4329	MSMEG_1813
2-methylcitrate cycle I	MSMEG_5404	MSMEG_6647	MSMEG_6645	MSMEG_6646
seed germination protein turnover	MSMEG_4281	MSMEG_2167
wound-induced proteolysis I	MSMEG_4281	MSMEG_2167
sitosterol degradation to androstenedione	MSMEG_5258	MSMEG_5943	MSMEG_3005	MSMEG_2224	MSMEG_5994	MSMEG_5990
androstenedione degradation	MSMEG_2870	MSMEG_2867	MSMEG_5941	MSMEG_4864	MSMEG_2869	MSMEG_6038	MSMEG_6036	MSMEG_6037	MSMEG_5937	MSMEG_5939	MSMEG_6002	MSMEG_6012	MSMEG_5943	MSMEG_3005
testosterone and androsterone degradation to androstendione	MSMEG_4862
cholesterol degradation to androstenedione II (cholesterol dehydrogenase)	MSMEG_5258	MSMEG_5914	MSMEG_5720	MSMEG_5183	MSMEG_4110	MSMEG_0216	MSMEG_5943	MSMEG_3005	MSMEG_2224	MSMEG_5994	MSMEG_5990	MSMEG_5853
cholesterol degradation to androstenedione I (cholesterol oxidase)	MSMEG_5914	MSMEG_5720	MSMEG_5183	MSMEG_4110	MSMEG_0216	MSMEG_5943	MSMEG_3005	MSMEG_2224	MSMEG_5258	MSMEG_5994	MSMEG_5990	MSMEG_5853
fructose degradation	MSMEG_0086	MSMEG_1378
D-mannose degradation	MSMEG_1836
2-<I>O</I>-&alpha;-mannosyl-D-glycerate degradation	MSMEG_1361	MSMEG_2528
melibiose degradation	MSMEG_0514
glucose and glucose-1-phosphate degradation	MSMEG_2136	MSMEG_1834	MSMEG_1695	MSMEG_1363	MSMEG_2561	MSMEG_1274
Bifidobacterium shunt	MSMEG_5541	MSMEG_2114	MSMEG_0784	MSMEG_4415	MSMEG_3102	MSMEG_4436	MSMEG_3103	MSMEG_2166	MSMEG_2165	MSMEG_6787	MSMEG_4684	MSMEG_3272	MSMEG_3066	MSMEG_3611	MSMEG_3084	MSMEG_3085	MSMEG_0935	MSMEG_6545	MSMEG_6416	MSMEG_6338	MSMEG_6088	MSMEG_4579	MSMEG_4193	MSMEG_4107	MSMEG_0970	MSMEG_5415	MSMEG_3227	MSMEG_0154	MSMEG_1363
galactose degradation I (Leloir pathway)	MSMEG_3692	MSMEG_3691	MSMEG_6142	MSMEG_0717
L-arabinose degradation I	MSMEG_1715	MSMEG_1714	MSMEG_1713
L-rhamnose degradation I	MSMEG_0591	MSMEG_0589
xylose degradation I	MSMEG_3257	MSMEG_3263	MSMEG_1376	MSMEG_6021
glycogen degradation II	MSMEG_5640	MSMEG_3673	MSMEG_2136	MSMEG_1834	MSMEG_1695
carbazole degradation	MSMEG_6037	MSMEG_6036	MSMEG_2891
gallate degradation II	MSMEG_0706	MSMEG_2602	MSMEG_2601
nitrobenzene degradation I	MSMEG_3456
4-coumarate degradation (anaerobic)	MSMEG_6777	MSMEG_6353	MSMEG_6001	MSMEG_5915	MSMEG_5886	MSMEG_5639	MSMEG_5495	MSMEG_5276	MSMEG_5185	MSMEG_4846	MSMEG_4709	MSMEG_3362	MSMEG_3139	MSMEG_2641	MSMEG_1048	MSMEG_2229	MSMEG_2227	MSMEG_2047	MSMEG_1390	MSMEG_1388	MSMEG_1331	MSMEG_1048	MSMEG_5277	MSMEG_2360
protocatechuate degradation II (ortho-cleavage pathway)	MSMEG_2602	MSMEG_2601	MSMEG_2603	MSMEG_1897	MSMEG_6370	MSMEG_2604	MSMEG_6797	MSMEG_6536	MSMEG_6150	MSMEG_4839
quinate degradation II	MSMEG_2640	MSMEG_2532	MSMEG_1922
quinate degradation I	MSMEG_2640	MSMEG_2532	MSMEG_1922
salicylate degradation I	MSMEG_4641
urate degradation to allantoin	MSMEG_1296	MSMEG_6116	MSMEG_1294	MSMEG_1295
atrazine degradation I (aerobic)	MSMEG_1297
catechol degradation to &beta;-ketoadipate	MSMEG_1911	MSMEG_1910	MSMEG_4045	MSMEG_1912	MSMEG_1897
3-chlorocatechol degradation II (<i>ortho</i>)	MSMEG_6712	MSMEG_5236	MSMEG_3558	MSMEG_2444
pentachlorophenol degradation	MSMEG_1699	MSMEG_6712
1,2-dichloroethane degradation	MSMEG_6837	MSMEG_6314	MSMEG_3450	MSMEG_0115	MSMEG_4059
fluoroacetate degradation	MSMEG_1984
superoxide radicals degradation	MSMEG_6636	MSMEG_6427	MSMEG_0835	MSMEG_6384	MSMEG_6232	MSMEG_3729	MSMEG_3708	MSMEG_3486	MSMEG_3461	MSMEG_4204
arginine dependent acid resistance	MSMEG_0266
glutamate dependent acid resistance	MSMEG_1574
arsenate detoxification II (glutaredoxin)	MSMEG_5428
Entner-Doudoroff pathway I	MSMEG_3788	MSMEG_0312	MSMEG_0313
glyoxylate cycle	MSMEG_3640	MSMEG_3706	MSMEG_0911	MSMEG_5676	MSMEG_5672	MSMEG_4035	MSMEG_3143	MSMEG_1112
glycolysis III (glucokinase)	MSMEG_1363	MSMEG_5541	MSMEG_2114	MSMEG_3947	MSMEG_2366	MSMEG_3507	MSMEG_0752	MSMEG_6863	MSMEG_6785	MSMEG_3086	MSMEG_3084	MSMEG_3085	MSMEG_0935	MSMEG_6545	MSMEG_6416	MSMEG_6338	MSMEG_6088	MSMEG_4579	MSMEG_4193	MSMEG_4107	MSMEG_0970	MSMEG_5415	MSMEG_3227	MSMEG_0154
glycolysis I	MSMEG_3227	MSMEG_0154	MSMEG_5415	MSMEG_0935	MSMEG_6545	MSMEG_6416	MSMEG_6338	MSMEG_6088	MSMEG_4579	MSMEG_4193	MSMEG_4107	MSMEG_0970	MSMEG_3085	MSMEG_3084	MSMEG_6785	MSMEG_3086	MSMEG_3507	MSMEG_0752	MSMEG_6863	MSMEG_3947	MSMEG_2366	MSMEG_5541	MSMEG_2114	MSMEG_3934	MSMEG_5239
hydrogen production VI	MSMEG_5882	MSMEG_0746	MSMEG_0744	MSMEG_2949	MSMEG_2462	MSMEG_0747	MSMEG_2263	MSMEG_2262
ketolysis	MSMEG_6026	MSMEG_4358	MSMEG_1899	MSMEG_1898	MSMEG_6008	MSMEG_5996	MSMEG_5923	MSMEG_5721	MSMEG_5608	MSMEG_5521	MSMEG_5273	MSMEG_4920	MSMEG_3608	MSMEG_2207	MSMEG_1896	MSMEG_0373	MSMEG_4778	MSMEG_3012	MSMEG_2236
pentose phosphate pathway (partial)	MSMEG_3066	MSMEG_4436	MSMEG_3103	MSMEG_2166	MSMEG_2165
pentose phosphate pathway (oxidative branch)	MSMEG_3099	MSMEG_3632	MSMEG_0002	MSMEG_6341	MSMEG_5463	MSMEG_4817	MSMEG_4816	MSMEG_3101	MSMEG_0314
pentose phosphate pathway (non-oxidative branch)	MSMEG_4415	MSMEG_3102	MSMEG_4436	MSMEG_3103	MSMEG_2166	MSMEG_2165	MSMEG_3066	MSMEG_6787	MSMEG_4684	MSMEG_3272
photosynthesis light reactions	MSMEG_5681
aerobic respiration (cytochrome c)	MSMEG_4262	MSMEG_1672	MSMEG_0418	MSMEG_1670	MSMEG_1693	MSMEG_2063	MSMEG_2062	MSMEG_2061	MSMEG_2060	MSMEG_2059	MSMEG_2057	MSMEG_2056	MSMEG_2055	MSMEG_2054	MSMEG_2053	MSMEG_2051	MSMEG_2050	MSMEG_2720	MSMEG_4437	MSMEG_4268	MSMEG_4267	MSMEG_4260	MSMEG_6530
succinate to cytochrome <i>bd</i> oxidase electron transfer	MSMEG_1672	MSMEG_0418	MSMEG_1670	MSMEG_1693	MSMEG_3232	MSMEG_3233	MSMEG_5605	MSMEG_5606
NADH to cytochrome <i>bd</i> oxidase electron transfer	MSMEG_2063	MSMEG_2062	MSMEG_2061	MSMEG_2060	MSMEG_2059	MSMEG_2057	MSMEG_2056	MSMEG_2055	MSMEG_2054	MSMEG_2053	MSMEG_2051	MSMEG_2050	MSMEG_2720	MSMEG_3232	MSMEG_3233	MSMEG_5605	MSMEG_5606
NADH to cytochrome <i>bo</i> oxidase electron transfer	MSMEG_2063	MSMEG_2062	MSMEG_2061	MSMEG_2060	MSMEG_2059	MSMEG_2057	MSMEG_2056	MSMEG_2055	MSMEG_2054	MSMEG_2053	MSMEG_2051	MSMEG_2050	MSMEG_2720	MSMEG_5606
succinate to cytochrome <i>bo</i> oxidase electron transfer	MSMEG_5606	MSMEG_1672	MSMEG_0418	MSMEG_1670	MSMEG_1693
respiration (anaerobic)	MSMEG_3227	MSMEG_0154	MSMEG_5593	MSMEG_3964	MSMEG_2471	MSMEG_2280	MSMEG_5676	MSMEG_5672	MSMEG_4035	MSMEG_3143	MSMEG_1112	MSMEG_3097	MSMEG_5240	MSMEG_2985	MSMEG_5415	MSMEG_0161	MSMEG_0417	MSMEG_1654
TCA cycle III (helicobacter)	MSMEG_5240	MSMEG_2985	MSMEG_5676	MSMEG_5672	MSMEG_4035	MSMEG_3143	MSMEG_1112	MSMEG_4645	MSMEG_1899	MSMEG_1898	MSMEG_0417	MSMEG_2613	MSMEG_1654
TCA cycle I (prokaryotic)	MSMEG_5240	MSMEG_2985	MSMEG_5525	MSMEG_5524	MSMEG_5676	MSMEG_5672	MSMEG_4035	MSMEG_3143	MSMEG_1112	MSMEG_1672	MSMEG_0418	MSMEG_1670	MSMEG_1693	MSMEG_2613	MSMEG_1654
TCA cycle V (2-oxoglutarate:ferredoxin oxidoreductase)	MSMEG_5676	MSMEG_5672	MSMEG_4035	MSMEG_3143	MSMEG_1112	MSMEG_1669	MSMEG_5240	MSMEG_2985	MSMEG_3706	MSMEG_0911	MSMEG_3640	MSMEG_1654	MSMEG_4645	MSMEG_5525	MSMEG_5524
TCA cycle IV (2-oxoglutarate decarboxylase)	MSMEG_5676	MSMEG_5672	MSMEG_4035	MSMEG_3143	MSMEG_1112	MSMEG_1669	MSMEG_5240	MSMEG_2985	MSMEG_3706	MSMEG_0911	MSMEG_3640	MSMEG_0582	MSMEG_0889	MSMEG_3007	MSMEG_3304	MSMEG_5912	MSMEG_2488	MSMEG_5538	MSMEG_6452	MSMEG_6702	MSMEG_1109	MSMEG_1654
hydrogen oxidation I (aerobic)	MSMEG_2263	MSMEG_2262
pyruvate oxidation pathway	MSMEG_2280	MSMEG_2471	MSMEG_3964	MSMEG_5593
mixed acid fermentation	MSMEG_0783	MSMEG_0784	MSMEG_5939	MSMEG_4149	MSMEG_6874	MSMEG_6491	MSMEG_6297	MSMEG_5859	MSMEG_4799	MSMEG_3387	MSMEG_2881	MSMEG_2552	MSMEG_2238	MSMEG_2163	MSMEG_1306	MSMEG_0455	MSMEG_0327	MSMEG_0309	MSMEG_0303	MSMEG_1392	MSMEG_1977	MSMEG_2079	MSMEG_3306	MSMEG_3375	MSMEG_3615	MSMEG_3726	MSMEG_4032	MSMEG_4064	MSMEG_4400	MSMEG_4828	MSMEG_5021	MSMEG_5164	MSMEG_5778	MSMEG_6834	MSMEG_0217	MSMEG_0276	MSMEG_0590	MSMEG_1138	MSMEG_2048	MSMEG_3388	MSMEG_3464	MSMEG_3915	MSMEG_4167	MSMEG_5866	MSMEG_6242	MSMEG_6833	MSMEG_3227	MSMEG_0154	MSMEG_2492
acetoin biosynthesis III	MSMEG_2490	MSMEG_2495	MSMEG_5826
pyruvate fermentation to ethanol III	MSMEG_5939	MSMEG_4149	MSMEG_6874	MSMEG_6491	MSMEG_6297	MSMEG_5859	MSMEG_4799	MSMEG_3387	MSMEG_2881	MSMEG_2552	MSMEG_2238	MSMEG_2163	MSMEG_1306	MSMEG_0455	MSMEG_0327	MSMEG_0309	MSMEG_0303	MSMEG_1392	MSMEG_1977	MSMEG_2079	MSMEG_3306	MSMEG_3375	MSMEG_3615	MSMEG_3726	MSMEG_4032	MSMEG_4064	MSMEG_4400	MSMEG_4828	MSMEG_5021	MSMEG_5164	MSMEG_5778	MSMEG_6834	MSMEG_0217	MSMEG_0276	MSMEG_0590	MSMEG_1138	MSMEG_2048	MSMEG_3388	MSMEG_3464	MSMEG_3915	MSMEG_4167	MSMEG_5866	MSMEG_6242	MSMEG_6833	MSMEG_4646
pyruvate fermentation to propionate I	MSMEG_5240	MSMEG_2985	MSMEG_0417	MSMEG_4921	MSMEG_3159	MSMEG_3158	MSMEG_6577
pyruvate fermentation to acetate II	MSMEG_5593	MSMEG_3964	MSMEG_2471	MSMEG_2280	MSMEG_0783	MSMEG_0784
pyruvate fermentation to ethanol II	MSMEG_0303	MSMEG_1392	MSMEG_1977	MSMEG_2079	MSMEG_3306	MSMEG_3375	MSMEG_3615	MSMEG_3726	MSMEG_4032	MSMEG_4064	MSMEG_4400	MSMEG_4828	MSMEG_5021	MSMEG_5164	MSMEG_5778	MSMEG_6834	MSMEG_0217	MSMEG_0276	MSMEG_0590	MSMEG_1138	MSMEG_2048	MSMEG_3388	MSMEG_3464	MSMEG_3915	MSMEG_4167	MSMEG_5866	MSMEG_6242	MSMEG_6833	MSMEG_2490	MSMEG_2495	MSMEG_5826
[truncated: 76 more columns]

## Sheet: Feasible or non-feasible
NAME	GENE-ID	GENE-ID	GENE-ID	GENE-ID	GENE-ID	GENE-ID	GENE-ID	GENE-ID	GENE-ID	GENE-ID	GENE-ID	GENE-ID	GENE-ID	GENE-ID	GENE-ID	GENE-ID	GENE-ID	GENE-ID	GENE-ID	GENE-ID	GENE-ID	GENE-ID	GENE-ID	GENE-ID	GENE-ID	GENE-ID	GENE-ID	GENE-ID	GENE-ID	GENE-ID	GENE-ID	GENE-ID	GENE-ID	GENE-ID	GENE-ID	GENE-ID	GENE-ID	GENE-ID	GENE-ID	GENE-ID	GENE-ID	GENE-ID	GENE-ID	GENE-ID	GENE-ID	GENE-ID	GENE-ID	GENE-ID	GENE-ID
sulfate activation for sulfonation	75th	50th
fatty acid activation	25th		75th	50th
oleandomycin activation/inactivation	25th
2,3-dihydroxybenzoate biosynthesis	50th
3-dehydroquinate biosynthesis I	75th	75th	50th
chorismate biosynthesis from 3-dehydroquinate	75th	50th	50th	50th	50th	50th	25th	50th
chorismate biosynthesis I	75th	75th	50th	75th	50th	50th	50th	50th	50th	25th	50th
superpathway of leucine, valine, and isoleucine biosynthesis	75th		75th			50th	75th	75th	50th						50th	75th	75th	50th	75th	75th
superpathway of serine and glycine biosynthesis I	75th	75th	25th	75th	75th	75th
superpathway of lysine, threonine and methionine biosynthesis I	75th	25th	75th	50th	75th	50th	25th	50th	25th	75th	25th	25th	50th	50th	25th	25th	75th	75th	75th	50th	75th	75th
superpathway of aspartate and asparagine biosynthesis; interconversion of aspartate and asparagine	25th	25th	50th	50th	75th	25th
alanine biosynthesis III	50th	75th	50th	25th	75th
alanine biosynthesis I	75th	75th
alanine biosynthesis II	75th
superpathway of alanine biosynthesis	75th	75th	50th	75th	50th	25th	75th	75th
arginine biosynthesis I	75th	75th	25th	50th	50th	50th	25th	75th	75th		75th	75th	75th	25th	25th
arginine biosynthesis II (acetyl cycle)	75th	75th	25th	50th	75th	75th	75th	50th	50th	25th	75th	75th
asparagine biosynthesis II	50th	75th
asparagine biosynthesis I	75th	50th
superpathway of asparagine biosynthesis	50th	75th
asparagine biosynthesis III (tRNA-dependent)	50th				75th
glutamate degradation II	25th	50th	25th
aspartate biosynthesis	25th	50th
&beta;-alanine biosynthesis III	50th
uracil degradation II (reductive)			75th	75th
cysteine biosynthesis I	25th	75th
cysteine biosynthesis/homocysteine degradation	50th	50th
glutamate biosynthesis IV	25th	25th
glutamate biosynthesis I	25th	25th	75th
glutamate biosynthesis III	75th	25th	25th	75th
glutamate biosynthesis V	25th	50th	25th	25th	75th
glutamine biosynthesis I		75th	75th	25th		25th	50th	25th
L-glutamine biosynthesis II (tRNA-dependent)	75th	50th
glycine biosynthesis I	75th
glycine biosynthesis IV	25th
histidine biosynthesis		50th		50th	50th		75th	75th	75th	50th	25th	25th	75th
isoleucine biosynthesis I (from threonine)			50th	75th	75th	50th	75th	75th
isoleucine biosynthesis I	25th	50th	75th	75th	75th	50th	75th			50th	75th	75th	50th	75th	75th
leucine biosynthesis	75th	75th		75th			50th	75th	75th	50th
lysine biosynthesis I	75th	25th	75th	50th	75th	50th	25th	50th	25th	75th	25th	25th	50th	50th	25th	25th	75th	75th
homoserine and methionine biosynthesis	75th	50th	75th	75th	75th	75th	75th
superpathway of methionine biosynthesis (transsulfuration)	25th	50th	75th	75th	75th	75th	50th	75th	75th
superpathway of methionine biosynthesis (by sulfhydrylation)	25th	50th	75th	75th	75th	75th	75th	75th	50th	75th	75th	75th	75th	75th	50th
methionine biosynthesis I	75th	50th	75th	75th
methionine biosynthesis III	75th	50th	75th
<i>S</i>-adenosyl-L-methionine cycle I	50th	75th	75th	50th
homoserine biosynthesis	75th	75th	75th
ornithine biosynthesis	75th	75th		75th	75th	75th	25th	25th
homocysteine biosynthesis	75th	75th
proline biosynthesis I	75th	75th	50th
serine biosynthesis	75th	75th	25th	75th	75th
selenocysteine biosynthesis I (bacteria)	50th		50th	50th
threonine biosynthesis from homoserine	50th	75th
threonine biosynthesis	75th	75th	75th	50th	75th	25th	50th
tryptophan biosynthesis	75th	75th	75th	75th	75th
tyrosine biosynthesis I	50th	50th	50th
valine biosynthesis			50th	75th	75th	50th	75th
arginine degradation III (arginine decarboxylase/agmatinase pathway)				50th
ectoine biosynthesis	50th	50th	25th	75th	75th
ureide biosynthesis	75th	75th	75th	25th	25th	50th	25th	75th		25th
urate biosynthesis/inosine 5'-phosphate degradation	75th	75th	75th	25th	25th	50th
glycine betaine biosynthesis II (Gram-positive bacteria)	25th		75th	75th	50th	50th		25th		25th		25th	25th	25th
choline degradation I	25th			25th	25th	25th
glycine betaine biosynthesis I (Gram-negative bacteria)			25th	25th	25th	25th
putrescine biosynthesis I				50th
UDP-<i>N</i>-acetyl-D-glucosamine biosynthesis I	50th		75th		75th
tRNA charging	75th	75th	75th	25th	75th	50th	50th	75th	50th	75th	50th	50th	75th	50th	50th		75th	50th	50th	50th	50th	75th	50th
2-keto-L-gulonate biosynthesis	50th
acetaldehyde biosynthesis I			25th			25th	50th	25th	25th	25th		25th	25th	25th		75th	25th	50th		25th		25th		25th		50th	50th	75th	75th		25th
acetaldehyde biosynthesis II			25th
gluconeogenesis II (<i>Methanobacterium thermoautotrophicum</i>)	75th				25th	25th	25th	75th	75th	25th	75th	50th	50th	50th	75th	75th	25th	50th	50th	75th	75th	75th		50th	75th	75th	50th	50th	25th	75th	50th	25th
gluconeogenesis I	75th	25th	75th	75th	50th	50th	75th	75th	75th	25th	50th	50th	75th	75th	75th		50th	75th	75th	50th	50th
dTDP-D-olivose, dTDP-D-oliose and dTDP-D-mycarose biosynthesis		25th	75th	50th		25th
GDP-mannose biosynthesis	75th	25th	75th	50th
dTDP-L-rhamnose biosynthesis I	50th	75th	50th	75th	50th			25th
trehalose biosynthesis I		50th
trehalose biosynthesis V	50th	75th	50th	25th	75th
trehalose biosynthesis IV	75th
trehalose biosynthesis III	50th
trehalose biosynthesis II	50th
starch biosynthesis	75th	25th	50th	75th	50th	75th	75th	50th
glycogen biosynthesis I (from ADP-D-Glucose)	75th	50th	75th
fluoroacetate and fluorothreonine biosynthesis	25th	25th		75th		25th	50th	25th	25th				50th		50th	50th	75th	50th	25th
3-amino-5-hydroxybenzoate biosynthesis		75th
salinosporamide A biosynthesis	25th	50th	25th	50th	50th
<i>myo</i>-inositol biosynthesis	75th	75th			50th	25th
phosphinothricin tripeptide biosynthesis	75th			50th	25th
penicillin K biosynthesis	25th
streptomycin biosynthesis	25th	50th	75th	50th	25th
kanamycin biosynthesis	25th	75th
puromycin biosynthesis	50th	25th
paromamine biosynthesis I	25th	75th
paromamine biosynthesis II	25th	75th
vibriobactin biosynthesis	50th
acyl-ACP thioesterase pathway	50th
biotin-carboxyl carrier protein assembly	75th	50th	25th	75th			25th
fatty acid elongation -- saturated	75th	50th			50th	75th	25th	50th	25th	50th	75th			75th	25th		25th		75th	25th		25th	75th						75th
<i>cis</i>-dodecenoyl biosynthesis	75th	50th			50th	75th	25th	50th	25th	50th	75th			75th	25th		25th		75th	25th		25th	75th
<i>cis</i>-vaccenate biosynthesis	75th	75th							75th	25th		25th	75th		25th		25th	75th			75th	50th	25th	50th	25th	75th	50th			50th
fatty acids biosynthesis (yeast)	50th			75th	50th		50th	50th	75th		75th	25th	25th	50th	50th	50th	50th				50th	25th	50th	50th		25th	75th	75th
superpathway of unsaturated fatty acids biosynthesis (<i>E. coli</i>)		75th	75th	75th							75th	25th		25th	75th		25th		25th	75th			75th	50th	25th	50th	25th	75th	50th			50th
mycolate biosynthesis		75th	75th		50th			50th	75th	25th	50th	25th	50th	75th			75th	25th		25th		75th	25th		25th	75th	75th	75th	75th	75th		50th	50th			75th	50th		50th	50th	75th		75th	25th	25th	50th	50th	50th	50th
superpathway of fatty acids biosynthesis (<i>E. coli</i>)		25th	75th	75th	75th		75th	75th	75th							75th	25th		25th	75th		25th		25th	75th			75th	50th	25th	50th	25th	75th	50th			50th
superpathway of mycolate biosynthesis		25th	75th	75th							75th	75th		50th			50th	75th	25th	50th	25th	50th	75th			75th	25th		25th		75th	25th		25th	75th	75th	75th	75th	75th		50th	50th			75th	50th		50th	50th
fatty acid biosynthesis initiation I		25th	75th	75th
palmitate biosynthesis II (bacteria and plants)	75th	75th							75th	25th		25th	75th		25th		25th	75th			75th	50th	25th	50th	25th	75th	50th		50th	75th
palmitoleate biosynthesis I	75th	50th			50th	75th	25th	50th	25th	50th	75th			75th	25th		25th		75th	25th		25th	75th	75th
stearate biosynthesis II (bacteria and plants)	75th						75th	25th		25th	75th		25th		25th	75th			75th	50th	25th	50th	25th	75th	50th			50th	75th	75th
cyclopropane fatty acid (CFA) biosynthesis	75th	75th	75th	50th		75th
CDP-diacylglycerol biosynthesis I	75th	75th	50th	75th	50th
CDP-diacylglycerol biosynthesis II	75th	75th	50th	75th	50th
phosphatidylethanolamine biosynthesis I	75th	75th
phosphatidylglycerol biosynthesis II (non-plastidic)	75th	75th
phosphatidylglycerol biosynthesis I (plastidic)	75th	75th
mannosylglucosylglycerate biosynthesis I	50th
PRPP biosynthesis I	75th
ppGpp biosynthesis	50th	75th
5-aminoimidazole ribonucleotide biosynthesis I	75th	50th	50th	50th	75th	75th	75th	75th
5-aminoimidazole ribonucleotide biosynthesis II	75th	50th	75th	75th	75th	75th	75th	50th	50th
superpathway of 5-aminoimidazole ribonucleotide biosynthesis	50th	75th	50th	75th	75th	75th	75th	75th	50th	50th
queuosine biosynthesis	50th
tRNA processing pathway I	75th	75th	75th	25th
adenosine nucleotides <i>de novo</i> biosynthesis	50th	50th	75th	25th		75th		75th	75th	75th	75th	75th	75th	75th	75th	75th	75th
guanosine nucleotides <i>de novo</i> biosynthesis	75th	75th	75th	75th	25th	50th	25th	75th	25th	75th	25th		75th		75th	75th
purine nucleotides <i>de novo</i> biosynthesis I	75th	50th	75th	75th	75th	75th	75th	50th	50th	75th	75th	75th	75th	75th	75th	75th	25th	50th	25th	75th	25th	75th	50th	50th	75th	25th		75th		75th	75th	75th	75th	75th	75th	75th	75th	75th	75th
purine nucleotides <i>de novo</i> biosynthesis II	50th	75th	75th	75th	75th	25th	50th	25th	75th	25th	75th	50th	50th	50th	75th	75th	75th	75th	75th	75th	75th	50th	75th
inosine-5'-phosphate biosynthesis I	75th	50th	75th	75th
inosine-5'-phosphate biosynthesis II	75th	75th	75th	50th	75th
purine and pyrimidine metabolism	50th	75th	25th	25th	75th	50th	25th	50th	50th		50th	75th	25th	75th
xanthine and xanthosine salvage	25th
adenine and adenosine salvage III	25th	25th	50th
adenine and adenosine salvage II	50th
adenine and adenosine salvage VI	75th
adenine and adenosine salvage IV	50th		50th
adenine and adenosine salvage I	25th	50th
guanine and guanosine salvage II	50th
guanine and guanosine salvage I	50th	25th
pyrimidine ribonucleotides interconversion	50th	75th	75th	75th
pyrimidine deoxyribonucleotides <i>de novo</i> biosynthesis II	50th	25th	75th	75th	75th	75th	75th	75th	75th	25th		75th		75th
pyrimidine deoxyribonucleotides <i>de novo</i> biosynthesis I	75th	75th	75th	75th	75th	75th	75th	50th	25th	75th	25th		75th		75th
pyrimidine ribonucleotides <i>de novo</i> biosynthesis	50th	50th	25th	25th	25th	25th	50th	50th	75th	75th	75th
uridine-5'-phosphate biosynthesis	50th	50th	25th	25th	25th	25th	50th
salvage pathways of pyrimidine ribonucleotides	25th	50th	50th	75th		25th
salvage pathways of pyrimidine deoxyribonucleotides	75th	25th
UDP-<i>N</i>-acetylmuramoyl-pentapeptide biosynthesis III (<i>meso</i>-DAP-containing)	75th	50th	75th	75th	50th	50th	75th	50th
UDP-<i>N</i>-acetylmuramoyl-pentapeptide biosynthesis II (lysine-containing)	75th	50th	75th	50th	50th	50th	75th	75th
mycolyl-arabinogalactan-peptidoglycan complex biosynthesis	50th	75th	75th	75th	75th	75th	75th	75th	50th	50th	50th
peptidoglycan biosynthesis III (mycobacteria)	75th	75th	75th	50th	75th	75th	50th	50th	75th	50th	25th
peptidoglycan biosynthesis V (&beta;-lactam resistance)	75th	50th	75th	50th	50th	50th	75th	75th	25th	25th	50th	75th	75th	75th
peptidoglycan biosynthesis I (<I>meso</I>-diaminopimelate containing)	75th	75th	50th	50th	75th	50th	75th	75th	50th	50th	75th	50th
<i>O</i>-antigen building blocks biosynthesis (<i>E. coli</i>)	75th	50th	75th	50th	75th	50th			25th	50th		75th		75th
S-adenosyl-L-methionine biosynthesis	75th
acyl carrier protein metabolism	25th	75th
factor 420 biosynthesis	50th	25th	75th
guanylyl molybdenum cofactor biosynthesis	75th
methylerythritol phosphate pathway	75th	50th	75th	75th	75th	50th	75th	75th	75th
di-<i>trans</i>,poly-<i>cis</i>-undecaprenyl phosphate biosynthesis	25th	75th
<i>trans, trans</i>-farnesyl diphosphate biosynthesis	50th	75th	75th
chlorophyllide <i>a</i> biosynthesis II	50th	50th	75th
chlorophyllide <i>a</i> biosynthesis I	50th	50th	75th
superpathway of heme biosynthesis from uroporphyrinogen-III	50th	50th	75th
heme biosynthesis from uroporphyrinogen-III II	75th	50th	50th
1,4-dihydroxy-2-naphthoate biosynthesis I	25th	50th	50th	50th	50th	50th	25th
demethylmenaquinol-8 biosynthesis I	75th
menaquinol-8 biosynthesis
ubiquinol-8 biosynthesis (prokaryotic)	25th	25th
glutathione biosynthesis	50th
&gamma;-glutamyl cycle	50th	75th	25th
thioredoxin pathway	75th	75th
glutathione redox reactions I	50th	50th
glutathione redox reactions II	50th
tetrapyrrole biosynthesis I	75th		75th	75th	25th	50th		75th	25th	75th
pantothenate and coenzyme A biosynthesis I	50th		25th	25th	50th	25th	75th	50th	75th	50th
L-ascorbate biosynthesis V	50th
biotin biosynthesis I	75th	75th	50th			50th	75th	25th	50th	25th	50th	75th			75th	25th		25th		75th	25th		25th	75th	25th		25th	50th
biotin biosynthesis from 7-keto-8-aminopelargonate		25th	50th
7-keto-8-aminopelargonate biosynthesis I	75th	75th	50th			50th	75th	25th	50th	25th	50th	75th			75th	25th		25th		75th	25th		25th	75th	25th
7-keto-8-aminopelargonate biosynthesis II	25th
adenosylcobalamin biosynthesis from cobyrinate <i>a,c</i>-diamide II	50th	75th	25th	25th	50th	50th	75th	50th
adenosylcobalamin biosynthesis from cobyrinate <i>a,c</i>-diamide I	75th	50th	75th	25th	25th	50th	50th	50th
adenosylcobalamin biosynthesis II (late cobalt incorporation)	50th	50th	50th	25th	25th	25th	50th	50th	75th	50th	50th	50th	75th	25th	25th	50th	50th	75th	50th
adenosylcobalamin salvage from cobalamin	50th	75th
adenosylcobalamin biosynthesis I (early cobalt insertion)	50th	75th	50th	50th	75th	50th	75th	25th	25th	50th	50th	50th
flavin biosynthesis I (bacteria and plants)	75th	75th	50th	75th	50th	75th	75th	75th
superpathway of tetrahydrofolate biosynthesis	75th	50th		75th		25th	75th	75th	25th	50th	25th	50th	25th	75th	25th	50th
tetrahydrofolate biosynthesis	75th	50th		75th
4-aminobenzoate biosynthesis	25th	50th	25th	50th	25th	75th	25th	50th
formylTHF biosynthesis I	75th	75th		75th	75th	50th	25th	75th	75th	50th
folate transformations I	75th	75th	50th	75th	75th		25th
tetrahydrofolate salvage from 5,10-methenyltetrahydrofolate	75th	50th	50th
6-hydroxymethyl-dihydropterin diphosphate biosynthesis I	25th	75th	75th
phosphopantothenate biosynthesis I	50th		25th	25th	50th	25th	75th
thiamin diphosphate biosynthesis IV (eukaryotes)			50th	50th	50th	75th
thiamin diphosphate biosynthesis III (Staphylococcus)			50th	50th	50th	75th
thiamin diphosphate biosynthesis II (Bacillus)	25th
thiamin diphosphate biosynthesis I (E. coli)	25th
thiamin salvage III	75th
pyridoxal 5'-phosphate biosynthesis I	75th	25th	25th	50th		25th	25th	75th	50th		25th	50th	75th	75th	75th
pyridoxal 5'-phosphate salvage pathway	75th	25th	25th	50th		25th	25th	75th	25th	50th		25th	50th	75th
pyridoxal 5'-phosphate biosynthesis II	75th
superpathway of pyridoxal 5'-phosphate biosynthesis and salvage	25th	75th	25th	25th	50th		25th	25th	75th	50th		25th	50th	75th	75th	75th
coenzyme A biosynthesis	50th	75th
2'-(5'-phosphoribosyl)-3'-dephospho-CoA biosynthesis I (citrate lyase)		25th
lipoate biosynthesis and incorporation I	75th	75th
lipoate biosynthesis and incorporation II	75th
NAD phosphorylation and dephosphorylation	75th	75th	75th
NAD biosynthesis I (from aspartate)	50th	75th	25th	50th	50th
NAD biosynthesis from 2-amino-3-carboxymuconate semialdehyde	50th	75th	25th
superpathway of cholesterol degradation I (cholesterol oxidase)			25th			50th	25th	50th	50th	75th		25th		75th	50th		75th	50th		25th	50th	25th
superpathway of cholesterol degradation II (cholesterol dehydrogenase)			25th			50th	25th	50th	50th	75th		25th		75th	50th		75th	50th		25th	50th	25th
pyruvate fermentation to acetate III	75th
superpathway of testosterone and androsterone degradation			25th			50th	25th	50th	50th	75th		25th	50th
superpathway of ammonia assimilation (plants)		75th	75th	25th		25th	50th	25th	25th	50th	25th	25th	75th
xylose degradation IV	50th	75th	25th	50th	75th	75th	75th	25th	50th	50th	75th	75th	75th		50th	75th	75th	50th	25th		75th		75th		25th	75th	50th	25th		75th	50th	75th	25th				75th	75th
superpathway of 4-aminobutyrate degradation	25th	25th				50th			50th	25th	75th	50th
superpathway of acetate utilization and formation	75th	50th				25th	50th
arginine degradation V (arginine deiminase pathway)	25th	50th	50th
glutamate degradation IX (via 4-aminobutyrate)	50th	25th	25th				50th			50th	25th	75th	50th
sulfate reduction I (assimilatory)	75th	75th	75th	75th	50th
ammonia assimilation cycle III		75th	75th	25th		25th	50th	25th	25th	25th	75th
acetyl-CoA fermentation to butyrate II	25th	25th	50th	75th	25th	25th	75th	75th	25th	25th		75th				50th	50th	75th		25th	50th		50th	75th	50th	50th		25th	25th	75th	50th	25th	50th		50th	50th	75th		25th	25th		75th	50th	25th			25th	25th
aspartate superpathway	25th	50th	50th	75th	25th	50th	50th	75th
<i>N</i>-acetylglucosamine degradation II	50th	75th	50th
purine nucleotides degradation II (aerobic)	25th	25th	25th	75th	75th	75th	25th	25th	50th
pyruvate fermentation to acetate and alanine	75th			75th
pyruvate fermentation to acetate I	75th	25th	50th
pyruvate fermentation to acetate VII	75th	25th	50th
ketogluconate metabolism		25th	75th
superpathway of sulfate assimilation and cysteine biosynthesis	75th	75th	75th	75th	50th	25th	75th	75th	75th	25th	75th	75th
pyruvate fermentation to acetate IV	25th	50th
superpathway of glyoxylate bypass and TCA	75th	75th	50th	75th		75th	75th	50th	75th	50th	75th	25th	50th	50th	75th		75th	75th
pentose phosphate pathway		75th		75th		25th	75th	50th	25th		75th	50th	75th	25th				75th	75th
superpathway of glycolysis, pyruvate dehydrogenase, TCA, and glyoxylate bypass	75th	75th	50th	75th		75th	75th	50th	75th	50th	75th	25th	50th	50th	75th		75th	75th	75th	50th	75th	75th	25th	50th	50th	75th	75th	75th		50th	75th	75th	50th	75th	75th	50th	50th	50th	75th	75th	25th	75th	75th	50th	50th		50th
superpathway of glycolysis and Entner-Doudoroff	50th	75th	75th	75th	50th	75th	75th	25th	50th	50th	75th	75th	75th		50th	75th	75th	50th	75th	75th	50th	50th	50th	75th	75th	25th	75th	75th	75th	75th	75th
glycerol degradation I	75th	50th	75th	75th		75th
oleate &beta;-oxidation		75th	75th	25th		25th		25th		50th		25th	50th	75th
fatty acid &beta;-oxidation I	50th		50th	50th		75th	25th	25th			75th	50th	75th	75th	75th	25th	75th	75th	25th			25th	25th	25th		25th				25th		25th	25th	75th		25th		25th	25th	50th	25th		25th	25th					75th
purine deoxyribonucleosides degradation	25th	25th	75th	75th		50th		50th				25th	25th	50th	25th		75th		25th
<i>S</i>-methyl-5'-thioadenosine degradation IV	50th
<i>S</i>-methyl-5'-thioadenosine degradation II	75th
purine ribonucleosides degradation to ribose-1-phosphate	25th	25th
adenosine nucleotides degradation II	25th	25th	50th	25th	25th
guanosine nucleotides degradation III	25th	25th	50th	25th
thymine degradation			75th	75th
pyrimidine deoxyribonucleosides degradation	75th	25th	25th	75th	75th		50th		50th				25th	25th	50th	25th		75th		25th
pyrimidine ribonucleosides degradation II
L-1,2-propanediol degradation		75th	25th		75th	75th	50th	50th		25th		25th		25th
ethanol degradation I			25th	50th	25th	25th	25th		25th	25th	25th		75th	25th	50th		25th		25th		25th		50th	50th	75th	75th		25th	75th		50th		50th				25th	25th	50th	25th		75th		25th
ethanol degradation II			25th	50th	25th	25th	25th		25th	25th	25th		75th	25th	50th		25th		25th		25th		50th	50th	75th	75th		25th	25th		75th		25th	50th	25th	25th				50th		50th	50th	75th	50th	25th	75th	50th
glycerol degradation III	75th	25th		25th
glycerol degradation V	50th	25th	50th
cyanate degradation	75th	50th	25th
ammonia assimilation cycle I		75th	75th	25th		25th	50th	25th	25th	25th
ammonia assimilation cycle II		75th	75th	25th		25th	50th	25th	25th	50th	25th	25th	75th
ammonia oxidation I (aerobic)
nitrate reduction IV (dissimilatory)
phosphate utilization in cell wall regeneration		50th	50th
phosphate acquisition		50th	50th
methanesulfonate degradation			25th
two-component alkanesulfonate monooxygenase	25th	50th	25th			25th
sulfur reduction II (via polysulfide)	50th
thiosulfate disproportionation III (rhodanese)	75th	75th
methylglyoxal degradation I		25th
ornithine degradation II (Stickland reaction)		75th
2-ketoglutarate dehydrogenase complex	75th			75th	75th
alanine degradation II (to D-lactate)	75th	25th	25th	50th
alanine degradation IV	50th
arginine degradation X (arginine monooxygenase pathway)	50th	50th	50th
asparagine degradation I	25th
aspartate degradation I	25th	50th
L-cysteine degradation II	50th
glutamate degradation I	25th	50th
glutamate degradation III (via 4-aminobutyrate)	25th	25th			50th		50th			50th	25th	75th	50th
glutamine degradation II	25th	25th	75th
glutamine degradation I	75th	25th	25th	50th	25th	75th	25th	50th	50th	50th	75th	25th
glycine cleavage complex	75th	50th	75th	50th
histidine degradation I	25th	25th	25th	50th
isoleucine degradation I	75th		25th	25th	75th		25th		75th	50th	50th	50th			25th		50th	75th	75th			25th	50th	50th	50th	75th	25th	25th	50th	75th	25th	25th	75th	75th	25th	25th		75th	25th
lysine degradation VI		25th
citrulline degradation	25th	50th
taurine degradation IV
phenylalanine degradation I (aerobic)	75th
proline degradation	75th	50th
L-serine degradation	50th
threonine degradation IV	25th	75th		50th		50th				25th	25th	50th	25th		75th		25th
valine degradation II	75th	25th		75th	75th	50th	50th		25th		25th		25th
valine degradation I	75th		25th	75th		25th		75th	50th	50th			25th		50th	75th	75th			25th	50th	50th	50th	75th		25th		25th		50th		25th	50th	75th	50th	50th				25th	50th	50th
ethanolamine utilization	50th	25th
isopropylamine degradation	25th	25th	50th
4-aminobutyrate degradation III	25th	25th				50th	75th	25th	50th			50th
4-aminobutyrate degradation I	25th	25th				50th			50th	25th	75th	50th
4-aminobutyrate degradation II	25th	25th				50th			50th	25th	75th	50th
allantoin degradation to ureidoglycolate I (urea producing)	75th
creatinine degradation I	75th	25th	25th
creatinine degradation II	25th	25th
<i>N</i>-acetylglucosamine degradation I	50th	75th	50th
putrescine degradation IV	50th
putrescine degradation I	50th
urea degradation I	25th	50th	75th	25th
urea degradation II	75th	50th	75th	25th	25th
1,6-anhydro-<i>N</i>-acetylmuramic acid recycling	25th
D-galactonate degradation		25th
L-idonate degradation		25th
D-glucarate degradation II			25th	50th
<i>D</i>-glucarate degradation I	50th	25th	50th	75th
&beta;-D-glucuronide and D-glucuronate degradation		25th
sorbitol degradation I	25th
(4<i>S</i>)-carveol and (4<i>S</i>)-dihydrocarveol degradation	25th			75th		50th		25th
formate oxidation to CO<sub>2</sub>	25th	25th	25th	50th	25th
CO<sub>2</sub> fixation into oxaloacetate (anapleurotic)	50th	50th	25th
reductive monocarboxylic acid cycle	75th
reductive acetyl coenzyme A pathway	75th				25th	25th	25th
formaldehyde assimilation I (serine pathway)	25th	50th	50th	50th	75th	25th	50th	50th	75th	75th	75th		50th	75th	25th	75th	75th
formaldehyde oxidation II (glutathione-dependent)	25th	50th
methane oxidation to methanol I
cholate degradation (bacteria, anaerobic)		25th
octane oxidation	25th		75th		25th	50th	25th	25th				50th		50th	50th	75th	50th	25th	50th	75th			25th	25th
acrylonitrile degradation				50th	50th	50th		50th	25th
nylon-6 oligomer degradation	75th	25th	50th
alkylnitronates degradation	50th	25th
glycocholate metabolism (bacteria)	25th
nicotine degradation II		50th		50th			50th	25th	75th	50th
nicotine degradation I	50th				50th			50th	25th	75th	50th		25th	25th
thiocyanate degradation II	25th	25th
2-oxopentenoate degradation	50th	50th			75th		50th		50th				25th	25th	50th	25th		75th		25th
acetate conversion to acetyl-CoA	75th	50th
glutaryl-CoA degradation	50th	75th		25th	25th	50th	75th	25th	25th	75th	75th	25th	25th		75th				75th		50th	75th	50th		50th	75th	50th	25th		50th		25th		25th		75th	50th	50th	50th	25th			75th	75th	50th		25th
acetyl-CoA biosynthesis I (pyruvate dehydrogenase complex)	75th	50th	50th		50th	25th	75th	25th	25th
acetate formation from acetyl-CoA II
acetate formation from acetyl-CoA I	25th	50th
glycolate and glyoxylate degradation I	75th	50th	50th	25th	50th
glycolate and glyoxylate degradation II	75th	50th	25th
malonate degradation I (biotin-independent)	25th
oxalate degradation V
oxalate degradation III	25th	25th	25th	50th	25th		50th
oxalate degradation II	50th	25th	50th		50th
methylmalonyl pathway	75th	50th	75th	75th	75th	75th
2-methylcitrate cycle I	50th	25th	25th	25th
seed germination protein turnover	75th
wound-induced proteolysis I	75th
sitosterol degradation to androstenedione	50th	50th		25th	25th
androstenedione degradation			25th			50th	25th	50th	50th	75th		25th	50th
testosterone and androsterone degradation to androstendione
cholesterol degradation to androstenedione II (cholesterol dehydrogenase)	50th		75th	50th		75th	50th		25th	25th
cholesterol degradation to androstenedione I (cholesterol oxidase)		75th	50th		75th	50th		25th	50th	25th
fructose degradation	25th	25th
D-mannose degradation	75th
2-<I>O</I>-&alpha;-mannosyl-D-glycerate degradation	25th	75th
melibiose degradation	25th
glucose and glucose-1-phosphate degradation	50th	75th	50th	25th		25th
Bifidobacterium shunt	75th	25th	25th		75th		75th		25th	50th	25th		75th	25th	75th	75th	75th	25th	50th	50th	75th	75th	75th		50th	75th	75th	50th	25th
galactose degradation I (Leloir pathway)			75th	75th
L-arabinose degradation I
L-rhamnose degradation I	25th	25th
xylose degradation I	50th	75th	25th	50th
glycogen degradation II			50th	75th	50th
carbazole degradation	50th	25th
gallate degradation II			25th
nitrobenzene degradation I	75th
4-coumarate degradation (anaerobic)	25th	75th		25th		75th	50th	50th			25th		50th	75th	75th			25th	50th	50th	50th	75th	50th	50th
protocatechuate degradation II (ortho-cleavage pathway)		25th	25th		25th	25th			50th
quinate degradation II		25th	50th
quinate degradation I		25th	50th
salicylate degradation I	25th
urate degradation to allantoin	25th	75th		25th
atrazine degradation I (aerobic)
catechol degradation to &beta;-ketoadipate	50th	50th		50th
3-chlorocatechol degradation II (<i>ortho</i>)		50th		50th
pentachlorophenol degradation
1,2-dichloroethane degradation		25th	25th	50th	25th
fluoroacetate degradation
superoxide radicals degradation	75th	75th	75th	75th	25th		50th		50th
arginine dependent acid resistance
glutamate dependent acid resistance	50th
arsenate detoxification II (glutaredoxin)	50th
Entner-Doudoroff pathway I	50th	75th	75th
glyoxylate cycle	75th	75th	50th	50th	75th	50th	75th	25th
glycolysis III (glucokinase)	25th	75th	25th	50th	75th	75th	50th	50th	50th	75th	75th	75th	75th	25th	50th	50th	75th	75th	75th		50th	75th	75th	50th
glycolysis I	75th	50th	75th	75th	25th	50th	50th	75th	75th	75th		50th	75th	75th	50th	75th	75th	50th	50th	50th	75th	75th	25th	75th	75th
hydrogen production VI		25th	25th		25th	25th	50th	25th
ketolysis	50th	75th			25th	25th	50th	75th	25th	25th	75th	75th	25th	25th		75th
pentose phosphate pathway (partial)	75th		75th		25th
pentose phosphate pathway (oxidative branch)	75th	50th	75th	25th				75th	75th
pentose phosphate pathway (non-oxidative branch)		75th		75th		25th	75th	50th	25th
photosynthesis light reactions	25th
aerobic respiration (cytochrome c)	75th	50th	50th	75th		25th	25th	50th	25th	50th	25th	25th	25th	25th	50th	25th	25th	25th	25th	75th	75th	75th	50th
succinate to cytochrome <i>bd</i> oxidase electron transfer	50th	50th	75th		25th	50th	50th	25th
NADH to cytochrome <i>bd</i> oxidase electron transfer	25th	25th	50th	25th	50th	25th	25th	25th	25th	50th	25th	25th	25th	25th	50th	50th	25th
NADH to cytochrome <i>bo</i> oxidase electron transfer	25th	25th	50th	25th	50th	25th	25th	25th	25th	50th	25th	25th	25th	25th
succinate to cytochrome <i>bo</i> oxidase electron transfer	25th	50th	50th	75th
respiration (anaerobic)	75th	50th	50th	50th		50th	50th	75th	50th	75th	25th	50th	75th		75th	25th	75th	75th
TCA cycle III (helicobacter)	75th		50th	75th	50th	75th	25th	75th			75th	75th	75th
TCA cycle I (prokaryotic)	75th		75th	75th	50th	75th	50th	75th	25th	50th	50th	75th		75th	75th
TCA cycle V (2-oxoglutarate:ferredoxin oxidoreductase)	50th	75th	50th	75th	25th	75th	75th		75th	50th	75th	75th	75th	75th	75th
TCA cycle IV (2-oxoglutarate decarboxylase)	50th	75th	50th	75th	25th	75th	75th		75th	50th	75th		50th			50th	25th	75th	50th		50th	75th
hydrogen oxidation I (aerobic)	50th	25th
pyruvate oxidation pathway	50th		50th	50th
mixed acid fermentation	50th	25th	75th		50th		50th				25th	25th	50th	25th		75th		25th			25th	50th	25th	25th	25th		25th	25th	25th		75th	25th	50th		25th		25th		25th		50th	50th	75th	75th		25th	75th	50th	25th
acetoin biosynthesis III			25th
pyruvate fermentation to ethanol III	75th		50th		50th				25th	25th	50th	25th		75th		25th			25th	50th	25th	25th	25th		25th	25th	25th		75th	25th	50th		25th		25th		25th		50th	50th	75th	75th		25th	75th
pyruvate fermentation to propionate I	75th		75th	75th	50th	75th
pyruvate fermentation to acetate II	50th	50th		50th	50th	25th
pyruvate fermentation to ethanol II			25th	50th	25th	25th	25th		25th	25th	25th		75th	25th	50th		25th		25th		25th		50th	50th	75th	75th		25th			25th
[truncated: 76 more columns]
