# Supplementary material for: Identifying feasible metabolic routes in Mycobacterium smegmatis and possible alterations under diverse nutrient conditions
Source: BMC Microbiol. 2014 Nov 18;14:276. doi: 10.1186/s12866-014-0276-5 (PMC4248442; doi:10.1186/s12866-014-0276-5)
Supplement: Additional file 4: — Phenotypic microarray analysis. The phenotypic microarray observation for PM1 for high growth nutrient conditions explored and pathway mapping along with the enzymes catalyzing the reaction (Sheet 1). Details for all the PM plate compositions and description about cluster is provided in Sheet 2. [file 12866_2014_276_MOESM4_ESM.xlsx]

## Sheet: PM1 high growth compound detail
Serial No.	PM plate number	Well number	Phenotype Test	Growth Profile	Source Type and Participating Metabolic Pathways	Enzyme locus in substrate utilization utilization	Enzymes
8	PM01	A08	L-Proline	High	C-Source,amino acid,amino acid,Pro,AA,TCA,oxologlutarate,Glu,-	MSMEG_0943 (proC), MSMEG_1413, MSMEG_2681	pyrroline-5-carboxylate reductase , ornithine--oxo-acid transaminase, proline imino-peptidase
20	PM01	B08	D-Xylose	High	C-Source,carbohydrate,pentose,xylose,Pentose and glucuronate interconversions,-	MSMEG_6021	xylose isomerase
23	PM01	B11	D- Mannitol	High	C-Source,carbohydrate,hexose,mannose,Glycolosis,fructose,mannose,-	MSMEG_5576	D-mannonate oxidoreductase
30	PM01	C06	L-Rhamnose	High	C-Source,carbohydrate,hexose,rhamnose,(6-Deoxy-L-mannose),Glycolosis,fructose,mannose,-	MSMEG_0589	L-rhamnose isomerase
31	PM01	C07	D- Fructose	High	C-Source,carbohydrate,hexose,fructose,Glycolosis,fructose,-	MSMEG_3094 , MSMEG_0085	oxidoreductase, zinc-binding dehydrogenase, PTS system, Fru family protein, IIABC components
33	PM01	C09	Alpha- D Glucose	High	C-Source,carbohydrate,hexose,glucose,Glycolosis,glucose,-	MSMEG_2136, MSMEG_1363	phosphoglucomutase, glucokinase
2	PM01	A02	L-Arabinose	Good	C-Source,carbohydrate,pentose,arabinose,Glycolosis,G3P,Pentose and glucuronate interconversions,-	MSMEI_1675	L-arabinose isomerase
4	PM01	A04	D-Saccharic acid	Good	C-Source,carbohydrate,hexose,(D-Glucarate), glucose,dicarboxylate,Glycolosis,glucose,Ascorbate and aldarate metab	MSMEG_6117, MSMEG_0455	glucarate dehydratase, aldehyde dehydrogenase
5	PM01	A05	Succinic acid	Good	C-Source,carboxylate,4 carbon,TCA,succinate,-	MSMEG_5524 , MSMEG_5525, MSMEG_0417, MSMEG_0418	succinyl-CoA synthetase subunit alpha and beta
11	PM01	A11	D-Mannose	Good	C-Source,carbohydrate,hexose,mannose,Glycolosis,fructose,mannose,-	MSMEG_1834	phosphomannomutase/phosphoglucomutase
14	PM01	B02	D-Sorbitol	Good	C-Source,carbohydrate,hexose,sorbose,Glycolosis,mannose,-	MSMEG_3094, MSMEG_3605	oxidoreductase, zinc-binding dehydrogenase , sorbitol dehydrogenase
15	PM01	B03	Glycerol	Good	C-Source,carbohydrate,3 carbon,glycerol,Glycolosis,glycerate,-	MSMEG_6229	glycerol kinase
18	PM01	B06	D-Gluconic Acid	Good	C-Source,carbohydrate,hexose,glucose,carboxylate,Glycolosis,glucose,-	MSMEG_1274, MSMEG_0453	gluconolactonase, shikimate kinase
21	PM01	B09	L-Lactic acid	Good	C-Source,carboxylate,3 carbon,	MSMEG_2512	lactate 2-monooxygenase
26	PM01	C02	D-Galactonic acid - gamma -Lactone	Good	C-Source,carboxylate,6 carbon,galactose,lactone,Glycolosis,glucose,Glactose metabolism,-	MSMEG_6177	galactonate dehydratase
27	PM01	C03	D,L-Malic acid	Good	C-Source,carboxylate,4 carbon,TCA,malinate,-	MSMEI_2551, MSMEI_2910	Malate:quinone oxidoreductase, Fumarate hydratase class
28	PM01	C04	D-Ribose	Good	C-Source,carbohydrate,pentose,ribose,Pentose and glucuronate interconversions,-	MSMEG_4585	ribokinase
39	PM01	D03	D-Glucosaminic Acid	Good	C-Source,carbohydrate,hexose,glucose,acid,Glycolosis,glucose,Aminosugars metabolism,	-
40	PM01	D04	1,2-Propanediol	Good	C-Source,alcohol,3 carbon,Glycolosis,oxaloacetate,Pyruvate,pyruvate metabolism,-	MSMEG_0496, MSMEG_0497, MSMEG_1546, MSMEG_1547	propanediol dehydratase
43	PM01	D07	Alpha-Keto-Butyric Acid	Good	C-Source,carboxylate,4 carbon,Glycine, serine and threonine metabolism,-	MSMEG_3183, MSMEG_3532	threonine dehydratase, serine/threonine dehydratase family protein
55	PM01	E07	Alpha-Hydroxy Butyric acid	Good	C-Source,carboxylate,4 carbon,TCA,oxaloacetate,Pyruvate,gly ser thr metablolism,-	-
63	PM01	F03	Myo-Insitol	Good	C-Source,carbohydrate,hexose,inositol,Galactose Metabolism,galactose,-	MSMEG_2762, MSMEG_3116, MSMEG_3210	inositol-1-monophosphatase
65	PM01	F05	Fumaric acid	Good	C-Source,carboxylate,4 carbon,TCA,fumarate,-	MSMEG_2985, MSMEG_5240, MSMEG_0417	fumarate hydratase class I, anaerobic, fumarate reductase iron-sulfur subunit
77	PM01	G05	L-Alanine	Good	C-Source,amino acid,amino acid,Ala,AA,TCA,oxaloacetate,Pyruvate,-	MSMEG_0688	aminotransferase
78	PM01	G06	L-Alanyl -Glycine	Good	C-Source,amino acid,dipeptide,Ala,Gly,TCA,oxaloacetate,Pyruvate,Ala,TCA,oxaloacetate,Pyruvate,	-
90	PM01	H06	L-Lyxose	Good	C-Source,carbohydrate,pentose,lyxose,Pentose and glucuronate interconversions,-	-
92	PM01	H08	Pyruvic acid	Good	C-Source,carboxylate,3 carbon,Pyruvate metabolism,-	MSMEG_2471,MSMEG_4323, MSMEG_4711, MSMEG_4712	pyruvate dehydrogenase

## Sheet: PM all plate data
PM well details							Cluster details (refer Figure 5b and 5c)
Compond index	PM plate number	Well number	Phenotype Test	Growth Profile	Source Type and Participating Metabolic Pathways		Compound index	Substrate
1	PM01	A01	Negative Control	Low	C-Source,Background,-		136	Hyroxylamine			Low growth cluster
2	PM01	A02	L-Arabinose	Good	C-Source,carbohydrate,pentose,arabinose,Glycolosis,G3P,Pentose and glucuronate interconversions,-		22	Formic Acid			High growth cluster
3	PM01	A03	N-Acetyl-D-Glucosamine	Moderate	CSource,carbohydrate,hexose,glucose,amine,Glycolosis,glucose,Glycosaminoglycan degradation,		59	2-Deoxy-Adenosine
4	PM01	A04	DSaccharic acid	Good	C-Source,carbohydrate,hexose,glucose,dicarboxylate,Glycolosis,glucose,Ascorbate and aldarate metab		60	Adenosine
5	PM01	A05	Succinic acid	Good	C-Source,carboxylate,4 carbon,TCA,succinate,-		162	Guanine
6	PM01	A06	D-Galactose	Moderate	C-Source,carbohydrate,hexose,galactose,Galactose Metabolism,-		13	D-serine
7	PM01	A07	L-Aspartic acid	Moderate	C-Source,amino acid,amino acid,Asp,AA,TCA,oxaloacetate,Asp,-		159	Adenosine
8	PM01	A08	L-Proline	High	C-Source,amino acid,amino acid,Pro,AA,TCA,oxologlutarate,Glu,-		128	D-Serine
9	PM01	A09	D-Alanine	Moderate	C-Source,amino acid,amino acid,Ala-D,AA,TCA,oxaloacetate,Pyruvate,Ala,-		158	Adenine
10	PM01	A10	D-Trehalose	Moderate	C-Source,carbohydrate,disaccharide,glucose,Glycolosis,glucose,-		64	D-Threonine
11	PM01	A11	D-Mannose	Good	C-Source,carbohydrate,hexose,mannose,Glycolosis,fructose,mannose,-		25	D-Glucose-6-Phosphate
12	PM01	A12	Dulcitol	Moderate	C-Source,carbohydrate,hexose,galactose,Galactose metabolism,-		37	L-Aspargine
13	PM01	B01	D-serine	Low	C-Source,amino acid,amino acid,Ser-D,AA,TCA,oxaloacetate,Pyruvate,-		54	Alpha -hydroxy glutaric acid -gamma-lactone
14	PM01	B02	D-Sorbitol	Good	C-Source,carbohydrate,hexose,sorbose,Glycolosis,mannose,-		74	Tricarballylic acid
15	PM01	B03	Glycerol	Good	C-Source,carbohydrate,3 carbon,glycerol,Glycolosis,glycerate,-		169	Xanthine
16	PM01	B04	L-Fucose	Moderate	C-Source,carbohydrate,hexose,fucose,-		48	Uridine
17	PM01	B05	D-Glucuronic acid	Moderate	C-Source,carbohydrate,hexose,glucose,carboxylate,Glycolosis,glucose,-		36	Thymidine
18	PM01	B06	D-Gluconic Acid	Good	C-Source,carbohydrate,hexose,glucose,carboxylate,Glycolosis,glucose,-		85	Glycyl-L-Proline
19	PM01	B07	D,L-α-Glycerol- Phosphate	Moderate	C-Source,carbohydrate,3 carbon,glycerol,Phosphate,Glycolosis,G3P,-		72	Inosine
20	PM01	B08	D-Xylose	High	C-Source,carbohydrate,pentose,xylose,Pentose and glucuronate interconversions,-		93	L-Galactonic acid - gamma -Lactone
21	PM01	B09	L-Lactic acid	Good	C-Source,carboxylate,3 carbon,		12	Dulcitol
22	PM01	B10	Formic Acid	Low	C-Source,carboxylate,1 carbon,Glyoxylate and dicarboxylate metabolism,-		95	Phenylethyl-Amine
23	PM01	B11	D- Mannitol	High	C-Source,carbohydrate,hexose,mannose,Glycolosis,fructose,mannose,-		86	p-Hydroxy Phenyl Acetic acid
24	PM01	B12	L - Glutamic acid	Moderate	C-Source,amino acid,amino acid,Glu,AA,TCA,oxologlutarate,Glu,-		87	m-hydroxy phenyl acetic acid
25	PM01	C01	D-Glucose-6-Phosphate	Moderate	C-Source,carbohydrate,hexose,glucose,phosphate,Glycolosis,glucose,-		38	D-Aspartic Acid
26	PM01	C02	D-Galactonic acid - gamma -Lactone	Good	C-Source,carboxylate,6 carbon,galactose,lactone,Glycolosis,glucose,Glactose metabolism,-		1	Negative Control
27	PM01	C03	D,L-Malic acid	Good	C-Source,carboxylate,4 carbon,TCA,malinate,-		277	Butyric Acid
28	PM01	C04	D-Ribose	Good	C-Source,carbohydrate,pentose,ribose,Pentose and glucuronate interconversions,-		288	Tween 80
29	PM01	C05	Tween 20	Moderate	C-Source,-		204	2’-Deoxy Adenosine
30	PM01	C06	L-Rhamnose	High	C-Source,carbohydrate,hexose,rhamnose,Glycolosis,fructose,mannose,-		192	Met-Ala
31	PM01	C07	D- Fructose	High	C-Source,carbohydrate,hexose,fructose,Glycolosis,fructose,-		96	2-Aminoethanol
32	PM01	C08	Acetic acid	Moderate	C-Source,carboxylate,2 carbon,Pyruvate metabolism,-		84	L-Malic acid
33	PM01	C09	Alpha- D Glucose	High	C-Source,carbohydrate,hexose,glucose,Glycolosis,glucose,-		191	Gly-Met
34	PM01	C10	Maltose	Moderate	C-Source,carbohydrate,disaccharide,glucose,Glycolosis,glucose,-		181	Ala-Asp
35	PM01	C11	D-Melibiose	Moderate	C-Source,carbohydrate,disaccharide,galactose,glucose,Glycolosis,glucose,Galactose Metabolism,-		108	L-Glutamic Acid
36	PM01	C12	Thymidine	Low	C-Source,nucleoside,pyrimidine,thymine,Pyrimidine Metabolism,-		97	Negative Control
37	PM01	D01	L-Aspargine	Moderate	C-Source,amino acid,amino acid,Asn,AA,TCA,oxaloacetate,Asp,Asn,-		193	Negative Control
38	PM01	D02	D-Aspartic Acid	Low	C-Source,amino acid,amino acid,Asp-D,AA,TCA,oxaloacetate,Asp,-		120	L-Tryptophan
39	PM01	D03	D-Glucosaminic Acid	Good	C-Source,carbohydrate,hexose,glucose,acid,Glycolosis,glucose,Aminosugars metabolism,		265	Oxaloacetic Acid
40	PM01	D04	1,2-Propanediol	Good	C-Source,alcohol,3 carbon,Glycolosis,oxaloacetate,Pyruvate,pyruvate metabolism,-		241	Putrescine
41	PM01	D05	Tween 40	Moderate	C-Source,-		229	L-Ornithine
42	PM01	D06	Alpha-Keto-Glutaric acid	Moderate	C-Source,carboxylate,5 carbon,TCA,oxologlutarate,Glyoxylate and dicarboxylate metabolism,-		205	L-Glutamine
43	PM01	D07	Alpha-Keto-Butyric Acid	Good	C-Source,carboxylate,4 carbon,Glycine, serine and threonine metabolism,-		286	Tween 40
44	PM01	D08	α-Methyl-D-galactoside	Moderate	C-Source,carbohydrate,hexose,galactose,Galactose Metabolism,-		121	L-Tyrosine
45	PM01	D09	α-D-Lactose	Moderate	C-Source,carbohydrate,disaccharide,galactose,glucose,Glycolosis,glucose,Galactose Metabolism,-		276	Myo-Inositol
46	PM01	D10	Lactulose	Moderate	C-Source,carbohydrate,disaccharide,galactose,fructose,Glycolosis,glucose,Galactose Metabolism,		240	2’-Deoxy Cytidine
47	PM01	D11	Sucrose	Moderate	C-Source,carbohydrate,disaccharide,glucose,fructose,Glycolosis,glucose,Starch and sucrose metabolism		264	Thymidine
48	PM01	D12	Uridine	Moderate	C-Source,nucleoside,pyrimidine,uracil,Pyrimidine Metabolism,-		252	2’-Deoxy Uridine
49	PM01	E01	L-Glutamine	Moderate	C-Source,amino acid,amino acid,Gln,AA,TCA,oxologlutarate,glutamate,Gln,-		228	2’-Deoxy Inosine
50	PM01	E02	M-Tartaric Acid	Moderate	C-Source,carboxylate,,TCA,oxaloacetate,Glyoxylate and dicarboxylate metabolism,-		157	N-Acetyl-Dmannosamine
51	PM01	E03	D-Glucose-1 Phosphate	Moderate	C-Source,carbohydrate,hexose,glucose,phosphate,Glycolosis,glucose,-		156	N-Acetyl-Dgalactosamine
52	PM01	E04	D-fructose - 6- phosphate	Moderate	C-Source,carbohydrate,hexose,fructose,phosphate,Glycolosis,fructose,-		168	Inosine
53	PM01	E05	Tween 80	Moderate	C-Source,-		216	2’-Deoxy Guanosine
54	PM01	E06	Alpha -hydroxy glutaric acid -gamma-lactone	Moderate	C-Source,amino acid,amino acid,Glu,Glycolosis,glucose,-		180	Novaline
55	PM01	E07	Alpha-Hydroxy Butyric acid	Good	C-Source,carboxylate,4 carbon,TCA,oxaloacetate,Pyruvate,gly ser thr metablolism,-		94	D-Galacturonic acid
56	PM01	E08	Alpha-Methyl-D-glucoside	Low	C-Source,carbohydrate,hexose,glucose,Glycolosis,glucose,-		91	Glucuronamide
57	PM01	E09	Adonitol	Moderate	C-Source,carbohydrate,pentose,ribose,Pentose and glucuronate interconversions,-		80	N-Acetyl-beta-D-Mannosamine
58	PM01	E10	Maltotriose	Moderate	C-Source,carbohydrate,trisaccharide,glucose,Glycolosis,glucose, 3.2.1.116,-		89	D-Psicose
59	PM01	E11	2-Deoxy-Adenosine	Low	C-Source,nucleoside,purine,adenine,Purine Metabolism,-		79	Aceto acetic acid
60	PM01	E12	Adenosine	Low	C-Source,nucleoside,purine,adenine,Purine Metabolism,-		70	Glyoxylic acid
61	PM01	F01	Glycyl-L-Aspartic acid	Moderate	C-Source,amino acid,dipeptide,Gly,Asp,TCA,oxaloacetate,Pyruvate,Gly,TCA,oxaloacetate,Asp,-		83	D-Malic acid
62	PM01	F02	Citric Acid	Moderate	C-Source,carboxylate,6 carbon,TCA,Citrate,-		68	Mucic Acid
63	PM01	F03	Myo-Insitol	Good	C-Source,carbohydrate,hexose,inositol,Galactose Metabolism,galactose,-		62	Citric Acid
64	PM01	F04	D-Threonine	Moderate	C-Source,amino acid,amino acid,Thr-D,AA,TCA,oxaloacetate,Pyruvate,Thr,-		76	L-Threonine
65	PM01	F05	Fumaric acid	Good	C-Source,carboxylate,4 carbon,TCA,fumarate,-		75	L-serine
66	PM01	F06	Bromo succinic acid	Moderate	C-Source,carboxylate,4 carbon,TCA,succinate,-		9	D-Alanine
67	PM01	F07	Propionic acid	Moderate	C-Source,carboxylate,3 carbon,Propanoate metabolism,-		42	Alpha-Keto-Glutaric acid
68	PM01	F08	Mucic Acid	Low	C-Source,carbohydrate,hexose,galactose,acid,Galactose Metabolism,-		3	N-Acetyl-D-Glucosamine
69	PM01	F09	Glycolic Acid	Low	C-Source,carboxylate,2 carbon,Glyoxylate and dicarboxylate metabolism,-		16	L-Fucose
70	PM01	F10	Glyoxylic acid	Moderate	C-Source,carboxylate,2 carbon,Glyoxylate and dicarboxylate metabolism,-		40	1,2-Propanediol
71	PM01	F11	D-Cellobiose	Moderate	C-Source,carbohydrate,disaccharide,glucose,Glycolosis,glucose,-		56	Alpha-Methyl-D-glucoside
72	PM01	F12	Inosine	Low	C-Source,nucleoside,purine,hypoxanthine,Purine Metabolism,-		35	D-Melibiose
73	PM01	G01	Glycyl-L-Glutamic acid	Moderate	C-Source,amino acid,dipeptide,Gly,Glu,TCA,oxaloacetate,Pyruvate,Gly,TCA,oxaloglutarate,Glu,-		47	Sucrose
74	PM01	G02	Tricarballylic acid	Low	C-Source,carboxylate,6 carbon,-		58	Maltotriose
75	PM01	G03	L-serine	Moderate	C-Source,amino acid,amino acid,Ser,AA,TCA,oxaloacetate,Pyruvate,-		52	D-fructose - 6- phosphate
76	PM01	G04	L-Threonine	Moderate	C-Source,amino acid,amino acid,Thr,AA,TCA,oxaloacetate,Pyruvate,Thr,-		71	D-Cellobiose
77	PM01	G05	L-Alanine	Good	C-Source,amino acid,amino acid,Ala,AA,TCA,oxaloacetate,Pyruvate,-		61	Glycyl-L-Aspartic acid
78	PM01	G06	L-Alanyl -Glycine	Good	C-Source,amino acid,dipeptide,Ala,Gly,TCA,oxaloacetate,Pyruvate,Ala,TCA,oxaloacetate,Pyruvate,		88	Tyramine
79	PM01	G07	Aceto acetic acid	Moderate	C-Source,carboxylate,4 carbon,Pyruvate metabolism,-		69	Glycolic Acid
80	PM01	G08	N-Acetyl-beta-D-Mannosamine	Moderate	C-Source,carbohydrate,hexose,mannose,amine,Glycolosis,fructose,mannose,-		45	α-D-Lactose
81	PM01	G09	Mono Methyl Succinate	Moderate	C-Source,carboxylate,4 carbon,TCA,succinate,-		34	Maltose
82	PM01	G10	Methyl Pyruvate	Moderate	C-Source,carboxylate,3 carbon,Pyruvate metabolism,-		51	D-Glucose-1 Phosphate
83	PM01	G11	D-Malic acid	Moderate	C-Source,carboxylate,4 carbon,TCA,succinate,Butonanate metabolism,-		19	D,L-α-Glycerol- Phosphate
84	PM01	G12	L-Malic acid	Moderate	C-Source,carboxylate,4 carbon,TCA,malinate,-		17	D-Glucuronic acid
85	PM01	H01	Glycyl-L-Proline	Low	C-Source,amino acid,dipeptide,Gly,Pro,TCA,oxaloacetate,Pyruvate,Gly,TCA,oxaloglutarate,glutama		44	α-Methyl-D-galactoside
86	PM01	H02	p-Hydroxy Phenyl Acetic acid	Low	C-Source,carboxylate,aromatic,TCA,Citrate,acetyl CoA,tryrosine metabolism,-		46	Lactulose
87	PM01	H03	m-hydroxy phenyl acetic acid	Low	C-Source,carboxylate,aromatic,TCA,Citrate,acetyl CoA,tryrosine metabolism,-		6	D-Galactose
88	PM01	H04	Tyramine	Moderate	C-Source,amino acid,intermediate,Tyramine,AA,TCA,succinate,tyr metabolism,-		7	L-Aspartic acid
89	PM01	H05	D-Psicose	Moderate	C-Source,carbohydrate,hexose,-		253	Quinolinic Acid
90	PM01	H06	L-Lyxose	Good	C-Source,carbohydrate,pentose,lyxose,Pentose and glucuronate interconversions,-		131	L-Homoserine
91	PM01	H07	Glucuronamide	Moderate	C-Source,carbohydrate,hexose,glucose,amide,Glycolosis,glucose,-		29	Tween 20
92	PM01	H08	Pyruvic acid	Good	C-Source,carboxylate,3 carbon,Pyruvate metabolism,-		274	Pyrrolo-Quinoline Quinone
93	PM01	H09	L-Galactonic acid - gamma -Lactone	Moderate	C-Source,carboxylate,6 carbon,galactose,lactone,Glycolosis,glucose,Ascorbate and aldarate metaboli		233	L-Homoserine Lactone
94	PM01	H10	D-Galacturonic acid	Moderate	C-Source,carbohydrate,hexose,galactose,acid,Galactose Metabolism,-		115	L-Methionine
95	PM01	H11	Phenylethyl-Amine	Low	C-Source,amino acid,intermediate,b-Phenylethylamine,AA,TCA,Citrate,acetyl CoA,Phe,-		127	D-Lysine
96	PM01	H12	2-Aminoethanol	Moderate	C-Source,alcohol,2 carbon,amine,Glycolosis,G3P,glycerolipid metabolism,-		118	L-Serine
97	PM03	A01	Negative Control	Moderate	N-Source,Background		139	N-Butylamine
98	PM03	A02	Ammonia	Moderate	N-Source,nitrogen,NH3,Urea cycle,-		249	Orotic Acid
99	PM03	A03	Nitrite	Moderate	N-Source,nitrogen,N02,Urea cycle,		122	L-Valine
100	PM03	A04	Nitrate	Moderate	N-Source,nitrogen,NO3,Urea cycle,-		175	D,L-α-Amino-NButyric Acid
101	PM03	A05	Urea	Moderate	N-Source,nitrogen,urea,Urea cycle,Arg,-		172	Alloxan
102	PM03	A06	Biuret	Moderate	N-Source,nitrogen,urea,Urea cycle,-		50	M-Tartaric Acid
103	PM03	A07	L-Alanine	Good	N-Source,amino acid,amino acid,Ala,AA,TCA,oxaloacetate,Pyruvate,-		170	Xanthosine
104	PM03	A08	L-Arginine	Good	N-Source,amino acid,amino acid,Arg,AA,TCA,oxologlutarate,glutamate,Arg,-		134	N-Phthaloyl-LGlutamic Acid
105	PM03	A09	L-Asparagine	Moderate	N-Source,amino acid,amino acid,Asn,AA,TCA,oxaloacetate,Asp,Asn,-		218	L-Serine
106	PM03	A10	L-Aspartic Acid	Moderate	N-Source,amino acid,amino acid,Asp,AA,TCA,oxaloacetate,Asp,-		230	L-Citrulline
107	PM03	A11	L-Cysteine	Moderate	N-Source,amino acid,amino acid,Cys,AA,TCA,oxaloacetate,Pyruvate,gly ser thr metablolism,Cys,		206	Glycine
108	PM03	A12	L-Glutamic Acid	Moderate	N-Source,amino acid,amino acid,Glu,AA,TCA,oxologlutarate,Glu,-		219	L-Threonine
109	PM03	B01	L-Glutamine	Good	N-Source,amino acid,amino acid,Gln,AA,TCA,oxologlutarate,glutamate,Gln,-		242	Spermidine
110	PM03	B02	Glycine	Good	N-Source,amino acid,amino acid,Gly,AA,TCA,oxaloacetate,Pyruvate,Gly,-		231	Chorismic Acid
111	PM03	B03	L-Histidine	Good	N-Source,amino acid,amino acid,His,AA,TCA,oxologlutarate,glutamate,His,-		266	D-Biotin
112	PM03	B04	L-Isoleucine	Good	N-Source,amino acid,amino acid,Ile,AA,TCA,succinyl CoA,Propionyl CoA,Ile,-		110	Glycine
113	PM03	B05	L-Leucine	Good	N-Source,amino acid,amino acid,Leu,AA,TCA,Citrate,acetyl CoA,Leu,-		102	Biuret
114	PM03	B06	L-Lysine	Good	N-Source,amino acid,amino acid,Lys,AA,TCA,Citrate,acetyl CoA,Lys,-		105	L-Asparagine
115	PM03	B07	L-Methionine	Good	N-Source,amino acid,amino acid,Met,AA,TCA,succinyl CoA,propanoate metabolism,gly ser thr metabloli		100	Nitrate
116	PM03	B08	L-Phenylalanine	Good	N-Source,amino acid,amino acid,Phe,AA,TCA,Citrate,acetyl CoA,Phe,-		99	Nitrite
117	PM03	B09	L-Proline	Good	N-Source,amino acid,amino acid,Pro,AA,TCA,oxologlutarate,Glu,-		280	Caprylic Acid
118	PM03	B10	L-Serine	Good	N-Source,amino acid,amino acid,Ser,AA,TCA,oxaloacetate,Pyruvate,-		281	D,L-α-Lipoic Acid (oxidized form)
119	PM03	B11	L-Threonine	Good	N-Source,amino acid,amino acid,Thr,AA,TCA,oxaloacetate,Pyruvate,Thr,-		282	D,L-Mevalonic Acid
120	PM03	B12	L-Tryptophan	Moderate	N-Source,amino acid,amino acid,Trp,AA,TCA,Citrate,acetyl CoA,Trp,-		198	L-Aspartic Acid
121	PM03	C01	L-Tyrosine	Moderate	N-Source,amino acid,amino acid,Tyr,AA,TCA,succinate,Tyr,-		284	Choline
122	PM03	C02	L-Valine	Good	N-Source,amino acid,amino acid,Val,AA,TCA,succinyl CoA,Val,-		283	D,L-Carnitine
123	PM03	C03	D-Alanine	Good	N-Source,amino acid,amino acid,Ala-D,AA,TCA,oxaloacetate,Pyruvate,Ala,-		278	D,L-α-HydroxyButyric Acid
124	PM03	C04	D-Asparagine	Good	N-Source,amino acid,amino acid,Asn-D,AA,TCA,oxaloacetate,Asp,Asn,-		279	α-Ketobutyric Acid
125	PM03	C05	D-Aspartic Acid	Good	N-Source,amino acid,amino acid,Asp-D,AA,TCA,oxaloacetate,Asp,-		141	Ethanolamine
126	PM03	C06	D-Glutamic Acid	Good	N-Source,amino acid,amino acid,Glu-D,AA,TCA,oxologlutarate,Glu,-		98	Ammonia
127	PM03	C07	D-Lysine	Good	N-Source,amino acid,amino acid,Lys-D,AA,TCA,Citrate,acetyl CoA,Lys,-		133	N-Acetyl-D,LGlutamic Acid
128	PM03	C08	D-Serine	Good	N-Source,amino acid,amino acid,Ser-D,AA,TCA,oxaloacetate,Pyruvate,-		132	L-Ornithine
129	PM03	C09	D-Valine	Good	N-Source,amino acid,amino acid,Val-D,AA,TCA,succinyl CoA,Val,-		287	Tween 60
130	PM03	C10	L-Citrulline	Good	N-Source,amino acid,intermediate,L-Citrulline,AA,Urea cycle,citrulline,-		24	L - Glutamic acid
131	PM03	C11	L-Homoserine	Good	N-Source,amino acid,intermediate,L-Homoserine,AA,TCA,oxaloacetate,Pyruvate,gly ser thr metablolism		73	Glycyl-L-Glutamic acid
132	PM03	C12	L-Ornithine	Moderate	N-Source,amino acid,intermediate,L-Ornithine,AA,Urea cycle,ornithine,-		217	L-Proline
133	PM03	D01	N-Acetyl-D,LGlutamic Acid	Moderate	N-Source,amino acid,intermediate,N-Acetyl-D,L-Glutamic Acid,AA,TCA,oxologlutarate,Glu,		195	L-Alanine
134	PM03	D02	N-Phthaloyl-LGlutamic Acid	Moderate	N-Source,amino acid,intermediate,N-Phthaloyl-L-Glutamic Acid,AA,TCA,oxologlutarate,Glu,-		226	Hypoxanthine
135	PM03	D03	L-Pyroglutamic Acid	Good	N-Source,amino acid,intermediate,5-Oxo-L-proline,AA,TCA,oxologlutarate,Glu,-		227	Inosine
136	PM03	D04	Hyroxylamine	Low	N-Source,amine,NH3,-		10	D-Trehalose
137	PM03	D05	Methylamine	Good	N-Source,amine,1 carbon,-		32	Acetic acid
138	PM03	D06	N-Amylamine	Good	N-Source,amine,5 carbon,-		53	Tween 80
139	PM03	D07	N-Butylamine	Good	N-Source,amine,4 carbon,-		41	Tween 40
140	PM03	D08	Ethylamine	Good	N-Source,amine,2 carbon,-		106	L-Aspartic Acid
141	PM03	D09	Ethanolamine	Good	N-Source,amine,2 carbon,TCA,Citrate,acetyl CoA,-		103	L-Alanine
142	PM03	D10	Ethylenediamine	Good	N-Source,		101	Urea
143	PM03	D11	Putrescine	Good	N-Source,amino acid,intermediate,Putrescine,AA,TCA,oxologlutarate,glutamate,Arg,-		5	Succinic acid
144	PM03	D12	Agmatine	Good	N-Source,amino acid,intermediate,Agmatine,AA,TCA,oxologlutarate,glutamate,Arg,-		21	L-Lactic acid
145	PM03	E01	Histamine	Good	N-Source,amino acid,intermediate,Histamine,AA,TCA,oxologlutarate,glutamate,His,-		137	Methylamine
146	PM03	E02	β-Phenylethyl-amine	Good	N-Source,amino acid,intermediate,b-Phenylethylamine,AA,TCA,Citrate,acetyl CoA,Phe,-		149	Formamide
147	PM03	E03	Tyramine	Good	N-Source,amino acid,intermediate,Tyramine,AA,TCA,succinate,tyr metabolism,-		140	Ethylamine
148	PM03	E04	Acetamide	Good	N-Source,amide,2 carbon,-		142	Ethylenediamine
149	PM03	E05	Formamide	Good	N-Source,amide,1 carbon,-		125	D-Aspartic Acid
150	PM03	E06	Glucuronamide	Good	N-Source,carbohydrate,hexose,glucose,amide,Glycolosis,glucose,-		207	L-Histidine
151	PM03	E07	D,L-Lactamide	Good	N-Source,amide,3 carbon,-		146	β-Phenylethyl-amine
152	PM03	E08	D-Glucosamine	Good	N-Source,carbohydrate,hexose,glucose,amine,Glycolosis,glucose,-		275	Menadione
153	PM03	E09	D-Galactosamine	Good	N-Source,carbohydrate,hexose,galactose,amine,Galactose Metabolism,-		262	Thymine
154	PM03	E10	D-Mannosamine	Good	N-Source,carbohydrate,hexose,mannose,amine,Glycolosis,fructose,mannose,-		147	Tyramine
155	PM03	E11	N-Acetyl-Dglucosamine	Good	N-Source,carbohydrate,hexose,glucose,amine,Glycolosis,glucose,Glycosaminoglycan degradation,		160	Cytidine
156	PM03	E12	N-Acetyl-Dgalactosamine	Moderate	N-Source,carbohydrate,hexose,galactose,amine,Galactose Metabolism,-		212	L-Phenylalanine
157	PM03	F01	N-Acetyl-Dmannosamine	Moderate	N-Source,carbohydrate,hexose,mannose,amine,Glycolosis,fructose,mannose,-		211	L-Methionine
158	PM03	F02	Adenine	Moderate	N-Source,nucleic acid,purine,adenine,Purine Metabolism,-		223	L-isoleucine + L-Valine
159	PM03	F03	Adenosine	Moderate	N-Source,nucleoside,purine,adenine,Purine Metabolism,-		221	L-Tyrosine
160	PM03	F04	Cytidine	Good	N-Source,nucleoside,pyrimidine,cytosine,sulfur,Pyrimidine Metabolism,-		209	L-Leucine
161	PM03	F05	Cytosine	Good	N-Source,nucleic acid,pyrimidine,cytosine,Pyrimidine Metabolism,-		208	L-Isoleucine
162	PM03	F06	Guanine	Low	N-Source,nucleic acid,purine,guanine,Purine Metabolism,-		210	L-Lysine
163	PM03	F07	Guanosine	Good	N-Source,nucleoside,purine,guanine,Purine Metabolism,-		272	Thiamine Pyrophosphate
164	PM03	F08	Thymine	Good	N-Source,nucleic acid,pyrimidine,thymine,Pyrimidine Metabolism,-		260	D-(+)-Glucose
165	PM03	F09	Thymidine	Good	N-Source,nucleoside,pyrimidine,thymine,Pyrimidine Metabolism,-		248	D-Pantothenic Acid
166	PM03	F10	Uracil	Good	N-Source,nucleic acid,pyrimidine,uracil,Pyrimidine Metabolism,-		222	L-Valine
167	PM03	F11	Uridine	Good	N-Source,nucleoside,pyrimidine,uracil,Pyrimidine Metabolism,-		235	D-Aspartic Acid
168	PM03	F12	Inosine	Moderate	N-Source,nucleoside,purine,hypoxanthine,Purine Metabolism,-		234	D-Alanine
169	PM03	G01	Xanthine	Low	N-Source,nucleic acid,purine,xanthine,Purine Metabolism,-		247	β-Alanine
170	PM03	G02	Xanthosine	Moderate	N-Source,nucleoside,purine,xanthine,Purine Metabolism,-		268	p-Amino-Benzoic Acid
171	PM03	G03	Uric Acid	Moderate	N-Source,nucleic acid,purine,uric acid,Purine Metabolism,-		244	Pyridoxine
172	PM03	G04	Alloxan	Good	N-Source,nucleic acid,intermediate,-		267	CyanoCobalamine
173	PM03	G05	Allantoin	Good	N-Source,nucleic acid,intermediate,-		256	β-Nicotinamide Adenine Dinucleotide
174	PM03	G06	Parabanic Acid	Good	N-Source,urea,3 carbon,-		255	Nicotinamide
175	PM03	G07	D,L-α-Amino-NButyric Acid	Good	N-Source,amino acid,4 carbon,D,L-a-Amino-N-Butyric Acid,AA,-		232	(-)Shikimic Acid
176	PM03	G08	γ-Amino-NButyric Acid	Good	N-Source,carboxylate,4 carbon,TCA,oxologlutarate,Glu,-		254	Nicotinic Acid
177	PM03	G09	ε-Amino-NCaproic Acid	Good	N-Source,carboxylate,6 carbon,-		243	Spermine
178	PM03	G10	D,L-α-Amino-Caprylic Acid	Good	N-Source,amino acid,8 carbon,D,L-a-Amino- Caprylic Acid,AA,-		220	L-Tryptophan
179	PM03	G11	δ-Amino-NValeric Acid	Good	N-Source,amino acid,intermediate,d-Amino-N-Valeric Acid,AA,TCA,Citrate,acetyl CoA,Leu,		224	trans-4-Hydroxy L-Proline
180	PM03	G12	Novaline	Moderate	N-Source,amino acid,5 carbon,Leu,AA,TCA,Citrate,acetyl CoA,Leu,-		261	N-Acetyl D-Glucosamine
181	PM03	H01	Ala-Asp	Moderate	N-Source,amino acid,dipeptide,Ala,Asp,TCA,oxaloacetate,Pyruvate,Ala,TCA,oxaloacetate,Asp,-		273	Riboflavin
182	PM03	H02	Ala-Gln	Good	N-Source,amino acid,dipeptide,Ala,Gln,TCA,oxaloacetate,Pyruvate,Ala,TCA,oxaloglutarate,glutama		259	Deferoxamine Mesylate
183	PM03	H03	Ala-Glu	Good	N-Source,amino acid,dipeptide,Ala,Glu,TCA,oxaloacetate,Pyruvate,Ala,TCA,oxaloglutarate,Glu,-		269	Folic Acid
184	PM03	H04	Ala-Gly	Good	N-Source,amino acid,dipeptide,Ala,Gly,TCA,oxaloacetate,Pyruvate,Ala,TCA,oxaloacetate,Pyruvate,		245	Pyridoxal
185	PM03	H05	Ala-His	Good	N-Source,amino acid,dipeptide,Ala,His,TCA,oxaloacetate,Pyruvate,Ala,TCA,oxaloglutarate,glutama		257	δ-AminoLevulinic Acid
186	PM03	H06	Ala-Leu	Good	N-Source,amino acid,dipeptide,Ala,Leu,TCA,oxaloacetate,Pyruvate,Ala,TCA,Citrate,acetyl CoA,Leu		258	Hematin
187	PM03	H07	Ala-Thr	Good	N-Source,amino acid,dipeptide,Ala,Thr,TCA,oxaloacetate,Pyruvate,Ala,TCA,oxaloacetate,Pyruvate,		270	Inosine + Thiamine
188	PM03	H08	Gly-Asn	Good	N-Source,amino acid,dipeptide,Gly-3,Asn,TCA,oxaloacetate,Pyruvate,Gly,TCA,oxaloacetate,Asp,Asn		271	Thiamine
189	PM03	H09	Gly-Gln	Good	N-Source,amino acid,dipeptide,Gly,Gln,TCA,oxaloacetate,Pyruvate,Gly,TCA,oxaloglutarate,glutama		246	Pyridoxamine
190	PM03	H10	Gly-Glu	Good	N-Source,amino acid,dipeptide,Gly,Glu,TCA,oxaloacetate,Pyruvate,Gly,TCA,oxaloglutarate,Glu,-		116	L-Phenylalanine
191	PM03	H11	Gly-Met	Good	N-Source,amino acid,dipeptide,Gly,Met,TCA,oxaloacetate,Pyruvate,Gly,TCA,succinyl CoA,propanoat		26	D-Galactonic acid - gamma -Lactone
192	PM03	H12	Met-Ala	Moderate	N-Source,amino acid,dipeptide,Met,Ala,TCA,succinyl CoA,propanoate metabolism,gly ser thr metabloli		138	N-Amylamine
193	PM05	A01	Negative Control	Low	Nutritional suppliment,Background		124	D-Asparagine
194	PM05	A02	Positive Control	Good	Nutritional suppliment,Positive Control		129	D-Valine
195	PM05	A03	L-Alanine	Good	Nutritional suppliment,amino acid,amino acid,Ala,AA,TCA,oxaloacetate,Pyruvate,-		55	Alpha-Hydroxy Butyric acid
196	PM05	A04	L-Arginine	Good	Nutritional suppliment,amino acid,amino acid,Arg,AA,TCA,oxologlutarate,glutamate,Arg,-		119	L-Threonine
197	PM05	A05	L-Asparagine	Good	Nutritional suppliment,amino acid,amino acid,Asn,AA,TCA,oxaloacetate,Asp,Asn,-		4	DSaccharic acid
198	PM05	A06	L-Aspartic Acid	Good	Nutritional suppliment,amino acid,amino acid,Asp,AA,TCA,oxaloacetate,Asp,-		148	Acetamide
199	PM05	A07	L-Cysteine	Good	Nutritional suppliment,amino acid,amino acid,Cys,AA,TCA,oxaloacetate,Pyruvate,gly ser thr metablol		123	D-Alanine
200	PM05	A08	L-Glutamic Acid	Good	Nutritional suppliment,amino acid,amino acid,Glu,AA,TCA,oxologlutarate,Glu,-		135	L-Pyroglutamic Acid
201	PM05	A09	Adenosine-3’,5’-cyclic monophosphate	Good	Nutritional suppliment,nucleotide,purine,adenine,Phosphate,Purine Metabolism,-		111	L-Histidine
202	PM05	A10	Adenine	Good	Nutritional suppliment,nucleic acid,purine,adenine,Purine Metabolism,-		114	L-Lysine
203	PM05	A11	Adenosine	Good	Nutritional suppliment,nucleoside,purine,adenine,Purine Metabolism,-		112	L-Isoleucine
204	PM05	A12	2’-Deoxy Adenosine	Low	Nutritional suppliment,nucleoside,purine,adenine,Purine Metabolism,-		113	L-Leucine
205	PM05	B01	L-Glutamine	Moderate	Nutritional suppliment,amino acid,amino acid,Gln,AA,TCA,oxologlutarate,glutamate,Gln,-		15	Glycerol
206	PM05	B02	Glycine	Good	Nutritional suppliment,		8	L-Proline
207	PM05	B03	L-Histidine	Good	Nutritional suppliment,amino acid,amino acid,His,AA,TCA,oxologlutarate,glutamate,His,-		33	Alpha- D Glucose
208	PM05	B04	L-Isoleucine	Good	Nutritional suppliment,amino acid,amino acid,Ile,AA,TCA,succinyl CoA,Propionyl CoA,Ile,-		130	L-Citrulline
209	PM05	B05	L-Leucine	Good	Nutritional suppliment,amino acid,amino acid,Leu,AA,TCA,Citrate,acetyl CoA,Leu,-		14	D-Sorbitol
210	PM05	B06	L-Lysine	Good	Nutritional suppliment,amino acid,amino acid,Lys,AA,TCA,Citrate,acetyl CoA,Lys,-		27	D,L-Malic acid
211	PM05	B07	L-Methionine	Good	Nutritional suppliment,amino acid,amino acid,Met,AA,TCA,succinyl CoA,propanoate metabolism,gly ser		104	L-Arginine
212	PM05	B08	L-Phenylalanine	Good	Nutritional suppliment,amino acid,amino acid,Phe,AA,TCA,Citrate,acetyl CoA,Phe,-		117	L-Proline
213	PM05	B09	Guanosine-3’,5’-cyclic monophosphate	Good	Nutritional suppliment,nucleotide,purine,guanine,Phosphate,Purine Metabolism,-		39	D-Glucosaminic Acid
214	PM05	B10	Guanine	Good	Nutritional suppliment,nucleic acid,purine,guanine,Purine Metabolism,-		18	D-Gluconic Acid
215	PM05	B11	Guanosine	Good	Nutritional suppliment,nucleoside,purine,guanine,Purine Metabolism,-		126	D-Glutamic Acid
216	PM05	B12	2’-Deoxy Guanosine	Moderate	Nutritional suppliment,nucleoside,purine,guanine,Purine Metabolism,		151	D,L-Lactamide
217	PM05	C01	L-Proline	Good	Nutritional suppliment,amino acid,amino acid,Pro,AA,TCA,oxologlutarate,Glu,-		31	D- Fructose
218	PM05	C02	L-Serine	Good	Nutritional suppliment,amino acid,amino acid,Ser,AA,TCA,oxaloacetate,Pyruvate,-		23	D- Mannitol
219	PM05	C03	L-Threonine	Good	Nutritional suppliment,amino acid,amino acid,Thr,AA,TCA,oxaloacetate,Pyruvate,Thr,-		65	Fumaric acid
220	PM05	C04	L-Tryptophan	Good	Nutritional suppliment,amino acid,amino acid,Trp,AA,TCA,Citrate,acetyl CoA,Trp,-		173	Allantoin
221	PM05	C05	L-Tyrosine	Good	Nutritional suppliment,amino acid,amino acid,Tyr,AA,TCA,succinate,Tyr,-		176	γ-Amino-NButyric Acid
222	PM05	C06	L-Valine	Good	Nutritional suppliment,amino acid,amino acid,Val,AA,TCA,succinyl CoA,Val,-		155	N-Acetyl-Dglucosamine
223	PM05	C07	L-isoleucine + L-Valine	Good	Nutritional suppliment,		152	D-Glucosamine
224	PM05	C08	trans-4-Hydroxy L-Proline	Good	Nutritional suppliment,amino acid,intermediate,Hydroxy-L-Proline,AA,TCA,oxologlutarate,glutamate,g		164	Thymine
225	PM05	C09	(5) 4-AminoImidazole-4(5)-Carboxamide	Good	Nutritional suppliment,Imidazole,Purine Metabolism,-		150	Glucuronamide
226	PM05	C10	Hypoxanthine	Good	Nutritional suppliment,nucleic acid,purine,hypoxanthine,Purine Metabolism,		63	Myo-Insitol
227	PM05	C11	Inosine	Moderate	Nutritional suppliment,nucleoside,purine,hypoxanthine,Purine Metabolism,-		57	Adonitol
228	PM05	C12	2’-Deoxy Inosine	Moderate	Nutritional suppliment,nucleoside,purine,hypoxanthine,Purine Metabolism,		78	L-Alanyl -Glycine
229	PM05	D01	L-Ornithine	Moderate	Nutritional suppliment,amino acid,intermediate,L-Ornithine,AA,Urea cycle,ornithine,-		43	Alpha-Keto-Butyric Acid
230	PM05	D02	L-Citrulline	Good	Nutritional suppliment,amino acid,intermediate,L-Citrulline,AA,Urea cycle,citrulline,-		77	L-Alanine
231	PM05	D03	Chorismic Acid	Good	Nutritional suppliment,		49	L-Glutamine
232	PM05	D04	(-)Shikimic Acid	Good	Nutritional suppliment,		82	Methyl Pyruvate
233	PM05	D05	L-Homoserine Lactone	Good	Nutritional suppliment,		167	Uridine
234	PM05	D06	D-Alanine	Good	Nutritional suppliment,amino acid,amino acid,Ala-D,AA,TCA,oxaloacetate,Pyruvate,Ala,		215	Guanosine
235	PM05	D07	D-Aspartic Acid	Good	Nutritional suppliment,amino acid,amino acid,Asp-D,AA,TCA,oxaloacetate,Asp,-		239	Cytidine
236	PM05	D08	D-Glutamic Acid	Good	Nutritional suppliment,amino acid,amino acid,Glu-D,AA,TCA,oxologlutarate,Glu,-		67	Propionic acid
237	PM05	D09	D,L-α,ε-Diaminopimelic Acid	Good	Nutritional suppliment,		66	Bromo succinic acid
238	PM05	D10	Cytosine	Good	Nutritional suppliment,nucleic acid,pyrimidine,cytosine,Pyrimidine Metabolism,-		285	Tween 20
239	PM05	D11	Cytidine	Good	Nutritional suppliment,nucleoside,pyrimidine,cytosine,sulfur,Pyrimidine Metabolism,-		201	Adenosine-3’,5’-cyclic monophosphate
240	PM05	D12	2’-Deoxy Cytidine	Moderate	Nutritional suppliment,nucleoside,pyrimidine,cytosine,Pyrimidine Metabolism,		196	L-Arginine
241	PM05	E01	Putrescine	Moderate	Nutritional suppliment,amino acid,intermediate,Putrescine,AA,TCA,oxologlutarate,glutamate,Arg,		197	L-Asparagine
242	PM05	E02	Spermidine	Good	Nutritional suppliment,		199	L-Cysteine
243	PM05	E03	Spermine	Good	Nutritional suppliment,		200	L-Glutamic Acid
244	PM05	E04	Pyridoxine	Good	Nutritional suppliment,		238	Cytosine
245	PM05	E05	Pyridoxal	Good	Nutritional suppliment,		225	(5) 4-AminoImidazole-4(5)-Carboxamide
246	PM05	E06	Pyridoxamine	Good	Nutritional suppliment,		214	Guanine
247	PM05	E07	β-Alanine	Good	Nutritional suppliment,amino acid,amino acid,Ala-b,AA,TCA,Citrate,acetyl CoA,,oxaloglutarate,Py		251	Uridine
248	PM05	E08	D-Pantothenic Acid	Good	Nutritional suppliment,		213	Guanosine-3’,5’-cyclic monophosphate
249	PM05	E09	Orotic Acid	Good	Nutritional suppliment,nucleic acid,pyrimidine,intermediate,Pyrimidine Metabolism,-		237	D,L-α,ε-Diaminopimelic Acid
250	PM05	E10	Uracil	Good	Nutritional suppliment,nucleic acid,pyrimidine,uracil,Pyrimidine Metabolism,-		250	Uracil
251	PM05	E11	Uridine	Good	Nutritional suppliment,nucleoside,pyrimidine,uracil,Pyrimidine Metabolism,-		236	D-Glutamic Acid
252	PM05	E12	2’-Deoxy Uridine	Moderate	Nutritional suppliment,nucleoside,pyrimidine,uracil,Pyrimidine Metabolism,		165	Thymidine
253	PM05	F01	Quinolinic Acid	Moderate	Nutritional suppliment,NAD,intermediate,NAD metabolism,		174	Parabanic Acid
254	PM05	F02	Nicotinic Acid	Good	Nutritional suppliment,NAD,intermediate,NAD metabolism,		163	Guanosine
255	PM05	F03	Nicotinamide	Good	Nutritional suppliment,NAD,intermediate,NAD metabolism,		161	Cytosine
256	PM05	F04	β-Nicotinamide Adenine Dinucleotide	Good	Nutritional suppliment,NAD,,NAD metabolism,		263	Glutathione (reduced form)
257	PM05	F05	δ-AminoLevulinic Acid	Good	Nutritional suppliment,amino acid,intermediate,d-Amino-N-Valeric Acid,AA,TCA,Citrate,acetyl CoA,Le		11	D-Mannose
258	PM05	F06	Hematin	Good	Nutritional suppliment,chelator,Fe,		166	Uracil
259	PM05	F07	Deferoxamine Mesylate	Good	Nutritional suppliment,chelator,Fe,		154	D-Mannosamine
260	PM05	F08	D-(+)-Glucose	Good	Nutritional suppliment,carbohydrate,hexose,glucose,Glycolosis,glucose,-		153	D-Galactosamine
261	PM05	F09	N-Acetyl D-Glucosamine	Good	Nutritional suppliment,carbohydrate,hexose,glucose,amine,Glycolosis,glucose,Glycosaminoglycan degr		194	Positive Control
262	PM05	F10	Thymine	Good	Nutritional suppliment,nucleic acid,pyrimidine,thymine,Pyrimidine Metabolism,		109	L-Glutamine
263	PM05	F11	Glutathione (reduced form)	Good	Nutritional suppliment,-		188	Gly-Asn
264	PM05	F12	Thymidine	Moderate	Nutritional suppliment,nucleoside,pyrimidine,thymine,Pyrimidine Metabolism,-		202	Adenine
265	PM05	G01	Oxaloacetic Acid	Moderate	Nutritional suppliment,carboxylate,4 carbon,TCA,oxaloacetate,,		203	Adenosine
266	PM05	G02	D-Biotin	Good	Nutritional suppliment,vitamin,		187	Ala-Thr
267	PM05	G03	CyanoCobalamine	Good	Nutritional suppliment,vitamin,		179	δ-Amino-NValeric Acid
268	PM05	G04	p-Amino-Benzoic Acid	Good	Nutritional suppliment,vitamin,		81	Mono Methyl Succinate
269	PM05	G05	Folic Acid	Good	Nutritional suppliment,vitamin,		177	ε-Amino-NCaproic Acid
270	PM05	G06	Inosine + Thiamine	Good	Nutritional suppliment,		30	L-Rhamnose
271	PM05	G07	Thiamine	Good	Nutritional suppliment,		144	Agmatine
272	PM05	G08	Thiamine Pyrophosphate	Good	Nutritional suppliment,		143	Putrescine
273	PM05	G09	Riboflavin	Good	Nutritional suppliment,		145	Histamine
274	PM05	G10	Pyrrolo-Quinoline Quinone	Good	Nutritional suppliment,		182	Ala-Gln
275	PM05	G11	Menadione	Good	Nutritional suppliment,		184	Ala-Gly
276	PM05	G12	Myo-Inositol	Moderate	Nutritional suppliment,carbohydrate,hexose,inositol,Galactose Metabolism,galactose,		186	Ala-Leu
277	PM05	H01	Butyric Acid	Low	Nutritional suppliment,carboxylate,4 carbon,TCA,oxologlutarate,Butonanate metabolism,-		183	Ala-Glu
278	PM05	H02	D,L-α-HydroxyButyric Acid	Moderate	Nutritional suppliment,carboxylate,4 carbon,TCA,oxaloacetate,Pyruvate,gly ser thr metablolism,		185	Ala-His
279	PM05	H03	α-Ketobutyric Acid	Moderate	Nutritional suppliment,carboxylate,4 carbon,Glycine, serine and threonine metabolism,-		189	Gly-Gln
280	PM05	H04	Caprylic Acid	Moderate	Nutritional suppliment,carbohydrate,8 carbon,		190	Gly-Glu
281	PM05	H05	D,L-α-Lipoic Acid (oxidized form)	Good	Nutritional suppliment,		92	Pyruvic acid
282	PM05	H06	D,L-Mevalonic Acid	Good	Nutritional suppliment,		178	D,L-α-Amino-Caprylic Acid
283	PM05	H07	D,L-Carnitine	Moderate	Nutritional suppliment,carboxylate,7 carbon,TCA,Citrate,acetyl CoA,lysine degadation,-		2	L-Arabinose
284	PM05	H08	Choline	Moderate	Nutritional suppliment,		20	D-Xylose
285	PM05	H09	Tween 20	Good	Nutritional suppliment,-		90	L-Lyxose
286	PM05	H10	Tween 40	Moderate	Nutritional suppliment,-		28	D-Ribose
287	PM05	H11	Tween 60	Moderate	Nutritional suppliment,		107	L-Cysteine
288	PM05	H12	Tween 80	Low	Nutritional suppliment,-		171	Uric Acid
