# Supplementary material for: Identifying feasible metabolic routes in Mycobacterium smegmatis and possible alterations under diverse nutrient conditions
Source: BMC Microbiol. 2014 Nov 18;14:276. doi: 10.1186/s12866-014-0276-5 (PMC4248442; doi:10.1186/s12866-014-0276-5)
Supplement: Additional file 10: — Transporters and their expression profile. A list of transporters annotated as part of functional category with their expression profile at 75th percentile normalization. [file 12866_2014_276_MOESM10_ESM.xlsx]

## Sheet: transporters
Locus	Transporter	75th percentile expression
MSMEG_0017	ABC transporter	-2.73287
MSMEG_0018	ABC transporter	-0.86856
MSMEG_0103	major facilitator family protein transporter	-1.55278
MSMEG_0133	ABC-transporter integral membrane protein	1.75389
MSMEG_0176	glutamine ABC transporter periplasmic-binding protein	-4.89961
MSMEG_0177	ABC polar amino acid family protein transporter	-3.31596
MSMEG_0211	ABC transporter	0.524776
MSMEG_0232	sugar transporter family protein	-2.72172
MSMEG_0449	transporter	-2.57988
MSMEG_0483	shikimate transporter	-1.86603
MSMEG_0486	putative ABC transporter	-3.7157
MSMEG_0487	ABC transporter permease	-5.36789
MSMEG_0488	ABC transporter ATP-binding protein	-7.06494
MSMEG_0505	probable sugar ABC transporter	-0.68384
MSMEG_0506	ABC transporter	-0.55754
MSMEG_0507	probable sugar ABC transporter	-0.81791
MSMEG_0515	probable sugar transporter sugar binding lipoprotein	-3.19567
MSMEG_0517	sugar binding-protein dependent transporter system permease	-2.97752
MSMEG_0518	ABC transporter	-2.5693
MSMEG_0549	ABC transporter	-1.0907
MSMEG_0551	ABC nitrate/sulfonate/bicarbonate transporter	-3.35145
MSMEG_0553	probable sugar ABC transporter	-4.32986
MSMEG_0554	ABC transporter permease protein	-2.48351
MSMEG_0555	ABC transporter permease protein	-2.36199
MSMEG_0556	ABC transporter	-4.68882
MSMEG_0642	hypothetical ABC transporter permease protein YliD	-0.26806
MSMEG_0646	putative transporter	-3.13809
MSMEG_0647	phosphonate ABC transporter	-4.11293
MSMEG_0658	polyamine ABC-transporter	0.673458
MSMEG_0659	polyamine ABC transporter permease protein	-3.97146
MSMEG_0763	antibiotic transporter	0.291667
MSMEG_0795	ABC transporter ATP-binding protein	1.63077
MSMEG_0796	ABC transporter integral membrane subunit	2.80765
MSMEG_0812	amino acid transporter	-2.25323
MSMEG_0818	transporter	-3.9864
MSMEG_0851	Citrate transporter	-4.22852
MSMEG_0875	putative sialic acid transporter	-2.50989
MSMEG_0984	trap transporter	-1.90668
MSMEG_0985	sugar transporter family protein	0.235533
MSMEG_1023	integral membrane transporter	-2.14774
MSMEG_1084	peptide/opine/nickel uptake family protein ABC transporter	-3.32867
MSMEG_1086	ABC transporter permease protein	-5.03347
MSMEG_1141	ABC-transporter integral membrane protein	-1.01191
MSMEG_1142	ABC-transporter integral membrane protein	-1.4772
MSMEG_1159	ABC transporter component A	-2.47181
MSMEG_1232	ABC transporter substrate-binding protein	-5.70645
MSMEG_1311	oligopeptide transporter	-0.14505
MSMEG_1315	transporter	-2.09926
MSMEG_1366	ABC transporter	2.55775
MSMEG_1372	ABC transporter ATP-binding protein	1.74075
MSMEG_1374	ribose ABC transporter	1.77598
MSMEG_1448	integral membrane transporter	-2.55976
MSMEG_1453	Citrate transporter	-2.16982
MSMEG_1478	transporter	-2.93612
MSMEG_1502	ABC transporter	-2.23202
MSMEG_1503	probable antibiotic-transport integral membrane leucine and valine rich protein abc transporter	-1.77466
MSMEG_1504	probable antibiotic-transport integral membrane leucine and alanine and valine rich protein abc transporter	-2.57208
MSMEG_1613	ABC polar amino acid transporter	-3.62951
MSMEG_1625	amino acid transporter	-1.30034
MSMEG_1642	ABC transporter	1.7386
MSMEG_1704	ABC transporter	-3.56455
MSMEG_1709	inner membrane ABC transporter permease protein YjfF	-4.69985
MSMEG_1711	ATP binding protein of ABC transporter	-4.72277
MSMEG_1712	ABC transporter periplasmic-binding protein YtfQ	-5.08075
MSMEG_1838	cationic amino acid transporter	-0.12959
MSMEG_1883	glycine betaine transporter OpuD	0.909124
MSMEG_1983	major facilitator family protein transporter	-2.4364
MSMEG_2001	sugar transporter	-2.13832
MSMEG_2015	molybdate ABC transporter	-3.45375
MSMEG_2016	molybdate ABC transporter	-4.82324
MSMEG_2087	transporter	0.104544
MSMEG_2099	ABC transporter	-4.4294
MSMEG_2380	sugar transporter family protein	-0.49295
MSMEG_2425	ammonium transporter	-1.73549
MSMEG_2459	transporter ATPase	-0.42277
MSMEG_2460	transporter permease 1	-1.59776
MSMEG_2461	transporter permease 2	-1.42745
MSMEG_2499	ABC transporter	-0.38261
MSMEG_2501	ABC nitrate/sulfonate/bicarbonate family protein transporter	-1.87464
MSMEG_2502	transporter ATPase	1.0409
MSMEG_2522	efflux ABC transporter	-3.89137
MSMEG_2523	efflux ABC transporter	-3.90278
MSMEG_2524	ABC transporter	-4.50238
MSMEG_2537	transporter protein	-0.48588
MSMEG_2609	cobalt ABC transporter	0.258076
MSMEG_2633	ABC transporter ATP-binding protein	-2.68997
MSMEG_2635	ABC transporter permease protein	-3.94006
MSMEG_2680	amino acid transporter	-2.97619
MSMEG_2725	glutamate transporter permease protein GluD	0.100044
MSMEG_2844	ABC transporter	-3.84998
MSMEG_2845	ABC transporter permease protein	-4.81849
MSMEG_2846	ABC transporter permease protein	-1.31788
MSMEG_2927	ABC transporter	0.571954
MSMEG_2966	major facilitator family protein transporter	-4.35269
MSMEG_2978	ABC transporter ATP-binding protein	-3.17631
MSMEG_2979	ABC transporter ATP-binding protein	-5.2212
MSMEG_3056	ABC transporter ATP-binding protein	-0.87562
MSMEG_3095	RbsB2	-1.17068
MSMEG_3108	ABC transporter	-2.46426
MSMEG_3111	AbcE	-1.81474
MSMEG_3118	ABC transporter efflux protein	0.138704
MSMEG_3119	ABC transporter	-0.75271
MSMEG_3140	ABC transporter ATP-binding protein	0.202439
MSMEG_3203	transporter	-2.04996
MSMEG_3231	ABC transporter	-3.23897
MSMEG_3247	branched-chain amino acid ABC transporter substrate-binding protein	1.54302
MSMEG_3248	ABC transporter branched chain amino acid transport permease	1.54531
MSMEG_3249	branched-chain amino acid ABC transporter	1.7138
MSMEG_3250	ABC transporter	0.855077
MSMEG_3251	branched-chain amino acid ABC transporter ATP-binding protein	0.93892
MSMEG_3266	AbcE	-3.32852
MSMEG_3267	transporter	-4.6701
MSMEG_3268	ABC transporter	-2.09222
MSMEG_3269	putative sugar ABC transporter ATP-binding protein	-2.39248
MSMEG_3270	SN-glycerol-3-phosphate ABC transporter	-3.48183
MSMEG_3277	polyamine ABC transporter integral membrane protein	-0.3465
MSMEG_3279	polyamine ABC transporter permease protein	-1.34576
MSMEG_3281	spermidine/putrescine ABC transporter ATP-binding subunit	-0.76861
MSMEG_3316	transporter	-2.71462
MSMEG_3349	trap dicarboxylate transporter	-2.64974
MSMEG_3350	TRAP transporter	-3.13768
MSMEG_3364	RhtB family protein transporter	-2.43488
MSMEG_3386	shikimate transporter	-3.57454
MSMEG_3533	Di-/tripeptide transporter	-2.9863
MSMEG_3547	ectoine/hydroxyectoine ABC transporter solute-binding protein	-6.23653
MSMEG_3548	ectoine/hydroxyectoine ABC transporter	-2.58402
MSMEG_3549	ectoine/hydroxyectoine ABC transporter	-4.84632
MSMEG_3550	ectoine/hydroxyectoine ABC transporter	-4.40961
MSMEG_3556	integral membrane transporter	3.1427
MSMEG_3563	drug transporter	-1.7826
MSMEG_3586	major facilitator family protein transporter	-3.98545
MSMEG_3587	D-serine/D-alanine/glycine transporter	-3.64301
MSMEG_3599	RbsB3	0.190825
MSMEG_3636	ferric iron-binding periplasmic protein of ABC transporter	-1.4406
MSMEG_3655	ABC transporter	-0.10461
MSMEG_3656	ABC transporter	-2.9808
MSMEG_3664	transporter	-2.11841
MSMEG_3670	transporter	-2.73216
MSMEG_3672	transporter	-2.00449
MSMEG_3762	ABC transporter ATP-binding protein	-4.2374
MSMEG_3763	ABC transporter efflux protein	-1.96598
MSMEG_3768	macrolide-transport ATP-binding protein abc transporter	-0.3763
MSMEG_3990	putative transporter	4.1653
MSMEG_3999	ABC transporter periplasmic-binding protein YphF	-2.78004
MSMEG_4000	hypothetical ABC transporter ATP-binding protein YphE	-3.68753
MSMEG_4049	sugar transporter	-4.02708
MSMEG_4098	ABC transporter ATP-binding protein	-4.39972
MSMEG_4099	ABC transporter permease protein	-4.56041
MSMEG_4100	ABC transporter permease protein	-3.94572
MSMEG_4101	ABC-type transporter	-4.9836
MSMEG_4104	transporter	-5.67794
MSMEG_4122	major facilitator family protein transporter	-3.02831
MSMEG_4172	RbsB4	1.4256
MSMEG_4355	peptide ABC transporter	-0.99104
MSMEG_4356	inner membrane ABC transporter permease protein YddQ	-2.34938
MSMEG_4357	ABC transporter	-1.24099
MSMEG_4380	ABC transporter	-1.78471
MSMEG_4385	ABC transporter oligopeptide binding protein	-4.22343
MSMEG_4386	ABC transporter permease protein	-2.99013
MSMEG_4387	ABC transporter permease protein	-2.54844
MSMEG_4388	ABC transporter ATP-binding protein	-4.23704
MSMEG_4466	ABC transporter	-3.16274
MSMEG_4467	ABC transporter	-3.28584
MSMEG_4470	ABC transporter	-1.12629
MSMEG_4472	multidrug-efflux transporter protein	-2.29186
MSMEG_4530	sulfate ABC transporter	-0.2311
MSMEG_4531	sulfate ABC transporter	0.219936
MSMEG_4532	sulfate ABC transporter	0.281321
MSMEG_4541	ABC transporter	-3.91681
MSMEG_4543	ABC transporter system integral membrane protein	-2.22766
MSMEG_4557	ABC transporter	2.41214
MSMEG_4559	ABC transporter	3.4478
MSMEG_4561	ABC Fe3+-siderophores transporter	2.17579
MSMEG_4586	ABC nitrate/sulfonate/bicarbonate family protein transporter	-2.13609
MSMEG_4588	ABC nitrate/sulfonate/bicarbonate family protein transporter	-2.77948
MSMEG_4635	ammonium transporter family protein	-2.77335
MSMEG_4656	sugar ABC transporter ATP-binding protein	0.137303
MSMEG_4657	ABC transporter membrane protein	0.088644
MSMEG_4658	sugar ABC transporter substrate-binding protein	-0.34035
MSMEG_4700	ABC-transporter protein	1.79614
MSMEG_4702	ABC-type transporter	-0.85322
MSMEG_4761	ABC transporter ATP-binding protein	-0.84567
MSMEG_4762	ABC transporter binding protein	-1.33927
MSMEG_4763	ABC transporter permease protein	-3.48346
MSMEG_4764	ABC transporter permease protein	-1.52757
MSMEG_4795	ABC-transporter integral membrane protein	-0.80583
MSMEG_4886	major facilitator family protein transporter	-3.76547
MSMEG_4996	ABC transporter	-0.46953
MSMEG_4997	ABC transporter	-0.35067
MSMEG_5008	ABC transporter	-1.26919
MSMEG_5009	ABC transporter	-1.53921
MSMEG_5046	drug transporter	-1.35842
MSMEG_5047	drug resistance transporter Bcr/CflA subfamily protein	0.362206
MSMEG_5054	ABC transporter	-1.27262
MSMEG_5058	ABC transporter	1.14158
MSMEG_5059	ABC transporter	1.42328
MSMEG_5060	ABC transporter	0.986262
MSMEG_5061	SugE	1.00493
MSMEG_5065	Mg/Co/Ni transporter MgtE	0.084459
MSMEG_5075	ABC transporter ATP-binding protein	-1.47319
MSMEG_5076	ABC transporter membrane-spanning protein	-1.37926
MSMEG_5102	ABC transporter ATP-binding protein	-1.72239
MSMEG_5141	nitrate/nitrite transporter protein	-2.85275
MSMEG_5145	BxlE	-0.951873
MSMEG_5147	sugar ABC-transporter integral membrane protein	-0.98947
MSMEG_5163	ABC proline/glycine betaine family protein transporter	-4.81707
MSMEG_5316	glutamine ABC transporter	-2.03339
MSMEG_5318	glutamine ABC transporter	-0.77488
MSMEG_5336	amidate substrates transporter protein	-5.32478
MSMEG_5347	transporter	-2.3958
MSMEG_5360	formate/nitrate transporter	-5.14439
MSMEG_5368	ectoine/hydroxyectoine ABC transporter solute-binding protein	-0.6154
MSMEG_5369	ectoine/hydroxyectoine ABC transporter	-0.75961
MSMEG_5370	ectoine/hydroxyectoine ABC transporter	-1.00264
MSMEG_5371	ectoine/hydroxyectoine ABC transporter	-2.34056
MSMEG_5473	transporter	-1.83918
MSMEG_5531	ABC transporter ATP-binding protein	-5.875
MSMEG_5571	ABC transporter ATP-binding protein	-0.62992
MSMEG_5572	sugar ABC transporter permease protein	0.326278
MSMEG_5573	sugar ABC transporter permease protein	0.233573
MSMEG_5574	SmoE	0.648179
MSMEG_5659	ABC transporter	-1.36959
MSMEG_5660	ABC transporter ATP-binding protein	-0.96619
MSMEG_5661	ABC transporter ATP-binding protein	-2.8848
MSMEG_5693	transporter	-0.12674
MSMEG_5713	major facilitator family protein transporter	-0.40587
MSMEG_5730	permease for cytosine/purines	-2.95593
MSMEG_5779	phosphate ABC transporter	-1.70382
MSMEG_5780	phosphate ABC transporter	0.170917
MSMEG_5781	phosphate ABC transporter	0.305378
MSMEG_5782	phosphate ABC transporter	-0.88169
MSMEG_5845	putative C4-dicarboxylate transporter	-3.23857
MSMEG_6020	XylE2	0.510071
MSMEG_6045	ABC heavy metal transporter	2.20117
MSMEG_6046	cation ABC transporter	2.88064
MSMEG_6047	cation ABC transporter	1.68629
MSMEG_6072	Citrate transporter	0.867489
MSMEG_6122	ABC transporter	-4.17075
MSMEG_6123	ABC transporter	-3.16107
MSMEG_6124	putative ABC transporter periplasmic oligopeptide-binding protein	-4.92766
MSMEG_6178	D-galactonate transporter	-2.65726
MSMEG_6259	ammonium transporter	-1.33971
MSMEG_6269	magnesium transporter	-1.3663
MSMEG_6295	shikimate transporter	-0.16189
MSMEG_6309	ABC transporter	-0.80612
MSMEG_6331	ABC transporter	-1.80251
MSMEG_6332	amino acid ABC transporter	-2.24165
MSMEG_6333	amino acid ABC transporter	-2.69498
MSMEG_6334	ABC transporter	-1.07731
MSMEG_6375	transporter	-3.51635
MSMEG_6379	transporter	-1.04125
MSMEG_6390	transporter	-1.43407
MSMEG_6494	ABC nitrate/sulfonate/bicarbonate family protein transporter	-3.83105
MSMEG_6495	ABC nitrate/sulfonate/bicarbonate family protein transporter	-1.4884
MSMEG_6496	nitrate/sulfonate/bicarbonate ABC transporter ATPase subunit	-2.94038
MSMEG_6522	ABC transporter	0.768636
MSMEG_6523	ABC transporter	0.81424
MSMEG_6524	ABC Polyamine/Opine/Phosphonate transporter	1.00398
MSMEG_6553	ABC transporter ATP-binding protein	-2.49474
MSMEG_6554	hypothetical ABC transporter ATP-binding protein	-2.21074
MSMEG_6594	amino acid ABC transporter	-0.60363
MSMEG_6668	ABC transporter	-4.20199
MSMEG_6669	ABC transporter	-1.21863
MSMEG_6670	ABC transporter	-3.09749
MSMEG_6711	4-hydroxybenzoate transporter	-3.87633
MSMEG_6718	transporter	-4.54052
MSMEG_6725	ABC transporter	1.22061
MSMEG_6726	ABC transporter	2.4964
MSMEG_6748	ATPase component of ABC transporters with duplicated ATPase domains	-0.40953
MSMEG_6765	ABC-2 type transporter superfamily protein	-3.01412
MSMEG_6766	ABC transporter	-4.87805
MSMEG_6769	transporter	-3.87398
MSMEG_6775	major facilitator superfamily protein transporter	-5.74149
MSMEG_6802	ABC transporter ATP-binding protein	1.59993
MSMEG_6804	sugar ABC transporter substrate-binding protein	2.4085
MSMEG_6844	trap-t family protein transporter	-3.38589
MSMEG_6845	trap dicarboxylate transporter	-2.2784
MSMEG_6865	ABC transporter solute binding lipoprotein	-3.71357
MSMEG_6867	oligopeptide ABC transporter integral membrane protein	-4.48362
MSMEG_6880	hydrophobic amino acid ABC transporter	-0.04448
MSMEG_6909	amino acid ABC transporter	0.143197
MSMEG_6911	ABC transporter	-0.03091
MSMEG_6922	transporter	-1.95925
